# Supplementary material for: Widespread gene fusion artifacts in helminth genome annotations
Source: BMC Genomics. 2026 Feb 4;27:253. doi: 10.1186/s12864-026-12589-y (PMC12964723; doi:10.1186/s12864-026-12589-y)
Supplement: Supplementary file 1 — Supplementary Material 1. [file 12864_2026_12589_MOESM1_ESM.xlsx]

## Sheet: Table S1
Table S1. RNA-seq datasets and reference genomes used
A) A list of the paired Illumina RNA-seq datasets utilized in this study, selected based on having passed FASTQC basic statistics checks. SRA accession and associated SRR download number, and the citation associated with each dataset, and the reference genome the dataset is aligned to are also included.								B) 155 species of helminth, representing all species with predicted proteomes available on WormBase Parasite as of Fall 2022.
Organism	SRA accession #	SRR info	Citation	Reference genome	Genome citation			Species	Genome assembly ID
A. suum, adult	SRX502596	SRR1206894	Jex et al 2011	PRJNA62057	Wang et al 2012			Ancylostoma caninum	A_caninum_9.3.2.ec.cg.pg
B. xylophilus, mixed age	SRX7089881	SRR10389506	Wu et al 2020	PRJEA64437	Kikuchi et al 2011			Ancylostoma ceylanicum	GCA_000688135.1
C. briggsae, mixed age	SRX15622700	SRR19570650	Ceron-Noriega et al 2023	PRJNA10731	WormBase assembly			Ancylostoma duodenale	GCA_000816745.1
C. elegans, N2 reference WT strain	SRX23819211	SRR28206915	Louisiana State University	PRJNA13758	WormBase assembly			Angiostrongylus cantonensis	GCA_000950995.1
E. granulosus, hydatid cyst	SRX647642	SRR1508667	Liu et al 2017	PRJNA182977	Zheng et al 2013			Angiostrongylus costaricensis	GCA_900624975.1
E. multilocularis, hydatid cyst	SRX647645	SRR1508670	Liu et al 2017	PRJEB122	Tsai et al 2013			Angiostrongylus vasorum	GCA_018806985.1
H. contortus, adult	SRX17521349	SRR21518939	Reyes-Guerrero et al 2023	PRJNA205202	Schwarz et al 2013
P. pacificus, mixed age	SRX15622704	SRR19570646	Ceron-Noriega et al 2023	PRJNA12644	Max-Planck Institute for Developmental Biology			Anisakis simplex	GCA_900617985.1
S. stercoralis, adult	SRX8452809	SRR11906220	Rodpai et al 2021	PRJEB528	Wellcome Sanger Institute			Ascaris lumbricoides	GCA_000951055.1
T. britovi, adult	SRX7141121	SRR10446410	Feng et al 2021	PRJNA257433	Korhonen et al 2016			Ascaris suum	GCA_000187025.3
T. britovi, mid larva	SRX7141120	SRR10446408	Feng et al 2021	PRJNA257434	Korhonen et al 2016			Brugia malayi	GCA_000002995.5
T.murrelli, newborn larva	SRX7141127	SRR10446416	Feng et al 2021	PRJNA257433	Korhonen et al 2016			Brugia pahangi	GCA_900618355.1
T. murrelli, mid larva	SRX7141126	SRR10446415	Feng et al 2021	PRJNA257434	Korhonen et al 2016			Brugia timori	GCA_900618025.1
T. murrelli, adult	SRX7141125	SRR10446414	Feng et al 2021	PRJNA257435	Korhonen et al 2016			Bursaphelenchus okinawaensis	GCA_904066225.2
T. nativa, newborn larva	SRX7141117	SRR10446406	Feng et al 2021	PRJNA257433	Korhonen et al 2016			Bursaphelenchus xylophilus	GCA_000231135.1
T. nativa, mid larva	SRX7141116	SRR10446405	Feng et al 2021	PRJNA257434	Korhonen et al 2016			Cercopithifilaria johnstoni	PRJEB47283
T. nativa, adult	SRX7141115	SRR10446404	Feng et al 2021	PRJNA257435	Korhonen et al 2016
T. nelsoni, mid larva	SRX7141132	SRR10446421	Feng et al 2021	PRJNA257433	Korhonen et al 2016			Clonorchis sinensis	GCA_003604175.1
T. papuae, newborn larva	SRX7141142	SRR10446431	Feng et al 2021	PRJNA257433	Korhonen et al 2016			Cylicostephanus goldi	GCA_900617965.1
T. papuae, mid larva	SRX7141141	SRR10446430	Feng et al 2021	PRJNA257434	Korhonen et al 2016			Dibothriocephalus latus	GCA_900617775.1
T. papuae, adult	SRX7141140	SRR10446429	Feng et al 2021	PRJNA257435	Korhonen et al 2016			Dirofilaria immitis	nDi.2.2, University of Edinburgh
T. patagoniensis, newborn larva	SRX7141148	SRR10446437	Feng et al 2021	PRJNA257433	Korhonen et al 2016			Ditylenchus destructor	GCA_001579705.1
T. patagoniensis, mid larva	SRX7141147	SRR10446436	Feng et al 2021	PRJNA257434	Korhonen et al 2016			Ditylenchus dipsaci	GCA_004194705.1
T. pseudospiralis, mid larva	SRX7141123	SRR10446412	Feng et al 2021	PRJNA257433	Korhonen et al 2016			Dracunculus medinensis	GCA_000946415.1
T. pseudospiralis, adult	SRX7141122	SRR10446411	Feng et al 2021	PRJNA257434	Korhonen et al 2016			Echinococcus canadensis	GCA_900004735.1
T. sp. T6, newborn larva	SRX7141130	SRR10446419	Feng et al 2021	PRJNA257433	Korhonen et al 2016			Echinococcus granulosus	GCA_000524195.1
T. sp. T6, mid larva	SRX7141129	SRR10446418	Feng et al 2021	PRJNA257434	Korhonen et al 2016			Echinococcus multilocularis	GCA_000469725.3
T. sp. T6, adult	SRX7141128	SRR10446417	Feng et al 2021	PRJNA257435	Korhonen et al 2016			Echinostoma caproni	GCA_900618425.1
T. sp. T8, newborn larva	SRX7141136	SRR10446425	Feng et al 2021	PRJNA257433	Korhonen et al 2016			Elaeophora elaphi	GCA_000499685.1
T. sp. T8, adult	SRX7141134	SRR10446423	Feng et al 2021	PRJNA257434	Korhonen et al 2016			Enterobius vermicularis	GCA_900576705.1
T. sp. T9, newborn larva	SRX7141139	SRR10446428	Feng et al 2021	PRJNA257433	Korhonen et al 2016			Fasciola gigantica	GCA_006461475.1
T. sp. T9, mid larva	SRX7141138	SRR10446427	Feng et al 2021	PRJNA257434	Korhonen et al 2016			Fasciola hepatica	PRJNA179522
T. sp. T9, adult	SRX7141137	SRR10446426	Feng et al 2021	PRJNA257435	Korhonen et al 2016			Globodera pallida	GCA_000724045.1
T. spiralis, adult	SRX7141112	SRR10446401	Feng et al 2021	PRJNA257433	Korhonen et al 2016			Globodera rostochiensis	GCA_900079975.1
T. spiralis, newborn larva	SRX7141114	SRR10446403	Feng et al 2021	PRJNA257433	Korhonen et al 2016			Gongylonema pulchrum	GCA_900617915.1
T. suis, L1/L2 larva	SRX386008	SRR1041651	Jex et al 2014	PRJNA208415	Jex et al 2014			Gyrodactylus salaris	GCA_000715275.1
								Haemonchus contortus	Hco_v4_coding_submitted, University of Melbourne
								Haemonchus placei	GCA_900617895.1
								Heligmosomoides polygyrus	GCA_900618505.1
								Heterodera glycines	GCA_004148225.1
								Heterorhabditis bacteriophora	GCA_000223415.1
								Hydatigera taeniaeformis	GCA_900622495.1
								Hymenolepis diminuta	GCA_902177915.1
								Hymenolepis microstoma	GCA_000469805.3
								Hymenolepis nana	GCA_900617975.1
								Loa loa	GCA_000183805.2
								Meloidogyne arenaria	GCA_900003985.1
								Meloidogyne enterolobii	GCA_003693675.1
								Meloidogyne graminicola	GCA_002778205.1
								Meloidogyne hapla	GCA_000172435.1
								Meloidogyne incognita	GCA_900182535.1
								Meloidogyne javanica	GCA_900003945.1
								Mesocestoides corti	GCA_900604375.1
								Necator americanus	GCA_000507365.1
								Nippostrongylus brasiliensis	GCA_900618405.1
								Oesophagostomum dentatum	GCA_000797555.1
								Onchocerca flexuosa	GCA_900618345.1
								Onchocerca volvulus	GCA_000499405.2
								Opisthorchis felineus	GCA_004794785.1
								Opisthorchis viverrini	GCF_000715545.1
								Paragonimus westermani	GCA_008508345.1
								Parascaris equorum	PRJEB514
								Parascaris univalens	GCA_002259205.1
								Parastrongyloides trichosuri	GCA_000941615.1
								Protopolystoma xenopodis	CAAALY010000000
								Romanomermis culicivorax	GCA_001039655.1
								Schistocephalus solidus	GCA_900618435.1
								Schistosoma bovis	GCA_003958945.1
								Schistosoma curassoni	GCA_900618015.1
								Schistosoma haematobium	GCF_000699445.1
								Schistosoma japonicum	GCA_006368765.1
								Schistosoma mansoni	GCA_000237925.3
								Schistosoma margrebowiei	GCA_900618395.1
								Schistosoma mattheei	GCA_900617995.1
								Schistosoma rodhaini	GCA_000951475.1
								Soboliphyme baturini	GCA_900618415.1
								Spirometra erinaceieuropaei	GCA_000951995.1
								Steinernema carpocapsae	GCA_000757645.3
								Steinernema feltiae	S_felt_v1_submitted, California Institute of Technology
								Steinernema glaseri	GCA_000757755.1
								Steinernema monticolum	S_monti_v1_submitted, California Institute of Technology
								Steinernema scapterisci	S_scapt_v1_submitted, California Institute of Technology
								Strongyloides papillosus	GCA_000936265.1
								Strongyloides ratti	GCA_001040885.1
								Strongyloides stercoralis	GCA_000947215.1
								Strongyloides venezuelensis	GCA_001028725.1
								Strongylus vulgaris	GCA_900624965.1
								Syphacia muris	GCA_000939275.1
								Taenia asiatica	GCA_900618005.1
								Taenia multiceps	GCA_001923025.3
								Taenia saginata	GCA_001693075.2
								Taenia solium	Tsolium_Mexico_v1, National University of Mexico
								Teladorsagia circumcincta	GCA_002352805.1
								Thelazia callipaeda	GCA_900618365.1
								Toxocara canis	GCA_900622545.1
								Trichinella britovi	GCA_001447585.1
								Trichinella murrelli	GCA_001447425.1
								Trichinella nativa	GCA_001447565.1
								Trichinella nelsoni	GCA_001447455.1
								Trichinella papuae	GCA_001447755.1
								Trichinella patagoniensis	GCA_001447655.1
								Trichinella pseudospiralis	GCA_001447675.1
								Trichinella spiralis	GCA_001447595.1
								Trichinella sp. t6	GCA_001447435.1
								Trichinella sp. t8	GCA_001447745.1
								Trichinella sp. t9	GCA_001447505.1
								Trichinella zimbabwensis	GCA_001447665.1
								Trichobilharzia regenti	GCA_900618515.1
								Trichuris muris	GCA_000612645.2
								Trichuris suis	GCA_000701005.1
								Trichuris trichiura	GCA_000613005.1
								Wuchereria bancrofti	GCA_000180755.1
								Acrobeloides nanus	GCA_900406225.1
								Caenorhabditis angaria	PRJNA51225, California Institute of Technology
								Caenorhabditis becei	GCA_900536315.3
								Caenorhabditis bovis	GCA_902829315.1
								Caenorhabditis brenneri	GCA_000143925.2
								Caenorhabditis briggsae	GCA_000004555.3
								Caenorhabditis elegans	GCA_000002985.3
								Caenorhabditis inopinata	GCA_003052745.1
								Caenorhabditis japonica	GCA_000147155.1
								Caenorhabditis latens	GCA_002259235.1
								Caenorhabditis nigoni	GCA_002742825.1
								Caenorhabditis panamensis	GCA_900536275.1
								Caenorhabditis parvicauda	GCA_900536235.3
								Caenorhabditis quiockensis	GCA_900536415.3
								Caenorhabditis remanei	GCA_000149515.1
								Caenorhabditis sulstoni	GCA_900536325.3
								Caenorhabditis tribulationis	GCA_900536305.3
								Caenorhabditis tropicalis	GCA_000186765.1
								Caenorhabditis uteleia	GCA_900536295.3
								Caenorhabditis waitukubuli	GCA_900536345.3
								Caenorabditis zanzibari	GCA_900536285.3
								Diploscapter coronatus	GCA_002207785.1
								Diploscapter pachys	GCA_002287525.1
								Halicephalobus mephisto	SWDT00000000
								Halicephalobus nkz332	GCA_009761265.1
								Micoletzkya japonica	GCA_900490955.1
								Oscheius tipulae	GCA_900184235.1
								Panagrellus redivivus	GCA_000341325.1
								Panagrolaimus davidi	GCA_901779475.1
								Panagrolaimus es5	GCA_901766855.1
								Panagrolaimus ps1159	GCA_901765195.1
								Panagrolaimus superbus	GCA_901766145.1
								Parapristionchus giblindavisi	GCA_900491355.1
								Plectus sambesii	GCA_002796945.1
								Pristionchus arcanus	GCA_900490705.1
								Pristionchus entomophagus	GCA_900490825.1
								Pristionchus exspectatus	GCA_900380275.1
								Pristionchus fissidentatus	GCA_900490895.1
								Pristionchus japonicus	GCA_900490845.1
								Pristionchus maxplancki	GCA_900490775.1
								Pristionchus mayeri	GCA_900490875.1
								Pristionchus pacificus	GCA_000180635.3
								Propanagrolaimus ju765	GCA_901765185.1
								Rhabditophanes kr3021	GCA_000944355.1
								Schmidtea mediterranea	GCA_002600895.1

## Sheet: Table S2
Table S2. All two-domain architectures identified in 155 species of helminth
PfamScan was used to annotate the proteomes of 155 species of helminth. These were filtered to a list of all two-domain architectures present in these species.
Domain1	Domain 2
DSPc	zf-U11-48K
Ank_2	Sad1_UNC
Metallophos	1-cysPrx_C
TBCC	Rhodanese
CRM1_repeat_2	CRM1_C
Aldo_ket_red	CLN3
SNAPc_SNAP43	Mpv17_PMP22
DUF1758	VWA
SLED	Mut7-C
Nup192	RNA_pol_Rpb4
HTH_48	Cofilin_ADF
PYC_OADA	Biotin_lipoyl
NAD_synthase	GMP_synt_C
TPR_10	TPR_8
DUF267	DUF267
SH3_2	RhoGAP
LisH	CLTH
Sec7_N	Sec7
Cluap1	DUF1679
Utp14	RNA_pol_Rpb6
Ribosomal_S10	Neur_chan_LBD
zf-Tim10_DDP	Thioredoxin
Ground-like	BTB_2
EI24	PK_Tyr_Ser-Thr
BPL_N	Pro_isomerase
COesterase	Pkinase
Peptidase_S8	RRM_3
tRNA-synt_1g	His_Phos_2
GCV_T	GCV_T_C
Rapsyn_N	zf-RING_2
CoA_binding	CoA_binding
UBX	UBX
Ig_3	C1-set
Carn_acyltransf	DUF498
FYVE_2	RAI1
rve	Tudor-knot
WASH-7_mid	WASH-7_mid
SH2	adh_short
zf-CCHC	Peptidase_A3
Arm	EDR1
DNA_topoisoIV	DNA_gyraseA_C
Amino_oxidase	Prenylcys_lyase
Myb_DNA-bind_5	Myb_DNA-bind_5
TTR-52	TTR-52
Vmethyltransf	FtsJ
HAD_2	Med17
Nas2_N	PDZ_2
Actin	RRM_1
DUF2464	SHMT
Pkinase	GCV_T
Peptidase_S10	Sugar_tr
zf-RING_2	RRM_1
Ribosomal_L24e	PAS
CC	CC
Nckap1	Nckap1
Clat_adaptor_s	CytochromB561_N
Cas1_AcylT	DUF3472
Integrase_H2C2	OTU
PX	Pkinase
Sugar_tr	Bestrophin
Rieske	VanA_C
M20_dimer	Peptidase_M20
Tubulin	GRIP
Metallophos	Ion_trans_2
LIM	Nebulin
zf-C4	Na_H_Exchanger
Ras	TF_AP-2
OTU	UCH
Tti2	HEAT_EZ
TPR_17	TTC5_OB
Glyco_trans_2_3	Glyco_trans_2_3
7TM_GPCR_Srbc	p450
Lon_C	Lin-8
HSF_DNA-bind	Vert_HS_TF
Peptidase_C48	SEFIR
Disintegrin	ADAM_CR
AAA	CTP_transf_like
TPR_8	STI1
MFS_1	Tweety
Pkinase	zf-CCCH
Ly-6_related	Ferritin
Mito_carr	Mito_carr
MVP_shoulder	MVP_shoulder
p450	7tm_1
CN_hydrolase	HIT
Med22	PIG-X
Acyl-CoA_dh_1	Acyl-CoA_dh_1
Thioredoxin_8	Sin_N
FBA_2	PK_Tyr_Ser-Thr
Inositol_P	Gp-FAR-1
RT_RNaseH_2	LIN37
Astacin	Sel1
Claudin_3	Asp
MTS	Dus
JAB	PROCT
CathepsinC_exc	Peptidase_C1
NAAA-beta	CBAH
Las1	zf-TRAF_2
UPA	Death
zf-C2HC5	zf-C2HC5
Asp_protease_2	HTH_Tnp_Tc3_2
PK_Tyr_Ser-Thr	CUB
MRP-S27	MRP-S27
TIMELESS	TIMELESS
HSP70	Kelch_1
NAD_synthase	Hydrolase_4
Pro_dh	EF-hand_8
Ribosomal_L9_N	Methyltr_RsmB-F
DUF1759	Phlebovirus_G2
DAC	DAC
Methyltransf_12	Methyltransf_12
Sec3_C	Vps52
DNA_ligase_A_M	DNA_ligase_A_M
NDUF_B8	ING
zf-RING_4	zf-RING_4
DUF273	MIF4G
ARID	RFX_DNA_binding
DNA_pol_B	DNA_pol_B
DIL	Sybindin
DAO	FAD_binding_2
Rpn3_C	Ribosomal_L32p
FF	FF
p450	Mpp10
MtN3_slv	CutA1
IBN_N	HEAT_EZ
C_tripleX	C_tripleX
Chromo	SLED
RRM_1	PAX
Ras	tRNA_Me_trans
DUF4800	PH_BEACH
Exostosin	Exostosin
MADF_DNA_bdg	BESS
AMP-binding	zf-RING_2
TBPIP	Methyltransf_12
PGA_cap	Lactamase_B
MIP	zf-CCCH
TPR_2	TPR_6
YccV-like	DUF525
CENP-T_C	PK_Tyr_Ser-Thr
zf-C2HC	BTB
N1221	DUF3402
VWA	Zona_pellucida
Met_10	Methyltransf_15
GAGA	zf-C2H2
FA_desaturase	DNA_pol_A_exo1
CS	PTPLA
Ribosomal_L40e	UPF0004
AWS	SRI
Urm1	Urm1
BRO1	ALIX_LYPXL_bnd
Tubulin_C	Tubulin_C
CDO_I	CDO_I
Dcc1	UCH
YBD	AAA_23
SHR-BD	VPS13_C
Membr_traf_MHD	Trypsin
RRM_1	RRM_8
KAsynt_C_assoc	PP-binding
RWD	Exo_endo_phos
PRELI	CRAL_TRIO
Spt5_N	DUF1676
Clc-like	AAA_12
TBP	TPR_8
Rpn3_C	Rpn3_C
Ribosomal_S21	Ribosomal_S21
SMC_N	UPF0669
Innexin	Med27
PK_Tyr_Ser-Thr	Rod_C
Pkinase	Retrotran_gag_2
Yip1	Kunitz_BPTI
ubiquitin	XPC-binding
Endonuclease_NS	Ribosomal_S13
7TM_GPCR_Srh	Gal-bind_lectin
Hydrolase_4	Spec3
VWD	TIL
CDO_I	Sulfate_transp
TRAM	NUDIX
TPR_11	TPR_2
MTS	FSH1
Kinesin	ASC
uDENN	dDENN
BAF	MBOAT
EF-hand_8	Ras
Peptidase_M8	His_Phos_2
Peptidase_M24	Claudin_2
NADAR	zf-CCHC
Fringe	OST3_OST6
Ribosomal_L38e	Ribosomal_L38e
Hormone_recep	Cystatin
AAA_5	VWA_2
TMIE	HECT
hDGE_amylase	hGDE_central
RRM_1	Pkinase
Nucleotid_trans	NAD_binding_1
Omp85	Cnd1
zf-BED	DUF148
Pkinase	HTH_Tnp_Tc3_2
Nuc_sug_transp	Nuc_sug_transp
GCP_C_terminal	GCP_C_terminal
MFS_1	Met_10
AAA	Med27
Lactamase_B_2	UQ_con
YjeF_N	GILT
HTH_48	bZIP_Maf
Cyclin_N	DnaJ
7TM_GPCR_Srd	7TM_GPCR_Sri
Anoctamin	DSPc
DUF1280	FancD2
COG2	COG2
zf-C3HC4	DTC
CUB_2	CUB_2
DUF1679	BORCS7
RNase_PH_C	RNase_PH
COesterase	FYVE
eIF-1a	EF-hand_7
JTB	TUSC2
Secretogranin_V	Secretogranin_V
UPF0061	UPF0061
YdjM	FtsJ
dsrm	DND1_DSRM
Glutaredoxin	COX5B
LysR_substrate	TetR_N
HSP90	DER1
ArfGap	ArfGap
Drf_FH3	FH2
Fucokinase	Fucokinase
PAS_9	Pkinase
FecR	DUF4974
PTCB-BRCT	PTCB-BRCT
Clat_adaptor_s	Amino_oxidase
7TM_GPCR_Srx	CUB_2
Dicer_dimer	PAZ
EGF_CA	EGF_3
HTH_48	HTH_5
zf-CCCH	V-SNARE_C
EST1_DNA_bind	PIN_4
Neur_chan_memb	BTB
Porin_3	Porin_3
DAP_epimerase	DAP_epimerase
NIDO	EGF_3
TMEM151	Ras
AAA	ORC5_C
RVT_3	Integrase_H2C2
Vps52	UQ_con
Myotub-related	Acyltransferase
TatD_DNase	TatD_DNase
Sad1_UNC	RVT_1
Nudix_N	NUDIX
Maf	DUF2048
MFS_1	Lyase_1
FragX_IP	FragX_IP
Acyl-CoA_dh_M	Acyl-CoA_dh_M
Ribonuclease_3	Ribonuclease_3
BTD	TIG
Cystatin	NUMOD1
UDPGT	DSBA
tRNA-synt_2e	tRNA_synt_2f
Tom22	mTERF
RPE65	BORCS6
MMgT	SQS_PSY
Aldedh	Peptidase_S9
DUF4981	Bgal_small_N
EF-hand_1	zf-C3HC4_3
EGF	TILa
7tm_1	UPRTase
7TM_GPCR_Srv	PK_Tyr_Ser-Thr
Phosphorylase	UDPGP
NIDO	G2F
Astacin	DUF5648
Band_3_cyto	HCO3_cotransp
RT_RNaseH	RT_RNaseH
Tam41_Mmp37	DUF1674
Ig_2	C2-set_2
FBA_2	PWI
KASH	KASH
Cas1_AcylT	LSDAT_euk
DUF268	Glyco_transf_92
HNF-1_N	Homeodomain
Brix	Proteasome
GTP_EFTU	LepA_C
SurE	PCMT
WWE	VPS13_C
HELP	FAD_binding_3
Vac_ImportDeg	AAA_lid_11
Methyltransf_11	Guanylate_kin
CNOT11	CNOT11
MH1	MH2
HTH_Tnp_Tc3_2	IF-2B
Bestrophin	7TM_GPCR_Srv
7TM_GPCR_Sri	G-alpha
PAS_9	PAS_9
FUSC-like	FUSC_2
CTP_transf_like	TUTase
Alpha-amylase	Alpha-amylase_C
Thioredoxin	HLH
DUF778	LRR_9
Dimer_Tnp_hAT	THAP
Rad54_N	SNF2_N
FerB	Pex24p
NUDIX	DUF1249
Noc2	TUTase
OSTMP1	UCR_hinge
Selenoprotein_S	Glutaredoxin
DAGAT	7TM_GPCR_Srt
DUF3510	E3_UFM1_ligase
Filamin	Tubulin_C
ECH_1	MRP-L46
Cpn60_TCP1	bZIP_2
SAM_2	PID
DEAD	Anillin
Proteasome	Las1
MIR	RYDR_ITPR
tRNA-synt_1g	DALR_1
Peptidase_S8	TPPII
LRRFIP	ATG16
Ligase_CoA	Ligase_CoA
ET	UPAR_LY6
Med27	Innexin
Peptidase_S28	TTR-52
Peptidase_C48	Haspin_kinase
RabGAP-TBC	Ion_trans
Death	Pkinase
MeaB	ECH_1
Snf7	RVT_1
RNase_Zc3h12a_2	ABC1
Cation_ATPase_N	Cation_ATPase
Choline_transpo	Peptidase_C54
AAA_6	MT
DDE_Tnp_1_7	Integrase_H2C2
FTH	7TM_GPCR_Srw
Alpha_L_fucos	adh_short_C2
UEV	Ras
Y_phosphatase	TRAP_beta
PIF1	Arv1
SRR1	Ribosomal_L2_C
DnaJ	zf-C2H2_jaz
RNase_T	HAT_KAT11
DUF885	UPF0225
AARP2CN	RIBIOP_C
HD	7TM_GPCR_Sra
Pro_dh	Pro_dh
Romo1	Tim17
Calpain_III	UQ_con
Peptidase_M13	Peptidase_M13
zf-SNAP50_C	Tau95
Syja_N	Topo_C_assoc
AA_permease_2	F-box
7tm_1	Polysacc_synt_4
tRNA-synt_2	tRNA-synt_2
Acyltransferase	zf-Tim10_DDP
BTB	DUF1679
NAD_kinase	Zona_pellucida
AAA_33	ADK
Macro	PIF1
Frizzled	2Fe-2S_thioredx
UBA_4	UBA_4
RhoGAP	SH3_9
Glyco_transf_92	Dynein_light
Acetyltransf_1	Sulfotransfer_3
zf-UBP_var	PUB
RVT_1	IPK
WD40	zf-C2H2
COesterase	Gemin7
Patched	TBP
Sod_Cu	GST_C_3
EXS	EXS
Peptidase_C54	4HBT_3
PIH1	UNC-93
Cyclin_N	Cyclin_C
EnY2	Pkinase
HRM	Glyco_transf_8
DUF2877	AA_kinase
Fz	Peptidase_M50
Fascin	Fascin
Pet100	TPR_8
7TM_GPCR_Srw	p450
Kunitz_BPTI	Ion_trans_2
7TM_GPCR_Srsx	Astacin
7TM_GPCR_Str	DUF1679
ERCC4	ERCC4
LicD	SNF
PCMT	PCMT
Rab5ip	GRIP
Glucosamine_iso	zf-CCCH
Col_cuticle_N	DB
PCMT	TTR-52
Complex1_LYR	PK_Tyr_Ser-Thr
RNA_pol_Rpb1_5	RNA_pol_Rpb1_5
RVT_1	RhoGAP
DUF2615	DUF2615
Sec23_BS	Sec23_helical
Ank_4	Ank_2
ERp29_N	ERp29
PQQ	EMC1_C
Anticodon_1	UPF0160
CBF	PI3_PI4_kinase
RVP	zf-CCHC
7TM_GPCR_Srab	7TM_GPCR_Srd
DPBB_1	DPBB_1
Transketolase_N	Transket_pyr
HTH_48	HTH_11
DEAD	Branch
Ground-like	Ground-like
RVP	ubiquitin
PDGF	CXCXC
VWA_3	VWA_3
CD36	Beta-lactamase
DUF4481	Vps52
ASC	PDZ
EGF	Cadherin_C
DUF836	Asparaginase_2
7TM_GPCR_Str	dCMP_cyt_deam_1
Dickkopf_N	Toxin_12
RRM_1	FYVE
TBP	TK
HlyD	HlyD_D23
F-box	Orai-1
UCR_TM	Rieske
SWM_repeat	SWM_repeat
GIY-YIG	RNA_pol_N
TIMP	adh_short
TPK_catalytic	TPK_B1_binding
Prenyltransf	Dus
Pept_tRNA_hydro	2OG-FeII_Oxy_5
Atx10homo_assoc	CTU2
DDE_3	CLASP_N
UQ_con	RtcB
MoeA_N	MoCF_biosynth
Serpin	Peptidase_M8
C1_1	Nore1-SARAH
zf-RING_2	Ras
Ion_trans_2	Ion_trans
DHH	DHHA2
Branch	Ank_2
7TM_GPCR_Sri	7TM_GPCR_Srj
Ndc80_HEC	Ndc80_HEC
HTH_IclR	IclR
Par3_HAL_N_term	Par3_HAL_N_term
Dynamin_N	Dynamin_M
zf-RING_5	zf-C3HC4_3
DJ-1_PfpI	PAS_9
WD40	FYVE
DNA_pol_A_exo1	Ets
2Fe-2S_thioredx	Ribosomal_L1
COX6C	Neur_chan_LBD
RVT_1	Glyco_hydro_85
Skp1_POZ	GATA
TFIID-31kDa	Pkinase
ShK	Acetyltransf_3
Oxidored_q6	zf-U1
Abhydro_lipase	TTR-52
Eapp_C	Eapp_C
Transthyretin	ubiquitin
RasGEF_N_2	RICTOR_V
ALG3	Methyltransf_23
Mito_carr	Fe-ADH
PK_Tyr_Ser-Thr	dsrm
Helitron_like_N	Helitron_like_N
DUF4483	Ephrin_lbd
BTB	MATH
BORA_N	Trm112p
SPT_ssu-like	APG12
PK_Tyr_Ser-Thr	Destabilase
Tmemb_9	Tmemb_9
2CSK_N	HisKA
zf-C3HC4_2	WWE
zf-C4	Adap_comp_sub
adh_short_C2	7TM_GPCR_Srj
Asp	LRAT
Homeodomain	HAT_KAT11
Serpin	P34-Arc
Collagen	Col_cuticle_N
Rtf2	Pro_isomerase
PDZ	CBM_14
Glyco_hydro_59	Glyco_hydro_59M
zf-DNA_Pol	zf-DNA_Pol
RINGv	DAO
RNase_P_Rpp14	ACBP
zf-ZPR1	IF4E
TcdA_TcdB_pore	TcdA_TcdB_pore
DUF1604	G-patch
Laminin_B	Laminin_B
7TM_GPCR_Srd	LRAT
HECT	TPR_8
OST3_OST6	ACBP
TMEM208_SND2	XTBD
OTU	Endonuclea_NS_2
Ion_trans_N	TOPRIM_C
GST_N	ShK
Helicase_C	HHH_5
zf-CCCH	RRM_1
zf-U1	TFIID-18kDa
PSI_integrin	PSI_integrin
RA	PH
Med26	Elongin_A
Glyco_hydro_1	PK_Tyr_Ser-Thr
Clathrin_H_link	Clathrin
UDPGT	UDPGT
3Beta_HSD	3Beta_HSD
BH4	Bcl-2
ADP_ribosyl_GH	ADP_ribosyl_GH
Spectrin	PH
Josephin	DRY_EERY
S1	EIF_2_alpha
Ribosomal_S15	SH2
Glyco_hydro_38C	His_Phos_2
Peptidase_M1	ERAP1_C
DHC_N2	AAA_6
UBD	ubiquitin
Cullin	UAA
Moulting_cycle	HTH_29
UDPGT	Rad4
Ank_3	TRP_2
Asp_protease	Integrase_H2C2
ACBP	TGF_beta
CSD2	RNB
LBP_BPI_CETP	Ets
DUF3504	PHD
Glyco_transf_7C	Ricin_B_lectin
tRNA_synt_1c_R1	tRNA-synt_1c_C
ANTAR	MFS_1
ER	CSN8_PSD8_EIF3K
Utp12	zf-BED
KOW	Ribosomal_L14e
Phosducin	NPR3
Nucleoporin2	Pkinase
MukF_M	MukF_C
RIC3	Actin
DUF229	7TM_GPCR_Srsx
TACC_C	G-patch_2
SAM_2	SAM_2
BP28CT	TUDOR
Nop	MFS_1
T_hemolysin	AMP-binding
HTH_psq	Otopetrin
Fringe	MIP
COesterase	E3_UbLigase_EDD
Rad51	SF3b1
Peptidase_M14	SANTA
eIF2A	WD40
Proteasome	DnaJ
Srg	2OG-FeII_Oxy_3
TPX2	MRP_L53
PK_Tyr_Ser-Thr	EST1_DNA_bind
SNF	7TM_GPCR_Str
DUF1223	HATPase_c
Tetraspanin	G-alpha
Kunitz_BPTI	Glyco_hydro_30
Myosin_tail_1	Myosin_tail_1
bVLRF1	NUDIX
PLDc_2	PLDc
BCIP	Eaf7
Peptidase_M13_N	RVT_1
HNOB	Guanylate_cyc
Pkinase_C	Pkinase
zf-C3HC4	F-box
SH3_2	Pkinase
EFG_C	LepA_C
7TM_GPCR_Srx	LRAT
Band_7	Kdo
DUF4528	DUF4528
FNIP_C	FNIP_C
SERRATE_Ars2_N	SERRATE_Ars2_N
F-box-like	Arf
F5_F8_type_C	Pkinase
zf-C3HC4_3	Helicase_C
Rio2_N	RIO1
Glyco_hydro_2	Glyco_hydro_2_C
SH3_1	Choline_kinase
SelR	SelR
PAN_1	Trypsin
BRCT_2	BRCT_3
Gp-FAR-1	zf-C2H2
RNase_PH	S1
BRCT	RhoGEF
Glycos_transf_2	Glycos_transf_2
Sugar_tr	TRAM
DUF1759	Peptidase_A2B
Glyco_transf_11	Fringe
HNOBA	Guanylate_cyc
GDNF	GDNF
Gar1	7TM_GPCR_Str
zf-met	SF3A2
TPR_2	tRNA-synt_2b
VHS	zf-RING_5
Nup88	Nup88
DUF4602	RRM_1
ASC	MMR_HSR1
DNA_pol_B_exo1	DUF1744
TPR_2	TPR_8
tRNA_int_endo_N	tRNA_int_endo
HSDR_N	SWI2_SNF2
PX	SNX17_FERM_C
Zona_pellucida	Branch
Lactamase_B	Lactamase_B_2
Biopterin_H	Biopterin_H
SPRY	zf-C3HC4_3
F-box	7tm_1
CLTH	ECH_2
TCTP	VHL
Trehalase	MFS_1
Recep_L_domain	TSC22
DUF1394	DUF1394
TFIIA	Clat_adaptor_s
L51_S25_CI-B8	TRAM_LAG1_CLN8
Peptidase_M10	Lectin_C
Cpn60_TCP1	Aldedh
SHNi-TPR	TPR_8
APH	APH
RRS1	Methyltransf_31
DIL	F-box-like
Glyco_hydro_1	Homeodomain
FA_desaturase	Gp_dh_C
TDP43_N	TDP43_N
GATase_5	GATase_5
Adaptin_N	Coatamer_beta_C
Prenyltrans	Prenyltrans
Ank_2	TB2_DP1_HVA22
HTH_29	HTH_Tnp_Tc3_2
Kinesin	KIF1B
FXa_inhibition	CUB
RRM_1	zf-CCHC
DAGK_prokar	OMPdecase
RGS_DHEX	G-gamma
DUF938	Kelch_1
DUF1232	HTH_3
FXa_inhibition	fn3
Patched	Cullin
p450	Mab-21
Dynein_light	Zip
EHD_N	DUF5600
BRO1	Y_phosphatase
FYVE_2	I-set
CENP-B_N	CK_II_beta
Nup192	SMC_N
zf-C3HC4	GTP_EFTU
ArfGap	SH3_9
RNA_pol_N	4F5
RhoGEF	PH_19
Bestrophin	Amidase
Serpin	7TM_GPCR_Srx
ArgoL1	Piwi
POTRA	Omp85
Ctr	PrmA
DNTTIP1_dimer	DNTTIP1_dimer
DUF273	COesterase
Peptidase_S11	PBP5_C
V_ATPase_I	Neur_chan_LBD
BRK	BRK
adh_short	DUF19
DUF846	DUF846
AAA_32	AAA_32
7tm_1	7TM_GPCR_Srw
IQ	Mpp10
IGFBP	Kazal_2
TMA7	Melibiase_2
CtaG_Cox11	CtaG_Cox11
Ribosomal_L7Ae	Ge1_WD40
Yippee-Mis18	OTU
LRR_8	B3_4
Fuz_longin_2	Fuz_longin_3
Aa_trans	zf-C3HC4
7TM_GPCR_Str	Cyto_heme_lyase
PAS_8	PAS_8
DAD	DAD
DUF5641	DUF1759
PBP	GrpE
PIP5K	DeoC
Sep15_SelM	ParA
Lipase_GDSL	UDPGT
DUF1679	APH
TF_AP-2	TF_AP-2
OTU	FHA
Patatin	Patatin
zf-C2H2	zf-C2H2_3rep
tRNA_m1G_MT	LSM
Integrase_H2C2	LANC_like
ANAPC3	TPR_19
Asp_Arg_Hydrox	Asp_Arg_Hydrox
DUF4042	HEAT
Fer4_7	Fer4
His_Phos_2	His_Phos_2
ATP-grasp	PurK_C
c-SKI_SMAD_bind	DUF726
HTH_psq	Sugar_tr
Glyco_hydro_31	Trefoil
tRNA_m1G_MT	Ribosom_S12_S23
UEV	Vps23_core
Metallophos	Pmp3
Claudin_3	Metallophos
E1-E2_ATPase	E1-E2_ATPase
zf-RING_5	BTB
Aminotran_1_2	Acetyltransf_3
RVT_1	His_Phos_1
gag-asp_proteas	RT_RNaseH_2
ECR1_N	NUC153
Ribosomal_L1	Cyanate_lyase
TPR_19	UNC45-central
FtsJ	DUF3381
7tm_1	Y_phosphatase
G-alpha	P34-Arc
HLH	UDPGT
SH3_1	Guanylate_kin
Chorein_N	VPS13_C
SPC22	SPC22
Ank_5	Ank_3
rve	Glyco_hydro_47
Glyco_hydro_35	Glyco_hydro_35
LLGL	LLGL
Ubiq_cyt_C_chap	ABC1
Pro_isomerase	Zip
Amidohydro_1	Acyl_transf_3
zf-C2H2_4	zf-C4
COX1	COX2
VWA_2	TAL_FSA
wnt	HD_4
Myb_DNA-binding	adh_short
Cyclin_C_2	IPPT
PH	C2
Med15	Med15
Myb_DNA-bind_5	DDE_Tnp_4
IRS	Talin_middle
PhoU	Peptidase_M16_C
zf-C3HC4_4	Ras
RRM_1	IFT46_B_C
hSac2	hSac2
VWA_2	VWA_2
Vault_2	Vault
EI24	Ribosomal_L36e
DUF1744	7TM_GPCR_Srd
ubiquitin	Steroid_dh
Ank_2	Anoctamin
HTH_25	DUF4115
LRR_5	LRR_8
PK_Tyr_Ser-Thr	FA_hydroxylase
Cons_hypoth95	MFS_1
Cation_ATPase_C	ATP_Ca_trans_C
DDE_Tnp_IS1595	NIF
Rad51	Band_7
TIL	UDPGT
Cgr1	Inositol_P
Histone	RVT_1
DUF5726	gag-asp_proteas
7TM_GPCR_Sri	MADF_DNA_bdg
Calx-beta	Calx-beta
HA2	HrpB_C
FAIM1	FAIM1
Kdo	Btz
Chorein_N	VPS13
Acetyltransf_CG	Acetyltransf_CG
Cupin_8	JmjC
F-box-like	IgGFc_binding
Spectrin	EFhand_Ca_insen
DFP	UDPGT
Peptidase_M50	Nuc_sug_transp
Proteasome	Utp14
Tyr-DNA_phospho	Peptidase_C48
ECH_1	CCDC93_CC
Lectin_C	PS_Dcarbxylase
tRNA-synt_1c	tRNA-synt_1c
Vma12	Ldl_recept_a
RVT_1	GCP_N_terminal
IP_trans	DDHD
Arv1	PK_Tyr_Ser-Thr
Xpo1	Exostosin
7tm_1	7TM_GPCR_Str
SCO1-SenC	PCuAC
EF-hand_3	ZZ
Alk_phosphatase	IBR
I_LWEQ	VBS
PMI_typeI	ARD
FAD_binding_2	Succ_DH_flav_C
Transposase_1	CAP
HATPase_c	Kinesin
RT_RNaseH	G-patch
WD40	Peptidase_C48
WW	Rotamase
HTH_48	F-box-like
COX2_TM	COX2
U6-snRNA_bdg	PRP8_domainIV
UPRTase	UPRTase
7TM_GPCR_Srv	Asp
TGF_beta	Brix
Ribosomal_L16	Ribosomal_L14
ADH_N	AdoHcyase_NAD
FLYWCH	FLYWCH
BPD_transp_1	ABC_tran
Rad4	BHD_3
ABC_tran	FAD_binding_9
Orn_Arg_deC_N	Orn_DAP_Arg_deC
GAF_2	GAF
DDE_Tnp_1_7	CAP
CENP-X	Col_cuticle_N
HHH_6	tRNA_anti-codon
Amidohydro_1	Retrotran_gag_2
Choline_kinase	Choline_kinase
FAD_syn	tRNA-synt_1
DUF815	ORC4_C
Ank_5	DHHC
SAM_decarbox	SNARE_assoc
DAGK_acc	Ank_2
Biopterin_H	Aminotran_1_2
RmlD_sub_bind	Epimerase
Pex14_N	DUF498
Haspin_kinase	LicD
DNA_pol_E_B	Med31
LSM	zf-DNL
G-alpha	PHD
Serpin	Peptidase_M41
FYVE	PH
Med22	Med22
ABC_membrane	BTB
Ldl_recept_a	Laminin_B
IBR	ANAPC10
PTPLA	Collagen
PALP	RVT_1
IMS	IMS_HHH
MmgE_PrpD	MmgE_PrpD
V-ATPase_G	PfkB
Arf	Metallophos
DKCLD	TruB_C_2
FBA	Sde2_N_Ubi
YIF1	YIF1
RPAP3_C	cwf21
PSI	TIG
Thyroglobulin_1	SPARC_Ca_bdg
Pyridoxal_deC	Integrase_H2C2
Y_phosphatase	WD40
PET	LIM
PTB	SAM_3
Astacin	CBM_14
Glyco_tran_28_C	TF_Zn_Ribbon
E1_DerP2_DerF2	E1_DerP2_DerF2
RNA_pol_Rpb2_2	RNA_pol_Rpb2_3
PhnG	PhnH
MFS_2	Glyco_hydro_68
TPR_8	RNase_PH
SapB_1	SapB_2
p450	HTH_18
Tcf25	Tcf25
PDZ	zf-C3HC4_3
Thioredoxin_15	UDP-g_GGTase
HEAT	Cohesin_HEAT
CH	CH
Aconitase	Aconitase_C
Hat1_N	Acetyltransf_1
Pkinase	CUB
EAP30	zf-CCHC_3
SPRY	CLTH
DDE_1	7TM_GPCR_Srsx
Glyco_transf_92	Methyltransf_21
Fer4	Fer4_11
DDE_Tnp_IS66	DDE_Tnp_IS66_C
zf-CCCH	ERCC4
PP-binding	Amidase
PPIP5K2_N	RimK
DUF1736	TPR_11
PALP	Y_phosphatase
LodA_N	LodA_C
GatB_N	GatB_Yqey
BRO1	PDZ
Nuc_sug_transp	DNase_II
RVT_1	WH1
PAN_3	7TM_GPCR_Sra
7tm_7	7tm_7
STELLO	STELLO
DNApol_Exo	Hist_deacetyl
Xpo1	DUF4519
DUF2451	CoaE
zf-C4	VHS
Ank_3	Patatin
PAS_4	HisKA
TniB	ORC4_C
RVT_1	Peptidase_M8
Dynein_light	PCI
FYVE_2	PDZ
CDC50	DUF727
Sec8_exocyst	Sec15
ETF_alpha	ETF_alpha
EamA	EamA
Pkinase	PH
Molybdopterin	Molybdopterin
Ribosomal_S11	Ribosomal_S11
Proton_antipo_M	COX2
Myosin_head	Myosin_tail_1
Cation_ATPase_N	Hydrolase
PRKCSH-like	PRKCSH
SURF6	SURF6
PI3K_P85_iSH2	SH2
wnt	SNARE_assoc
Ribosomal_S25	Innexin
Fumble	Fumble
gag-asp_proteas	MPC
RT_RNaseH	COPIIcoated_ERV
7tm_1	Galactosyl_T
DUF4880	FecR
Helicase_C	adh_short_C2
Sugar_tr	Osmo_CC
SLC3A2_N	I-set
Anillin	PH
7TM_GPCR_Srx	His_Phos_2
p450	NIDO
RVT_1	RtcB
Acyl-CoA_dh_1	Acyl-CoA_dh_C
PH	SH3_9
Pkinase	CK1gamma_C
Amidohydro_1	Aa_trans
NAD_binding_8	TTR-52
BTG	BTG
TPR_16	SET
SNF2_N	Myelin_PLP
Integrase_H2C2	RIIa
KH_2	Ribosomal_S3_C
NinB	RusA
polyprenyl_synt	Ribosomal_S18
HLH	PAS
WSD	Bromodomain
He_PIG	IPTL-CTERM
CBM_21	SecA_DEAD
HA2	MAP65_ASE1
Homeodomain	Epimerase
DEAD	OB_NTP_bind
Malectin	COG7
SNF2_N	FERM_M
Lyase_aromatic	PID
HH_signal	Hint
Sld5	His_Phos_2
Glyco_hydro_38N	Glyco_hydro38C2
Zona_pellucida	TPT
TPR_11	BTAD
CR6_interact	ATE_C
PAP2	RVT_1
PDZ	Integrase_H2C2
NT-C2	CAMSAP_CH
PALP	PALP
Acyl-CoA_dh_M	ACOX
FAM91_N	FAM91_C
GTP_EFTU	APS_kinase
zf-Sec23_Sec24	Sec23_trunk
DUF1508	DUF1508
FLYWCH	Aminotran_5
PX	PX
Ig_2	Peptidase_C14
HlyIII	PP-binding
adh_short	adh_short
RVT_1	Tcp11
zf-CCHC	Glyoxalase
TTR-52	Rieske
Sigma70_r4_2	FecR
SFXNs	TPT
Branch	7TM_GPCR_Srh
Abhydrolase_1	RRM_1
SAM_PNT	TUDOR
GCV_H	GCV_H
ARD	zf-RING_2
4HBT_3	DUF1624
RabGAP-TBC	TRAP-gamma
LLGL	Lgl_C
Fer2_4	NADH-G_4Fe-4S_3
adh_short	7TM_GPCR_Str
PK_Tyr_Ser-Thr	DSPc
RVT_1	XRCC1_N
UDG	SLT
MFS_1	Motile_Sperm
PP2C_2	PP2C_2
Cytidylate_kin	ADK
SFXNs	Rad51
Kinesin	Armet
PurA	PurA
PMC2NT	HRDC
Ank_3	Ank_5
Ku	Ku_C
BTB	SUI1
DUF1280	Nore1-SARAH
7TM_GPCR_Srsx	FoP_duplication
EGF	60KD_IMP
MMR_HSR1	DUF697
Acetyltransf_1	GST_C_3
SRCR	Beta_helix
CFAP298	TRAPPC-Trs85
Cript	TMEM189_B_dmain
SCVP	Pkinase
GPCR_chapero_1	GPCR_chapero_1
Med12	Med12-LCEWAV
Complex1_LYR	FAM86
7TM_GPCR_Srh	7TM_GPCR_Srx
Pro_isomerase	RsfS
Endonuclease_NS	Coatomer_E
cEGF	Fibrinogen_C
Col_cuticle_N	Linker_histone
Piwi	Cullin
Shikimate_dh_N	SDH_C
DNA_III_psi	Acetyltransf_1
Ank_4	Ion_trans
RNase_H	HYPK_UBA
Piwi	41701
DHO_dh	GCP_N_terminal
FTHFS	FTHFS
Methyltransf_11	Homeobox_KN
DRY_EERY	DRY_EERY
DNA_pol_B_2	DNA_pol_B_2
7TM_GPCR_Srd	Lectin_C
Vps4_C	Vps4_C
DUF676	DUF676
EcKinase	COesterase
DUF1704	Lipase_3
zf-CCHC	RVP_2
RMI1_N	RMI1_C
Lipid_DES	FA_desaturase
DUF1943	DUF1943
Mad3_BUB1_I	VASt
zf-TRM13_CCCH	TRM13
DUF1647	Dimer_Tnp_hAT
Rhodanese	Sugar_tr
zf-ANAPC11	CSN8_PSD8_EIF3K
Mfa_like_1	Endonuclease_NS
Lipase_2	Frag1
Glyco_transf_11	Glyco_transf_11
PMP22_Claudin	Zona_pellucida
CRAL_TRIO	MIOX
MADF_DNA_bdg	Cpn60_TCP1
IF-2B	LCM
FecCD	FecCD
PIGA	Glyco_trans_1_4
zf-RING_5	zf-RING_UBOX
Pro_isomerase	ATP_bind_1
RVT_1	TIMELESS
adh_short	Glyco_transf_11
VWA_N	VWA_2
EGF_2	Laminin_G_2
Glyco_trans_4_4	Glyco_trans_1_4
Rad21_Rec8_N	Rad21_Rec8
DUF572	Tim44
HR1	Pkinase_C
NDUFA12	CENP-T_C
RNase_E_G	PNPase_C
DUF4118	GAF_3
Col_cuticle_N	RINGv
Pro_dh	Histone
PK_Tyr_Ser-Thr	Methyltransf_11
DAD	adh_short
Na_sulph_symp	Proteasome
HTH_38	HTH_Tnp_Tc3_2
Transketolase_N	PDH_E1_M
Ank_4	RVT_1
TBCC_N	TBCC
SAC3_GANP	WD40
Nucleoporin2	Nup96
IBR	Lectin_C
RRM_1	Methyltransf_11
Phospho_p8	LIN52
RhoGEF	betaPIX_CC
Ank_4	GPCR_chapero_1
PID	NumbF
NIDO	VWD
Acyltransf_C	PAC1
Roc	PIG-U
UAA	Transmemb_17
RVP_2	7TM_GPCR_Sra
LBP_BPI_CETP_C	F-box
TPR_1	TPR_8
Nucleoporin_C	LTV
HAD_2	APH
PH	Ammonium_transp
PXA	PX
Transketolase_N	Transketolase_N
Lustrin_cystein	EB
7tm_1	7TM_GPCR_Srd
RUN	PH_RBD
Spt5-NGN	KOW
Abhydrolase_1	Abhydro_lipase
Antimicrobial25	Antimicrobial25
IATP	IATP
OprD	OprD
MIF4G	MA3
HTH_1	LysR_substrate
Smg8_Smg9	Pyr_redox_2
ATP-gua_Ptrans	ATP-gua_Ptrans
Chorismate_bind	Aminotran_4
N6_N4_Mtase	ResIII
RVT_1	Fic
Macro	Sec1
UCH	Ribosomal_L35Ae
muHD	muHD
EF-hand_1	EF-hand_1
Pyrophosphatase	FAA_hydrolase
Asp_protease	Aldo_ket_red
DUF1744	DUF1744
Tmemb_55A	Tmemb_55A
XPA_N	XPA_C
ELL	Occludin_ELL
RRM_1	zf-U1
TDP43_N	RRM_1
GST_N_3	GST_N_3
Kdo	Med4
SF3b10	Thioredox_DsbH
zf-C3HC4_3	Cyclin_N
cNMP_binding	cNMP_binding
PhetRS_B1	B3_4
Glycoprotein	7TM_GPCR_Str
Kelch_1	Kelch_6
Ldl_recept_a	Fibrinogen_C
zf-PARP	WGR
TIMP	7TM_GPCR_Srh
Nup160	Arginase
DER1	PrmA
BRO1	HMG-CoA_red
HlyD_D23	HlyD
Lectin_C	CPG4
Trypsin	Cytochrom_B561
Ribosomal_L23eN	Ribosomal_L23
WW	CHCH
LMWPc	LSM
Ribosomal_S3Ae	Ribosomal_L18
GPHH	Ca_chan_IQ
Thiolase_C	Erf4
eIF-1a	eIF-1a
Lon_C	Bac_DNA_binding
TetR_N	TetR_C_24
7TM_GPCR_Srw	PNP_UDP_1
Peptidase_M16	Peptidase_M16_C
TTR-52	Col_cuticle_N
TPR_8	TPR_7
FAM184	FAM184
CK_II_beta	CENP-B_N
SelP_N	SelP_N
DNA_photolyase	DNA_photolyase
DNA_methylase	DNA_methylase
YidD	60KD_IMP
HOCHOB	HOCHOB
CG-1	TIG
COesterase	Proteasome
COX2	Cytochrom_C
Clc-like	Clc-like
DUF4398	OmpA
7TM_GPCR_Srv	EB
RVT_1	DUF1891
Ig_3	Tetraspanin
Hep_59	Band_7
SCAPER_N	zf-met
zf-C2H2_jaz	OST3_OST6
Nup54	Glycos_transf_2
TIG_2	TIG
RFX_DNA_binding	DNA_pol_E_B
PHTB1_N	PHTB1_N
CRA_rpt	SPRY
IMPDH	TIP49
FHA	dsrm
zf-RanBP	YAF2_RYBP
Methyltransf_31	Glyco_transf_11
RVT_1	Cellulase
DUF1759	FLYWCH
41701	41701
Dynein_light	DHO_dh
RNase_Zc3h12a_2	Ribosomal_L3
zf-RRN7	DDE_Tnp_1_7
RVT_1	zf-C2H2_4
7TM_GPCR_Srsx	Glyco_transf_92
Motile_Sperm	DUF525
Acyl-CoA_dh_1	ECH_1
GpcrRhopsn4	Far-17a_AIG1
Peptidase_M16_C	Peptidase_M16_C
Chromo	PHD
PADR1	PARP
Peptidase_M13	DUF2053
Homeodomain	Dcc1
GPI2	GPI2
CBF	Amidase
LOH1CR12	LOH1CR12
Lipase_GDSL	Lipase_GDSL
Nup160	SH3_1
PS-DH	ketoacyl-synt
RT_RNaseH_2	Asp_protease_2
Bac_transf	Polysacc_synt
PP2C	MFS_1
EF-hand_7	GAS2
PRMT5	PRMT5_C
CobA_CobO_BtuR	CobA_CobO_BtuR
AMP-binding	MFS_2
ABC1	PNISR
Motile_Sperm	Fer2
RasGAP	RasGAP
Pkinase	Lipase_2
Telomere_Sde2_2	DUF3449
CarD_CdnL_TRCF	IspD
Ras	DEK_C
Glycoprotein	Srg
7TM_GPCR_Sri	p450
zf-U11-48K	TRM13
HEAT_EZ	IBN_N
WW	HECT
ProQ	ProQ_C
MIF4G	W2
WD40	CAP
MRP-S35	PGK
ABC_tran	tRNA_int_endo
Homeodomain	FGF
Guanylate_cyc	PP2C
Patched	HMG_box
His_Phos_2	C6
Sugar_tr	A_deaminase
PIP5K	Kinesin
Ras	Scramblase
Nup35_RRM	eIF2A
DSBA	7TM_GPCR_Srj
BrkDBD	Cellulase
eIF3_N	PCI
Bcl-2	RNase_P_Rpp14
RRP36	RRP36
Peptidase_S28	Pkinase
PEN-2	TMEM144
F-box	TPR_8
DUF1356	DnaJ
YEATS	Acyltransferase
7TM_GPCR_Srv	Peptidase_M10
SH3_2	SH3_2
FIBP	FIBP
PPR_2	PPR_3
Ribosomal_S11	Clat_adaptor_s
HAT	TPR_17
DUF5710	RPA
Ras	DUF3504
DUF1640	DUF1640
Sedlin_N	Sedlin_N
TAFII55_N	Sulfotransfer_3
Acyl-CoA_dh_N	Acyl-CoA_dh_M
RTC	RTC_insert
KAP	7TM_GPCR_Srx
PGK	F_bP_aldolase
Inositol_P	Tctex-1
PAP2	eIF-3_zeta
Pkinase	GEMIN8
LIAS_N	Radical_SAM
Med27	zf-RING_UBOX
Fringe	3-HAO
zf-MIZ	zf-MIZ
7TM_GPCR_Srh	UAA
7TM_GPCR_Srsx	Pkinase
EPL1	SAYSvFN
zf-BED	FTH
Ribosomal_L31e	Mitofilin
DnaJ	Myb_DNA-binding
Kazal_2	Kazal_2
Ank_4	Anoctamin
FPN1	Glyco_transf_92
FAD_binding_4	CAP
Polysacc_synt_4	Nucleoporin_FG
Polysacc_deac_1	MFS_1
EGF	VWD
SNF2_N	SET
Abhydrolase_3	Abhydrolase_3
THUMP	UPF0020
MEIOC	MEIOC
Vac14_Fig4_bd	DHHC
FHA	Dicer_dimer
FTH	Peptidase_C1
KOW	Cation_efflux
OST3_OST6	EXOSC1
GFO_IDH_MocA	GFO_IDH_MocA_C
Kdo	Ribo_biogen_C
CDP-OH_P_transf	CDP-OH_P_tran_2
DIE2_ALG10	DDE_Tnp_1_7
Ank_5	Ion_trans
FAM91_N	FAM91_N
zf-RING_9	Spt4
UDPGT	Moulting_cycle
UQ_con	7TM_GPCR_Srx
ArgoL2	ArgoMid
CDK5_activator	Gal-bind_lectin
HTH_6	SIS
BTB_2	AMP-binding
Med7	Nramp
MyTH4	MyTH4
MarR_2	Acetyltransf_1
TFIID_30kDa	MFS_1
Tyrosinase	PAN_1
DUF2152	DnaJ
HEPN_RES_NTD1	RES
zf-CCHC	RVT_2
zf-UBP	COesterase
p450	7TM_GPCR_Srw
PPIP5K2_N	His_Phos_2
7tm_1	LBP_BPI_CETP_C
GRAM	Myotub-related
CBF	CBF
PWI	DNA_primase_lrg
PK_Tyr_Ser-Thr	OSR1_C
Voltage_CLC	CBS
ACBP	GOLD_2
GATA	GATA
Ion_trans_2	cNMP_binding
Motile_Sperm	RVT_1
Ost4	UNC-50
Pur_ac_phosph_N	Metallophos
Ground-like	Clc-like
zf-Mss51	2OG-FeII_Oxy_3
TsaD	TsaD
adh_short	EMP24_GP25L
CAP_GLY	zf-RING_2
DNA_primase_lrg	DNA_primase_lrg
YBD	IBB
RRM_1	FoP_duplication
zf-CCHC	Integrase_H2C2
LIDHydrolase	zf-C3HC4_3
dUTPase	Hormone_recep
GKAP	GKAP
BIR	SIR2
7TM_GPCR_Srx	Proteasome
Sec61_beta	Plus-3
Strabismus	Strabismus
WD40	PDZ
eIF2A	PIG-P
Urocanase	Urocanase
ANF_receptor	NCD3G
7TM_GPCR_Srbc	7TM_GPCR_Srsx
FYVE_2	PDZ_6
Pkinase	PRKCSH
UDPGT	DUF148
HLH	PH_RBD
zf-C2H2	THAP
zf-C4H2	HSP70
Pro_isomerase	Ras
Ank	G-patch
VGCC_alpha2	VGCC_alpha2
Motile_Sperm	ECH_1
Retrotrans_gag	RT_RNaseH_2
DUF3206	Dynactin
P34-Arc	Proteasom_PSMB
DUF1679	EcKinase
Sre	Glyco_hydro_18
UCH	ubiquitin
WGR	PARP
Pkinase	Pkinase_C
Nuc_sug_transp	TTR-52
DUF547	FYVE
RA	zf-C4
RPAP3_C	Ctr
DUF5600	EF-hand_4
Nucleotid_trans	SARAF
DcpS_C	HTH_32
Dus	BORCS6
DUF1280	PurA
RCC1_2	BTB
TAFII55_N	HMG_box
MADF_DNA_bdg	COesterase
AA_permease	AA_permease
YIF1	Acyltransferase
TNFR_c6	TNFR_c6
FHA	Sec63
NIDO	VWA
ADP_ribosyl_GH	MTS
Ank_2	CSN8_PSD8_EIF3K
MFS_1	MAPEG
CCDC93_CC	RNase_HII
MIF4G	MIF4G_like
YjeF_N	Chromo
Mob1_phocein	Mob1_phocein
Pkinase	SH2
MRP-S35	BTB
DSHCT	DSHCT
RWD	zf-RING_5
NADAR	RGS
HAT_KAT11	HAT_KAT11
Shikimate_DH	Shikimate_DH
SET	Piwi
GARS_A	GARS_A
TPR_8	Asp_Arg_Hydrox
NUDIX	NUDIX
Oscp1	Oscp1
zf-RING_2	DUF2040
TTR-52	TMEM65
PRT6_C	FHA
NAC	DUF974
Pyr_redox_2	Reductase_C
FOLN	FOLN
CBS	IMPDH
Peptidase_S10	Glyco_transf_8
HTH_29	Phosphodiest
Ribosomal_S8	Thioredoxin
Transket_pyr	Transket_pyr
Spond_N	TSP_1
Ocnus	Ocnus
Rad50_zn_hook	SbcCD_C
QIL1	HD_3
ANAPC10	LysM
DUF773	Ist1
AAA_5	Lon_C
RFC1	Pkinase
AMP-binding	Galactosyl_T
Glyco_transf_92	FYVE_2
ACBP	UbiA
RWD	UPF0029
CortBP2	Patched
RRM_1	LSM
SSF	UDPGT
UPF0220	ATP-synt_F6
Laminin_G_1	EGF
LRR_1	LRR_1
Pkinase	RCC1_2
GST_N_2	GST_C
SF3A3	DUF3449
Gln-synt_N	Aldedh
Acetyltransf_1	Tam41_Mmp37
Neur_chan_memb	SFXNs
EGF	Ephrin_rec_like
Reprolysin_5	Ribosomal_L3
Sugar_tr	Radical_SAM_C
NfI_DNAbd_pre-N	MH1
PAS_2	PAS_11
Iso_dh	zf-rbx1
GLTP	7TM_GPCR_Str
Trehalose_PPase	Glyco_hydro_15
HTH_Tnp_Tc3_2	PALP
Scramblase	CAP
rve	rve_2
zf-C2H2	VIR_N
7tm_1	XAP5
Pex2_Pex12	zf-C3HC4_2
NOP5NT	Nop
TAF6_C	TAF
SDA1	SDA1
TPR_7	TPR_10
Homeodomain	OAR
Phlebovirus_G1	Phlebovirus_G2
Lipase_2	Ham1p_like
CBS	DHR-2
Peptidase_M16_C	Peptidase_M16_M
Nup192	Metallophos
DUF19	COesterase
ETF_QO	ETF_QO
ELM2	Myb_DNA-bind_7
HHH	EndIII_4Fe-2S
Ion_trans	Ca_chan_IQ
Ank_2	Ank_5
Epimerase	3Beta_HSD
EB	ShK
HECA	HSP70
Frag1	4HBT
Arf	7TM_GPCR_Srv
Pes-10	RRM_1
NTP_transferase	Glyco_transf_5
DUF1908	Pkinase
APG6_N	APG6
Nup160	GIY-YIG
Pkinase	p450
Ldl_recept_b	Ldl_recept_b
EST1_DNA_bind	JAB
PQ-loop	LSM
UQ_con	DUF2362
BET	BET
DUF316	ThiF
Transglut_core2	YccV-like
Tex_YqgF	HHH_3
Sugar_tr	HTH_29
NUC153	NUC153
SRA1	FtsJ
GST_C_2	GST_C_2
tRNA-synt_2b	Mpv17_PMP22
TPP_enzyme_N	TPP_enzyme_M
cobW	CobW_C
Calreticulin	Ras
TFIIF_beta	TGT
DAG_kinase_N	EF-hand_6
UNC-93	STT3
Caenor_Her-1	Caenor_Her-1
SH2	SH3_2
Clc-like	B9-C2
DAGAT	DAGAT
tRNA_synt_1c_R2	tRNA-synt_1c
DUF1759	Collagen
Asp	Y_phosphatase
Ribosom_S12_S23	Ribosomal_L7Ae
LIM	TSP_1
MT-A70	MT-A70
ELYS-bb	ELYS-bb
Smg8_Smg9	Smg8_Smg9
GGDEF	EAL
EF-hand_4	MFS_1
PP-binding	tRNA_int_endo
RVT_1	Ion_trans
MFS_1	Dimer_Tnp_hAT
Gp-FAR-1	Prefoldin
HSP70	DSPc
MIF4G	RVT_1
zf-RING_UBOX	zf-C3HC4_2
HEAT_2	RPN2_C
Pkinase	adh_short_C2
B3_4	tRNA_synthFbeta
GST_C_3	7TM_GPCR_Srd
ResIII	ERCC3_RAD25_C
USP8_dimer	UCH
TMEM135_C_rich	SET
BORCS8	PK_Tyr_Ser-Thr
GHMP_kinases_N	MDD_C
Lipase_3	7TM_GPCR_Srh
7TM_GPCR_Sri	TTR-52
GST_C_6	GST_N_4
PIH1	FAD-oxidase_C
RNA_pol_Rpc34	Methyltransf_21
GDP_Man_Dehyd	Tudor-knot
Mito_carr	eIF3_subunit
MRPL52	MRPL52
RCC1_2	DnaJ
VPS9	LIM
UQ_con	MBOAT
HTH_48	HTH_Tnp_IS630
Sre	DLH
Phage_CI_repr	Phage_CI_C
Zip	Dimer_Tnp_hAT
RVT_1	MARVEL
PseudoU_synth_1	Hist_deacetyl
tRNA_m1G_MT	Ribosomal_L19
FG-GAP	Integrin_alpha2
APH	Aminotran_3
Sulfotransfer_2	SURF6
HEAT_PBS	HEAT_2
Atg8	Fic
zf-RING_2	HATPase_c_3
DNase_II	7tm_1
NTP_transf_3	Hexapep
HATPase_c	HSP90
zf-C2H2_jaz	zf-C2H2_jaz
A2M	TED_complement
WIF	PK_Tyr_Ser-Thr
Acyl-CoA_ox_N	Acyl-CoA_ox_N
LZ3wCH	RMI1_N
TTR-52	Nucleotid_trans
adh_short	Brix
Aminotran_5	FeS_assembly_P
PAP_central	NTP_transf_2
GHMP_kinases_C	GHMP_kinases_C
FYVE	C2
RGS-like	RhoGEF
Fra10Ac1	Peptidase_C1
TIM	Herpes_UL52
Kelch_1	Kelch_3
Flg_bb_rod	FlgH
Hydrolase	Dimer_Tnp_hAT
Glycos_transf_1	PRAI
Sigma70_r4_2	DUF4880
AF-4_C	AF-4_C
TRAP_alpha	UCH
DHHC	Lactamase_B
Lactamase_B	Beta-Casp
Ribosomal_S3Ae	Ribosomal_S3Ae
Leu_zip	Leu_zip
IQ	PLAT
Ank_3	BTB
Glyco_transf_92	FTH
Pep_M12B_propep	Reprolysin_5
PLDc_3	PLDc
LZ_Tnp_IS481	rve_3
7TM_GPCR_Srh	Globin
IBN_N	Cse1
zf-C2H2_jaz	DZF
Globin	Forkhead
PK_Tyr_Ser-Thr	SSF
U5_2-snRNA_bdg	U6-snRNA_bdg
WW	RhoGAP
COX4	BolA
CH	Metallophos
RhoGEF	RasGEF
PDE4_UCR	TIL
FERM_M	Ribul_P_3_epim
Diphthami_syn_2	Cation_efflux
Nas2_N	GRASP55_65
Phlebovirus_G2	TatD_DNase
Forkhead	SecY
Sema	TSP_1
DUF1679	mTERF
CEBP_ZZ	CEBP_ZZ
CRISPR_Cse2	Cas_CT1975
7TM_GPCR_Srh	MADF_DNA_bdg
Asp_protease_2	Asp_protease_2
HSP20	Sre
DUF3456	DUF3456
BcrAD_BadFG	Homeodomain
Toprim_N	Toprim_4
zf-RING_2	HMG-CoA_red
SNARE	Brix
Striatin	WD40
Rap_GAP	TRAM_LAG1_CLN8
PGAP1	Actin
RBD	RhoGEF
Kelch_2	Kelch_1
ABC-3	ZnuA
MULE	MULE
ASC	PPP4R2
BRCT_2	PTCB-BRCT
CopB	Cytochrome_CBB3
RNA_pol_L	RNA_pol_A_bac
Glyco_hydro_2_N	Ig_mannosidase
Pribosyltran	Pribosyl_synth
FAM76	FAM76
PAZ	Ribonuclease_3
QVR	EAF
Pkinase	Anillin
zf-MYND	Pkinase
Fil_haemagg_2	Fil_haemagg_2
Ras	Cation_efflux
EcKinase	EF_TS
IBR	DTW
RRM_1	AAA_12
7TM_GPCR_Srh	Srg
FAT	FRB_dom
I-set	Titin_Ig-rpts
DERM	DERM
DZR_2	Pribosyltran
PH	ANAPC10
Chromo	ARF7EP_C
UME	FAT
Vps39_2	Lung_7-TM_R
EF-hand_1	Ras
PrmA	Y_phosphatase
SK_channel	CaMBD
Peptidase_A17	Peptidase_A17
SapA	SapA
PrmA	Pkinase
Oxidored_q4	COX1
SIR2	Glyco_transf_22
Auxin_resp	Bromodomain
AA_permease	Cation_efflux
p450	CAP
zf-CDGSH	TFIIS_C
HTH_24	Transposase_1
G_glu_transpept	G_glu_transpept
HTH_23	HTH_Tnp_Tc3_2
Avl9	Avl9
DDE_1	IBB
Spec3	Pkinase
Ribosomal_S7	GrpE
Ribosomal_L23eN	E1-E2_ATPase
IQ_SEC7_PH	IQ_SEC7_PH
Tfb2	Tfb2_C
KilA-N	DUF3627
HTH_Tnp_Mu_2	Mu-transpos_C
FYVE	RabGAP-TBC
7TM_GPCR_Srx	Dopey_N
Vinculin	DUF3375
Nebulin	Nebulin
Ald_Xan_dh_C2	Ald_Xan_dh_C2
ADD_ATRX	SNF2_N
CUB	RVT_1
Srg	Y_phosphatase
DNA_primase_lrg	HMG_box
Thioredoxin	Peptidase_C12
IRK_C	TRAM_LAG1_CLN8
Hormone_recep	DDE_Tnp_4
DUF1096	T-box
tRNA_Me_trans	tRNA_Me_trans
Vinculin	Glycos_transf_2
Pkinase	Homeodomain
FH2	Patatin
DRY_EERY	LSDAT_euk
DDOST_48kD	DDOST_48kD
SANT_DAMP1_like	DMAP1
DUF1088	DUF1088
tRNA-synt_1g	Pmp3
Calcipressin	VWA
SFXNs	Y_phosphatase
RNB	Rrp44_S1
Amidase	His_Phos_2
UDPGP	Carb_kinase
Na_H_Exchanger	Glutaredoxin
Tub	TTR-52
HMG_box	HMG_box
AAA_9	Dynein_heavy
Nop14	DUF1280
Trypsin	WD40
PK_Tyr_Ser-Thr	CMAS
Malic_M	Malic_M
AhpC-TSA	AhpC-TSA_2
Srg	Peptidase_C1
FHA	NIBRIN_BRCT_II
DEP	Ets
DEAD	RVT_1
ING	ING
MIP	Nup84_Nup100
BRCT_2	BRCT
FbpA	NFACT-R_1
PI3K_rbd	PI3Ka
Arf	Ribosomal_L7Ae
UDPGT	Cation_efflux
SMC_N	SMC_hinge
MFS_1	Cluap1
FlaE	Flg_bbr_C
Zip	KOW
zf-C2H2	MRP-S27
Slu7	Ribosomal_L27
RNase_PH	MADF_DNA_bdg
Astacin	Fibrinogen_C
Sulfotransfer_3	MAM33
AAA_33	CNPase
GDA1_CD39	COX6B
7TM_GPCR_Srd	Col_cuticle_N
Hydrolase_2	Ribosomal_S19e
DUF1759	Lipase_2
CENP-T_C	CENP-T_C
Kelch_1	AAA
Hira	Y_phosphatase
KH_10	SAM_1
Sacchrp_dh_NADP	Kinesin
7TM_GPCR_Srb	7TM_GPCR_Srab
PA28_beta	PA28_beta
MitMem_reg	LIDHydrolase
Plexin_cytopl	Plexin_cytopl
WD40_3	Clathrin
RhoGEF	PH_5
S10_plectin	OST3_OST6
HAP1_N	Milton
JmjC	COMM_domain
Amidase_2	CUB
zf-NADH-PPase	NUDIX
Rap_GAP	CNH
ASH	PapD-like
TROVE	TROVE
Mito_carr	Glycos_transf_1
CBM49	CBM49
zf-CHY	ubiquitin
LON_substr_bdg	Yippee-Mis18
OST3_OST6	OST3_OST6
Peptidase_C50	RhoGEF
Myotub-related	3-PAP
p450	PH
RRM_1	Phage_integrase
Peptidase_M10	Hemopexin
LysM	Aminotran_1_2
Fra10Ac1	Fra10Ac1
ADK_lid	ADK
SH3_1	RUN
GRAM	VASt
GOLGA2L5	DUF5614
vATP-synt_E	vATP-synt_E
Kazal_2	Thyroglobulin_1
Tmemb_185A	Ras
Microtub_bd	Kinesin
LysM	TLD
DDT	WSD
Methyltransf_16	eIF-3_zeta
Phospholip_A2_1	Phospholip_A2_1
DDE_Tnp_1_7	MULE
WHIM1	PHD
Tcf25	RNA_pol_Rpc34
Glutaminase	Ank
C1_1	CNH
Aminotran_5	NifU_N
PAS_3	MCPsignal
TF_AP-2	Dynein_light
AA_kinase	Acetyltransf_7
Vps35	Vps35
CS	TPR_2
Ribosomal_S19	Glyco_hydro_31
Mannitol_dh	Mannitol_dh_C
UBA_e1_thiolCys	E1_UFD
Metallophos	BTB
Transposase_1	RNase_T
Peptidase_C97	Galactosyl_T
Transpeptidase	PASTA
ECH_1	3HCDH
Metallophos	NADAR
ING	zf-U11-48K
Galactosyl_T	AAA_12
Trypsin	His_Phos_2
Tmpp129	Tmpp129
zf-C3HC4	zf-B_box
RNA_pol_Rpc34	Ribosomal_L40e
mTERF	zf-C2H2
Acetyltransf_1	Aa_trans
Hydrolase	Hydrolase
Dimer_Tnp_hAT	Kinesin
Ig_mannosidase	Lectin_C
Aldo_ket_red	Asp
UFD1	UFD1
RdRP	BTB
PseudoU_synth_2	PseudoU_synth_2
E1_DerP2_DerF2	TPR_19
Sec63	DEAD
TEA	TEA
dsrm	A_deamin
RVT_1	zf-CCHC
FARP	FARP
Sds3	PIH1
DUF5641	BolA
Ndr	Synaptobrevin
FAD_binding_4	ALO
Otopetrin	Otopetrin
Abhydrolase_6	CIA30
VBS	I_LWEQ
Anoctamin	Serpentine_r_xa
DUF676	PBP
BPD_transp_1	FmdA_AmdA
TFCD_C	TFIIA_gamma_C
RWD	mTERF
Gp-FAR-1	Gp-FAR-1
OATP	Kazal_2
Trehalase	Trehalase
CCDC50_N	Hist_deacetyl
DUF4374	PepSY_TM
NUP50	Ran_BP1
Glyco_hydro_2	Ig_mannosidase
Gp_dh_C	PGK
EF-hand_7	LRR_8
WSN	WSN
7TM_GPCR_Srw	GST_C_3
ST7	EXOSC1
BPL_LplA_LipB	DUF4764
DUF5729	DUF5728
RRM_1	Homeodomain
Pre-PUA	PUA
Condensation	AMP-binding
DUF3402	MeaB
PCI	FLYWCH
PBP	COesterase
rRNA_proc-arch	rRNA_proc-arch
Dicer_dimer	Dicer_dimer
GrpE	Metallophos
PDZ_6	C2
Ank_2	TRP_2
LRR_5	TFA2_Winged_2
PilX_N	Neisseria_PilC
FAD_binding_3	PTH2
zf-RING_2	Rtf2
GCP_N_terminal	GCP_C_terminal
Pkinase	CD36
ALG11_N	Glycos_transf_1
zf-RING_UBOX	IBR
GLTT	GLTT
RhoGEF	WD40_2
Acyltransferase	Lectin_C
Peroxin-13_N	SH3_1
Retrotrans_gag	BTB
Cyt-b5	adh_short
ubiquitin	BAG
DUF3751	Phage_fiber_2
RVT_1	BBIP10
CUB	ShK
DNA_pol_phi	DNA_pol_phi
PMT2_N	CMAS
Sec1	tRNA_Me_trans
PseudoU_synth_1	PseudoU_synth_1
tRNA-synt_1	Peptidase_C14
Cytochrom_C1	Cytochrom_C1
RhoGEF	RhoGEF
RRM_1	PWI
MtN3_slv	C2
Aldo_ket_red	Isochorismatase
RRP7	Iso_dh
Mito_carr	Ribosomal_L13
SET	SANTA
rve_3	DUF5641
GWT1	WD40
Peptidase_C48	LupA
START	SH3_1
TarH	HAMP
Ground-like	DUF3456
Peptidase_M3	TFIIE_alpha
2OG-FeII_Oxy_4	Ofd1_CTDD
PX	LRR_9
AP_endonuc_2	AP_endonuc_2
C2	FerB
PDZ_6	Citrate_synt
Phage-tail_3	DUF1983
GyrI-like	PAD_porph
TMEM126	dCMP_cyt_deam_1
PC4	PC4
NOGCT	Methyltransf_8
MPC	Ribosomal_L7Ae
Sre	GYF
Cyclin	ThiF
Hydrolase_4	FSH1
TPR_11	TPR_16
F_actin_cap_B	F_actin_cap_B
7TM_GPCR_Str	Abhydrolase_1
CPBP	CPBP
Myotub-related	SpoIIE
CCDC154	Synaptobrevin
HSP70	SH3_1
AMP-binding	RSD-2
Neur_chan_LBD	7TM_GPCR_Srw
UCH	PGAP1
BTB_2	tRNA-synt_1b
VWA	Ku
Fic	HTH_DeoR
Cadherin_3	Calx-beta
7TM_GPCR_Srd	Asp
Proteasome	Fibrillarin
Forkhead	FOXO-TAD
Glyco_hydro_25	Glyco_hydro_25
Glutaredoxin	Acetyltransf_16
SBDS	SBDS
Glycos_transf_2	RNA_pol_L
JmjC	PLU-1
BOP1NT	Pkinase
7TM_GPCR_Str	SDF
DUF3395	DUF3395
ABC_tran	Aminotran_1_2
Choline_kinase	Nucleoside_tran
SAP18	SAP18
rve	Bax1-I
Fe_hyd_lg_C	Fe_hyd_lg_C
PK_Tyr_Ser-Thr	SH3_9
DAO	GCV_T
zf-C2H2	Metallophos
zf-C3HC4_3	Forkhead
ATP_bind_1	ATP_bind_1
Peptidase_M24	MFS_1
TAFH	TAF4
Sterol-sensing	WD40
NAD_Gly3P_dh_N	NAD_Gly3P_dh_C
UDPGP	UBA
Myb_DNA-bind_6	Myb_Cef
CoA_binding	Ligase_CoA
Clathrin	Vps16_C
Lig_chan	TTR-52
Importin_rep_4	Cnd1
FLYWCH	HMG_box
PWI	PIG-L
DWNN	zf-C3HC4_2
COesterase	Glyco_hydro_30
UDPGT	PhyH
LTV	LTV
DNA_pol_D_N	DNA_pol_E_B
ArgoMid	Piwi
SBP_bac_5	SBP_bac_5
CS	Asp
Ribosomal_L27A	UCH
YjeF_N	YjeF_N
RWD	zf-RING_2
DNA_pol_A	ubiquitin
Ig_3	fn3
Lon_C	Rcd1
DNase_II	DDE_Tnp_1_7
Sulfatase	PigN
ARF7EP_C	Nuc_sug_transp
Aminotran_5	BTB
Folliculin_C	Motile_Sperm
Arm	SAMP
Trypsin	OATP
C5-epim_C	NCU-G1
Ribosomal_L22	cwf18
PUB	PUB
WD40	Astacin
Neur_chan_LBD	GNT-I
Pkinase	DUF780
Acyl_transf_3	Acyl_transf_3
ENT	DNase_II
PPR_3	PPR_3
PC-Esterase	OAF
TPR_2	DnaJ
Mur_ligase_M	Mur_ligase_C
eRF1_1	eRF1_2
RRM_1	Trypsin
NOG1_N	MMR_HSR1
BLOC1_2	BLOC1_2
DUF4535	XRCC1_N
zf-DBF	PHD
AMP-binding	Glyco_hydro_18
DUF3810	DUF3810
FACT-Spt16_Nlob	FACT-Spt16_Nlob
Ribosomal_L1	Ribosomal_L14e
SusD-like_2	SusD-like_2
PRP38	PRP38
GATase	CPSase_L_D2
Motile_Sperm	U1snRNP70_N
CPL	zf_CCCH_5
NB-ARC	PRK
7TM_GPCR_Srb	7TM_GPCR_Srb
PrmA	RabGAP-TBC
PHD	Pkinase
Polo_box_3	Bromodomain
HgmA	GST_N
Nucleotid_trans	Nucleotid_trans
Fis1_TPR_C	RPAP3_C
SAM_1	TUDOR
Acetyltransf_1	Acetyltransf_1
DEAD_2	Piwi
Ribosomal_S14	Renin_r
SBP_bac_3	BPD_transp_1
Biotin_lipoyl	Biotin_carb_N
Pkinase_fungal	Pkinase
Synaphin	Synaphin
zf-C2H2	Peptidase_C48
Sarcoglycan_1	Abhydrolase_1
TB2_DP1_HVA22	Carn_acyltransf
Aldolase	Aldolase
Secretin	SKI
FGF	SHMT
PK_Tyr_Ser-Thr	CARD
Pecanex_C	SSF
Epimerase	DUF1731
WD40	Methyltr_RsmB-F
Methyltransf_8	zf-MYND
Malic_M	malic
G-alpha	Nup35_RRM
Aminotran_1_2	B9-C2
Mitofilin	Mitofilin
DUF1679	7TM_GPCR_Srt
[truncated: 18,316 more rows]

## Sheet: Table S3
Table S3. Two-domain protiens unique to helminths
All two-domain architectures found in helminths were compared to InterPro databases to generate a list of these architectures found only in helminths.
Domain 1	Domain 2
41701	Prenyltransf
41701	TRM
2-Hacid_dh_C	PHP
2-oxoacid_dh	MFS_1
2-oxoacid_dh	Thioredoxin_8
2CSK_N	HisKA
2Fe-2S_thioredx	LCM
2Fe-2S_thioredx	MFS_1
2Fe-2S_thioredx	Ribosomal_L1
2Fe-2S_thioredx	UPF0020
2OG-FeII_Oxy_2	CS
2OG-FeII_Oxy_2	EF1_GNE
2OG-FeII_Oxy_2	AlaDh_PNT_N
2OG-FeII_Oxy_2	Homeodomain
2OG-FeII_Oxy_3	Asp
2OG-FeII_Oxy_3	dTDP_sugar_isom
2OG-FeII_Oxy_3	DUF523
3-HAO	Dimer_Tnp_hAT
3Beta_HSD	GYF
3Beta_HSD	Trypsin
3Beta_HSD	PC4
3Beta_HSD	Glyco_hydro_35
3HCDH_N	EGF_CA
40S_S4_C	TruB_N
4HBT_3	7TM_GPCR_Str
4HBT_3	DUF1624
4HBT_3	Ground-like
4HBT_3	HlyIII
4HBT	Aldose_epim
5_3_exonuc_N	5_3_exonuc
5_nucleotid	BTB
5_nucleotid	Ephrin
5_nucleotid	Motile_Sperm
5_nucleotid	NEMP
5-FTHF_cyc-lig	Cadherin
5-FTHF_cyc-lig	MscL
5-FTHF_cyc-lig	Tim17
53-BP1_Tudor	SH3_9
60KD_IMP	ATG7_N
60KD_IMP	Lipase_GDSL_2
6PF2K	His_Phos_1
6PGD	Hydrolase_3
7tm_1	7TM_GPCR_Srd
7tm_1	7TM_GPCR_Srsx
7tm_1	7TM_GPCR_Srw
7tm_1	7TM_GPCR_Srx
7tm_1	7TM_GPCR_Str
7tm_1	Actin
7tm_1	Adenylsucc_synt
7tm_1	Amino_oxidase
7tm_1	Aminotran_1_2
7tm_1	Ank_2
7tm_1	Asp
7tm_1	Astacin
7tm_1	Zip
7tm_1	Y_phosphatase
7tm_1	XPG_I
7tm_1	XAP5
7tm_1	Vitellogenin_N
7tm_1	Viral_helicase1
7tm_1	Utp12
7tm_1	UPRTase
7tm_1	Bax1-I
7tm_1	Branch
7tm_1	BTB_2
7tm_1	CAP
7tm_1	Cation_efflux
7tm_1	Col_cuticle_N
7tm_1	CUT
7tm_1	CutA1
7tm_1	Cwf_Cwc_15
7tm_1	Cys_knot
7tm_1	UNC-93
7tm_1	TTR-52
7tm_1	TP6A_N
7tm_1	TMEM237
7tm_1	Thymosin
7tm_1	ThiF
7tm_1	SET
7tm_1	SDF
7tm_1	Ribosomal_S30
7tm_1	Rhomboid
7tm_1	DB
7tm_1	DM13
7tm_1	DUF5391
7tm_1	E1-E2_ATPase
7tm_1	Ge1_WD40
7tm_1	Glycogen_syn
7tm_1	Glycos_transf_2
7tm_1	Ground-like
7tm_1	HNH_3
7tm_1	LBP_BPI_CETP_C
7tm_1	LRAT
7tm_1	Ndc80_HEC
7tm_1	Nop14
7tm_1	PALP
7tm_1	Patched
7tm_1	Peptidase_S10
7tm_1	PPI_Ypi1
7tm_2	C6_DPF
7tm_3	DAGAT
7tm_3	Lebercilin
7tm_3	TMEM107
7TM_GPCR_Sra	7TM_GPCR_Sra
7TM_GPCR_Sra	7TM_GPCR_Srab
7TM_GPCR_Sra	Branch
7TM_GPCR_Sra	Lectin_C
7TM_GPCR_Srab	7TM_GPCR_Srab
7TM_GPCR_Srab	7TM_GPCR_Sra
7TM_GPCR_Srab	7TM_GPCR_Srd
7TM_GPCR_Srab	7TM_GPCR_Sri
7TM_GPCR_Srab	7TM_GPCR_Srsx
7TM_GPCR_Srab	7TM_GPCR_Str
7TM_GPCR_Srab	Aldo_ket_red
7TM_GPCR_Srab	Branch
7TM_GPCR_Srab	DAO
7TM_GPCR_Srab	DUF4473
7TM_GPCR_Srab	DUF938
7TM_GPCR_Str	zf-RanBP
7TM_GPCR_Srab	Exo_endo_phos_2
7TM_GPCR_Srab	Globin
7TM_GPCR_Srab	Glyco_transf_92
7TM_GPCR_Srab	Gp-FAR-1
7TM_GPCR_Srab	HTH_48
7TM_GPCR_Srab	Lectin_C
7TM_GPCR_Srab	Metallophos
7TM_GPCR_Srab	Mito_carr
7TM_GPCR_Srab	Peptidase_C50
7TM_GPCR_Srab	Pkinase
7TM_GPCR_Srab	Ras
7TM_GPCR_Srab	SFXNs
7TM_GPCR_Srab	SPRY
7TM_GPCR_Srab	Sre
7TM_GPCR_Srb	7TM_GPCR_Srab
7TM_GPCR_Srb	7TM_GPCR_Srb
7TM_GPCR_Srb	Iwr1
7TM_GPCR_Srbc	7TM_GPCR_Srbc
7TM_GPCR_Srbc	7TM_GPCR_Srsx
7TM_GPCR_Srbc	7TM_GPCR_Str
7TM_GPCR_Srbc	adh_short_C2
7TM_GPCR_Srbc	Branch
7TM_GPCR_Srbc	DSPc
7TM_GPCR_Srbc	p450
7TM_GPCR_Srbc	Ribosomal_L7Ae
7TM_GPCR_Srbc	Smr
7TM_GPCR_Srd	7TM_GPCR_Srd
7TM_GPCR_Srd	7TM_GPCR_Srh
7TM_GPCR_Srd	7TM_GPCR_Sri
7TM_GPCR_Srd	7TM_GPCR_Srj
7TM_GPCR_Srd	7TM_GPCR_Srsx
7TM_GPCR_Srd	7TM_GPCR_Srt
7TM_GPCR_Srd	7TM_GPCR_Srv
7TM_GPCR_Srd	7TM_GPCR_Srx
7TM_GPCR_Srd	Ank_2
7TM_GPCR_Srd	Asp
7TM_GPCR_Srd	BTB
7TM_GPCR_Srd	COesterase
7TM_GPCR_Srd	Col_cuticle_N
7TM_GPCR_Srd	CRAL_TRIO
7TM_GPCR_Srd	DOMON
7TM_GPCR_Srd	DUF1759
7TM_GPCR_Srd	ELO
7TM_GPCR_Srd	Ephrin
7TM_GPCR_Srd	FMO-like
7TM_GPCR_Srd	UQ_con
7TM_GPCR_Srd	UDPGT
7TM_GPCR_Srd	Gp-FAR-1
7TM_GPCR_Srd	GST_N_3
7TM_GPCR_Srd	His_Phos_2
7TM_GPCR_Srd	Kunitz_BPTI
7TM_GPCR_Srd	Lectin_C
7TM_GPCR_Srd	Lipase_3
7TM_GPCR_Srd	Lipase_GDSL
7TM_GPCR_Srd	LRAT
7TM_GPCR_Srd	MACPF
7TM_GPCR_Srd	MFS_1
7TM_GPCR_Srd	Nas2_N
7TM_GPCR_Srd	Peptidase_S26
7TM_GPCR_Srd	PHO4
7TM_GPCR_Srd	PK_Tyr_Ser-Thr
7TM_GPCR_Srd	Pkinase
7TM_GPCR_Srd	PLDc_3
7TM_GPCR_Srd	RGS
7TM_GPCR_Srd	RRM_1
7TM_GPCR_Srd	Sre
7TM_GPCR_Srd	Transp_Tc5_C
7TM_GPCR_Srh	7TM_GPCR_Srd
7TM_GPCR_Srh	7TM_GPCR_Srh
7TM_GPCR_Srh	7TM_GPCR_Sri
7TM_GPCR_Srh	7TM_GPCR_Srj
7TM_GPCR_Srh	7TM_GPCR_Srt
7TM_GPCR_Srh	7TM_GPCR_Sru
7TM_GPCR_Srh	7TM_GPCR_Srw
7TM_GPCR_Srh	7TM_GPCR_Srx
7TM_GPCR_Srh	7TM_GPCR_Srz
7TM_GPCR_Srh	7TM_GPCR_Str
7TM_GPCR_Srh	AAA_12
7TM_GPCR_Srh	Acyl_transf_3
7TM_GPCR_Srh	adh_short
7TM_GPCR_Srh	adh_short_C2
7TM_GPCR_Srh	An_peroxidase
7TM_GPCR_Srh	ANTH
7TM_GPCR_Srh	Antimicrobial25
7TM_GPCR_Srh	Asp
7TM_GPCR_Srh	BTB
7TM_GPCR_Srh	Carb_anhydrase
7TM_GPCR_Srh	cNMP_binding
7TM_GPCR_Srh	COesterase
7TM_GPCR_Srh	CPG4
7TM_GPCR_Srh	CX
7TM_GPCR_Srh	Dimer_Tnp_hAT
7TM_GPCR_Srh	DLH
7TM_GPCR_Srh	DUF273
7TM_GPCR_Srh	DUF4473
7TM_GPCR_Srh	DUF5382
7TM_GPCR_Srh	Ets
7TM_GPCR_Srh	FBA
7TM_GPCR_Srh	Forkhead
7TM_GPCR_Srh	FTH
7TM_GPCR_Srh	Gal-bind_lectin
7TM_GPCR_Srh	Globin
7TM_GPCR_Srh	Glyco_transf_11
7TM_GPCR_Srh	GST_N
7TM_GPCR_Srh	zf-RING_5
7TM_GPCR_Srh	zf-C4
7TM_GPCR_Srh	HAT_KAT11
7TM_GPCR_Srh	Hint
7TM_GPCR_Srh	Homeodomain
7TM_GPCR_Srh	HSP20
7TM_GPCR_Srh	HSP70
7TM_GPCR_Srh	HTH_29
7TM_GPCR_Srh	MADF_DNA_bdg
7TM_GPCR_Srh	Metallophos
7TM_GPCR_Srh	Motile_Sperm
7TM_GPCR_Srh	Myosin_head
7TM_GPCR_Srh	Na_H_Exchanger
7TM_GPCR_Srh	Neur_chan_LBD
7TM_GPCR_Srh	Peptidase_M1_N
7TM_GPCR_Srh	Pkinase
7TM_GPCR_Srh	Ribosomal_L38e
7TM_GPCR_Srh	SL4P
7TM_GPCR_Srh	Spermine_synth
7TM_GPCR_Srh	SPK
7TM_GPCR_Srh	Sre
7TM_GPCR_Srh	Srg
7TM_GPCR_Srh	T-box
7TM_GPCR_Srh	TIL
7TM_GPCR_Srh	Transposase_1
7TM_GPCR_Srh	Trypsin
7TM_GPCR_Srh	TSP_1
7TM_GPCR_Srh	TTR-52
7TM_GPCR_Srh	UAA
7TM_GPCR_Srh	UBX
7TM_GPCR_Srh	UDPGT
7TM_GPCR_Srh	UNC-50
7TM_GPCR_Srh	zf-C3HC4_3
7TM_GPCR_Sri	7TM_GPCR_Srd
7TM_GPCR_Sri	7TM_GPCR_Srh
7TM_GPCR_Sri	7TM_GPCR_Sri
7TM_GPCR_Sri	7TM_GPCR_Srj
7TM_GPCR_Sri	7TM_GPCR_Srw
7TM_GPCR_Sri	7TM_GPCR_Str
7TM_GPCR_Sri	Abhydro_lipase
7TM_GPCR_Sri	Ank_2
7TM_GPCR_Sri	ASC
7TM_GPCR_Sri	Astacin
7TM_GPCR_Sri	COesterase
7TM_GPCR_Sri	DEAD
7TM_GPCR_Sri	DUF3557
7TM_GPCR_Sri	ELO
7TM_GPCR_Sri	Fringe
7TM_GPCR_Sri	G-alpha
7TM_GPCR_Sri	Glycoprotein
7TM_GPCR_Sri	GST_N_3
7TM_GPCR_Sri	Hormone_recep
7TM_GPCR_Sri	Lactamase_B
7TM_GPCR_Sri	Lectin_C
7TM_GPCR_Sri	MADF_DNA_bdg
7TM_GPCR_Sri	Mago-bind
7TM_GPCR_Sri	p450
7TM_GPCR_Sri	PhyH
7TM_GPCR_Sri	Pmp3
7TM_GPCR_Sri	ShK
7TM_GPCR_Sri	Sre
7TM_GPCR_Sri	Srg
7TM_GPCR_Sri	Thaumatin
7TM_GPCR_Sri	Tim17
7TM_GPCR_Sri	Transp_Tc5_C
7TM_GPCR_Sri	TTR-52
7TM_GPCR_Sri	UDPGT
7TM_GPCR_Sri	VIR_N
7TM_GPCR_Sri	VWA
7TM_GPCR_Sri	zf-C3HC4_3
7TM_GPCR_Srj	7TM_GPCR_Srbc
7TM_GPCR_Srj	7TM_GPCR_Srd
7TM_GPCR_Srj	7TM_GPCR_Srh
7TM_GPCR_Srj	7TM_GPCR_Sri
7TM_GPCR_Srj	7TM_GPCR_Srj
7TM_GPCR_Srj	7TM_GPCR_Srx
7TM_GPCR_Srj	7TM_GPCR_Str
7TM_GPCR_Srj	Chromo
7TM_GPCR_Srj	FBA_2
7TM_GPCR_Srj	GST_N_3
7TM_GPCR_Srj	Lectin_C
7TM_GPCR_Srj	Oxidored_FMN
7TM_GPCR_Srsx	7TM_GPCR_Sra
7TM_GPCR_Srsx	7TM_GPCR_Srbc
7TM_GPCR_Srsx	7TM_GPCR_Srd
7TM_GPCR_Srsx	7TM_GPCR_Srsx
7TM_GPCR_Srsx	7TM_GPCR_Str
7TM_GPCR_Srsx	AAA_19
7TM_GPCR_Srsx	ABC_membrane
7TM_GPCR_Srsx	adh_short
7TM_GPCR_Srsx	Astacin
7TM_GPCR_Srsx	COesterase
7TM_GPCR_Srsx	Cys_Met_Meta_PP
7TM_GPCR_Srsx	DENN
7TM_GPCR_Srsx	dTDP_sugar_isom
7TM_GPCR_Srsx	DUF1679
7TM_GPCR_Srsx	Exo_endo_phos
7TM_GPCR_Srsx	F-box
7TM_GPCR_Srsx	FoP_duplication
7TM_GPCR_Srsx	Glyco_hydro_28
7TM_GPCR_Srsx	Glyco_transf_92
7TM_GPCR_Srsx	Glycolytic
7TM_GPCR_Srsx	Helitron_like_N
7TM_GPCR_Srsx	NPA
7TM_GPCR_Srsx	p450
7TM_GPCR_Srsx	Pkinase
7TM_GPCR_Srsx	PRP38
7TM_GPCR_Srsx	SCP2
7TM_GPCR_Srsx	Sre
7TM_GPCR_Srsx	Sugar_tr
7TM_GPCR_Srsx	TIL
7TM_GPCR_Srsx	Trypsin
7TM_GPCR_Srsx	UDPGT
7TM_GPCR_Srsx	Toxin_TOLIP
7TM_GPCR_Srsx	TTR-52
7TM_GPCR_Srsx	wnt
7TM_GPCR_Srt	7TM_GPCR_Srd
7TM_GPCR_Srt	7TM_GPCR_Srh
7TM_GPCR_Srt	7TM_GPCR_Srsx
7TM_GPCR_Srt	7TM_GPCR_Srt
7TM_GPCR_Srt	7TM_GPCR_Srv
7TM_GPCR_Srt	7TM_GPCR_Srx
7TM_GPCR_Srt	7TM_GPCR_Str
7TM_GPCR_Srt	ABC_tran
7TM_GPCR_Srt	Acyl_transf_3
7TM_GPCR_Srt	adh_short_C2
7TM_GPCR_Srt	GST_N
7TM_GPCR_Srt	Metallophos
7TM_GPCR_Srt	BatA
7TM_GPCR_Srt	Bcl-2
7TM_GPCR_Srt	Brix
7TM_GPCR_Srt	CHGN
7TM_GPCR_Srt	DnaJ
7TM_GPCR_Srt	Glyco_hydro_30
7TM_GPCR_Srt	NUDIX
7TM_GPCR_Srt	p450
7TM_GPCR_Srt	Pkinase
7TM_GPCR_Srt	Ras
7TM_GPCR_Srt	Ribonuc_L-PSP
7TM_GPCR_Srt	RVT_1
7TM_GPCR_Srt	Sre
7TM_GPCR_Srt	TF_AP-2
7TM_GPCR_Srt	TMIE
7TM_GPCR_Srt	TTR-52
7TM_GPCR_Srt	zf-C4
7TM_GPCR_Sru	7TM_GPCR_Srab
7TM_GPCR_Sru	7TM_GPCR_Sru
7TM_GPCR_Sru	CAP
7TM_GPCR_Sru	Metallophos
7TM_GPCR_Srv	7tm_1
7TM_GPCR_Srv	7TM_GPCR_Srd
7TM_GPCR_Srv	7TM_GPCR_Sri
7TM_GPCR_Srv	7TM_GPCR_Srt
7TM_GPCR_Srv	7TM_GPCR_Srv
7TM_GPCR_Srv	7TM_GPCR_Srx
7TM_GPCR_Srv	Abhydro_lipase
7TM_GPCR_Srv	Abhydrolase_1
7TM_GPCR_Srv	Asp
7TM_GPCR_Srv	Astacin
7TM_GPCR_Srv	CAP
7TM_GPCR_Srv	DUF273
7TM_GPCR_Srv	Acyl-CoA_ox_N
7TM_GPCR_Srv	Alpha-2-MRAP_C
7TM_GPCR_Srv	Amidase
7TM_GPCR_Srv	DUF621
7TM_GPCR_Srv	EB
7TM_GPCR_Srv	Galactosyl_T
7TM_GPCR_Srv	Ground-like
7TM_GPCR_Srv	GSH_synth_ATP
7TM_GPCR_Srv	Histone
7TM_GPCR_Srv	Hydrolase_like
7TM_GPCR_Srv	Lectin_C
7TM_GPCR_Srv	MBT
7TM_GPCR_Srv	MFS_1
7TM_GPCR_Srv	Moulting_cycle
7TM_GPCR_Srv	Neur_chan_LBD
7TM_GPCR_Srv	Peptidase_M10
7TM_GPCR_Srv	PK_Tyr_Ser-Thr
7TM_GPCR_Srv	Pkinase
7TM_GPCR_Srv	PseudoU_synth_2
7TM_GPCR_Srv	Ribosomal_S19e
7TM_GPCR_Srv	RVT_1
7TM_GPCR_Srv	Srg
7TM_GPCR_Srv	zf-C2H2
7TM_GPCR_Srw	7TM_GPCR_Srd
7TM_GPCR_Srw	7TM_GPCR_Srh
7TM_GPCR_Srw	7TM_GPCR_Sri
7TM_GPCR_Srw	7TM_GPCR_Str
7TM_GPCR_Srw	Asp
7TM_GPCR_Srw	Astacin
7TM_GPCR_Srw	Bromodomain
7TM_GPCR_Srw	CBM_14
7TM_GPCR_Srw	Dimer_Tnp_hAT
7TM_GPCR_Srw	DUF19
7TM_GPCR_Srw	GDPD
7TM_GPCR_Srw	Glyco_hydro_25
7TM_GPCR_Srw	Glyco_transf_49
7TM_GPCR_Srw	Glyco_transf_92
7TM_GPCR_Srw	GST_C_3
7TM_GPCR_Srw	Helitron_like_N
7TM_GPCR_Srw	Inhibitor_I29
7TM_GPCR_Srw	MFS_1
7TM_GPCR_Srw	Motile_Sperm
7TM_GPCR_Srw	Moulting_cycle
7TM_GPCR_Srw	NARG2_C
7TM_GPCR_Srw	Oxidored_FMN
7TM_GPCR_Srw	p450
7TM_GPCR_Srw	Patched
7TM_GPCR_Srw	Peptidase_M13
7TM_GPCR_Srw	PNP_UDP_1
7TM_GPCR_Srw	PSS
7TM_GPCR_Srw	Rhodanese
7TM_GPCR_Srw	RRM_1
7TM_GPCR_Srw	SDF
7TM_GPCR_Srw	Sugar_tr
7TM_GPCR_Srw	Serpentine_r_xa
7TM_GPCR_Srx	7TM_GPCR_Srd
7TM_GPCR_Srx	7TM_GPCR_Srt
7TM_GPCR_Srx	7TM_GPCR_Srv
7TM_GPCR_Srx	7TM_GPCR_Srx
7TM_GPCR_Srx	7TM_GPCR_Str
7TM_GPCR_Srx	AAA_12
7TM_GPCR_Srx	An_peroxidase
7TM_GPCR_Srx	Asp
7TM_GPCR_Srx	Astacin
7TM_GPCR_Srx	BTB
7TM_GPCR_Srx	ArfGap
7TM_GPCR_Srx	BRO1
7TM_GPCR_Srx	C6
7TM_GPCR_Srx	CAP
7TM_GPCR_Srx	COesterase
7TM_GPCR_Srx	CD36
7TM_GPCR_Srx	DUF273
7TM_GPCR_Srx	Collagen
7TM_GPCR_Srx	DUF621
7TM_GPCR_Srx	F-box
7TM_GPCR_Srx	CUB_2
7TM_GPCR_Srx	Cupin_8
7TM_GPCR_Srx	DB
7TM_GPCR_Srx	Dopey_N
7TM_GPCR_Srx	DUF1759
7TM_GPCR_Srx	Glyco_hydro_28
7TM_GPCR_Srx	Glyco_hydro_30
7TM_GPCR_Srx	Glyco_transf_49
7TM_GPCR_Srx	Hormone_recep
7TM_GPCR_Srx	Glyco_hydro_1
7TM_GPCR_Srx	Glyco_hydro_19
7TM_GPCR_Srx	His_Phos_2
7TM_GPCR_Srx	HLH
7TM_GPCR_Srx	Lipase_3
7TM_GPCR_Srx	LRAT
7TM_GPCR_Srx	LSM
7TM_GPCR_Srx	p450
7TM_GPCR_Srx	PAN_2
7TM_GPCR_Srx	PDZ_2
7TM_GPCR_Srx	Peptidase_M28
7TM_GPCR_Srx	PK_Tyr_Ser-Thr
7TM_GPCR_Srx	Proteasome
7TM_GPCR_Srx	Ras
7TM_GPCR_Srx	Ribosomal_L11
7TM_GPCR_Srx	RINGv
7TM_GPCR_Srx	RRM_1
7TM_GPCR_Srx	RVT_1
7TM_GPCR_Srx	Serpentine_r_xa
7TM_GPCR_Srx	Sre
7TM_GPCR_Srx	Srg
7TM_GPCR_Srx	Sulfotransfer_2
7TM_GPCR_Srx	Thioredox_DsbH
7TM_GPCR_Srx	Thioredoxin
7TM_GPCR_Srx	TIMP
7TM_GPCR_Srx	TTR-52
7TM_GPCR_Srx	zf-C4
7TM_GPCR_Srx	UNC-93
7TM_GPCR_Srx	WD40
7TM_GPCR_Srz	7TM_GPCR_Srbc
7TM_GPCR_Srz	7TM_GPCR_Srw
7TM_GPCR_Srz	7TM_GPCR_Srz
7TM_GPCR_Srz	7TM_GPCR_Str
7TM_GPCR_Srz	Dimer_Tnp_hAT
7TM_GPCR_Srz	DUF19
7TM_GPCR_Srz	p450
7TM_GPCR_Srz	Serpin
7TM_GPCR_Str	7TM_GPCR_Sra
7TM_GPCR_Str	7TM_GPCR_Srd
7TM_GPCR_Str	7TM_GPCR_Srh
7TM_GPCR_Str	7TM_GPCR_Sri
7TM_GPCR_Str	7TM_GPCR_Srj
7TM_GPCR_Str	7TM_GPCR_Srsx
7TM_GPCR_Str	7TM_GPCR_Srt
7TM_GPCR_Str	7TM_GPCR_Sru
7TM_GPCR_Str	7TM_GPCR_Srv
7TM_GPCR_Str	7TM_GPCR_Srw
7TM_GPCR_Str	7TM_GPCR_Srx
7TM_GPCR_Str	7TM_GPCR_Str
7TM_GPCR_Str	Abhydro_lipase
7TM_GPCR_Str	Abhydrolase_1
7TM_GPCR_Str	ACBP
7TM_GPCR_Str	Acetyltransf_1
7TM_GPCR_Str	Actin
7TM_GPCR_Str	adh_short
7TM_GPCR_Str	Amidase
7TM_GPCR_Str	COesterase
7TM_GPCR_Str	Collagen
7TM_GPCR_Str	BAR
7TM_GPCR_Str	Branch
7TM_GPCR_Str	Cyto_heme_lyase
7TM_GPCR_Str	DAO
7TM_GPCR_Str	dCMP_cyt_deam_1
7TM_GPCR_Str	DUF1679
7TM_GPCR_Str	DUF1758
7TM_GPCR_Str	DUF4473
7TM_GPCR_Str	FBA_2
7TM_GPCR_Str	Fringe
7TM_GPCR_Str	FTH
7TM_GPCR_Str	G-alpha
7TM_GPCR_Str	DUF684
7TM_GPCR_Str	DUF851
7TM_GPCR_Str	DX
7TM_GPCR_Str	EHN
7TM_GPCR_Str	Erythro_esteras
7TM_GPCR_Str	FAD_oxidored
7TM_GPCR_Str	FMO-like
7TM_GPCR_Str	Glyco_hydro_18
7TM_GPCR_Str	Glyco_transf_92
7TM_GPCR_Str	Glycoprotein
7TM_GPCR_Str	GST_N_3
7TM_GPCR_Str	Hint
7TM_GPCR_Str	Hormone_recep
7TM_GPCR_Str	Kelch_5
7TM_GPCR_Str	MATH
7TM_GPCR_Str	MFS_1
7TM_GPCR_Str	MIF
7TM_GPCR_Str	Na_H_Exchanger
7TM_GPCR_Str	Na_sulph_symp
7TM_GPCR_Str	Neur_chan_LBD
7TM_GPCR_Str	p450
7TM_GPCR_Str	Peptidase_C1
7TM_GPCR_Str	Peptidase_M13
7TM_GPCR_Str	Pkinase
7TM_GPCR_Str	SDF
7TM_GPCR_Str	Srg
7TM_GPCR_Str	Sugar_tr
7TM_GPCR_Str	Thioredoxin
7TM_GPCR_Str	UDPGT
7TM_GPCR_Str	UNC-93
7TM_GPCR_Str	PKD_channel
7TM_GPCR_Str	Ran_BP1
7TM_GPCR_Str	Ribosomal_60s
7TM_GPCR_Str	Ribosomal_L6e
7TM_GPCR_Str	Scramblase
7TM_GPCR_Str	SLC3A2_N
7TM_GPCR_Str	SNF
7TM_GPCR_Str	TLD
A_deamin	GBP
A_deamin	P16-Arc
AA_kinase	DUF2877
AA_kinase	DUF5064
AA_kinase	GATase_4
AA_permease_2	7TM_GPCR_Srh
AA_permease_2	Exo_endo_phos_2
AA_permease_2	His_Phos_2
AA_permease_2	Moulting_cycle
AA_permease_2	F-box
AA_permease_2	Glyco_hydro_32N
AA_permease_2	HYPK_UBA
AA_permease_2	Moulting_cycle
AA_permease_C	Vitellogenin_N
AA_permease	Cation_efflux
Aa_trans	ASC
Aa_trans	DUF2205
Aa_trans	ER_lumen_recept
Aa_trans	Glyco_hydro_28
Aa_trans	Pro_isomerase
Aa_trans	SF3b10
Aa_trans	zf-C3HC4
AAA_11	BTB
AAA_11	Viral_helicase1
AAA_12	Abhydro_lipase
AAA_12	ACBP
AAA_12	Acyltransferase
AAA_12	ETC_C1_NDUFA5
AAA_12	MRP-S27
AAA_12	Nucleoside_tran
AAA_12	Peptidase_S10
AAA_12	VWA
AAA_12	Pou
AAA_12	zf-CCHC
AAA_12	zf-CCHC_2
AAA_12	zf-met
AAA_12	zf-RING_UBOX
AAA_15	AAA_19
AAA_18	FeS_assembly_P
AAA_18	MoaE
AAA_2	Glyco_hydro_47
AAA_21	GST_N
AAA_22	Cdc6_C
AAA_23	UPF0669
AAA_30	PDDEXK_2
AAA_31	HTH_ParB
AAA_32	AAA_32
AAA_33	ADK
AAA_33	Forkhead
AAA_33	OGG_N
AAA_33	REC114-like
AAA_5	AAA_7
AAA_lid_11	Helitron_like_N
AAA_lid_4	RuvB_C
AAA	Aminotran_3
AAA	ANF_receptor
AAA	CDC45
AAA	CTP_transf_like
AAA	DDE_1
AAA	DUF3456
AAA	EMG1
AAA	F-box-like
AAA	LSM
AAA	Med27
AAA	Nucleopor_Nup85
AAA	Peptidase_A17
AAA	PGM_PMM_I
AAA	RUN
AAA	TP6A_N
AATF-Che1	HTH_48
ABC_membrane_2	F420_oxidored
ABC_membrane_2	RFC1
ABC_membrane	BTB
ABC_membrane	TMEM135_C_rich
ABC_tran	Amidohydro_3
ABC_tran	HTH_48
ABC_tran	MoaE
ABC_tran	DUF218
ABC_tran	Frag1
ABC_tran	Gpi1
ABC_tran	MRP-S26
ABC_tran	Nuc_sug_transp
ABC_tran	PAP2_C
ABC_tran	Peptidase_C13
ABC_tran	Ribosomal_L31
ABC_tran	RT_RNaseH_2
ABC_tran	Transglut_core2
ABC_tran	TTR-52
ABC_tran	UPF0220
ABC1	2Fe-2S_thioredx
ABC1	adh_short
ABC1	Cmc1
ABC1	Flavodoxin_1
ABC1	HlyIII
ABC1	MEA1
ABC1	MMR_HSR1
ABC1	PNISR
ABC1	Pro_isomerase
ABC1	Rrp15p
ABC1	Tetraspanin
ABC2_membrane_3	ABC_tran
ABC2_membrane	ABC_tran
ABC2_membrane	DNase_II
ABC2_membrane	Hus1
ABC2_membrane	RVT_1
Abhydro_lipase	7TM_GPCR_Srx
Abhydro_lipase	adh_short_C2
Abhydro_lipase	EHN
Abhydro_lipase	Exo_endo_phos_2
Abhydro_lipase	Pkinase
Abhydro_lipase	TTR-52
Abhydro_lipase	UDPGT
Abhydro_lipase	EMP24_GP25L
Abhydro_lipase	Ig_3
Abhydro_lipase	SSF
Abhydrolase_1	3HCDH_N
Abhydrolase_1	AA_permease_2
Abhydrolase_1	DAO
Abhydrolase_1	5-FTHF_cyc-lig
Abhydrolase_1	Acyl-CoA_dh_M
Abhydrolase_1	FACT-Spt16_Nlob
Abhydrolase_1	Mss4
Abhydrolase_1	MULE
Abhydrolase_1	SAP
Abhydrolase_1	TB2_DP1_HVA22
Abhydrolase_1	zf-C3HC4_2
Abhydrolase_2	EMP70
Abhydrolase_2	INTS5_C
Abhydrolase_2	Kelch_1
Abhydrolase_3	DNA_pol3_delta2
Abhydrolase_3	IP_trans
Abhydrolase_6	MRP-S26
Abhydrolase_6	RRM_1
Abhydrolase_6	SpoU_methylase
Abhydrolase_6	CIA30
Abhydrolase_6	Fe-ADH
Abhydrolase_6	Nop14
ACBP	7TM_GPCR_Srab
ACBP	BTB
ACBP	His_Phos_1
ACBP	TGF_beta
ACBP	UbiA
Acetyltransf_1	2OG-Fe_Oxy_2
Acetyltransf_1	7TM_GPCR_Srsx
Acetyltransf_1	Aa_trans
Acetyltransf_1	Adap_comp_sub
Acetyltransf_1	Cupin_8
Acetyltransf_1	Glyco_hydro_18
Acetyltransf_1	GST_C_3
Acetyltransf_1	RVT_1
Acetyltransf_1	Sre
Acetyltransf_1	TTR-52
Acetyltransf_1	DREV
Acetyltransf_1	IDO
Acetyltransf_1	LOH1CR12
Acetyltransf_1	MgtE
Acetyltransf_1	MOLO1
Acetyltransf_1	SKI
Acetyltransf_1	Sulfotransfer_3
Acetyltransf_1	Tam41_Mmp37
Acetyltransf_1	TruD
Acetyltransf_1	UCH
Acetyltransf_10	Cupin_8
Acetyltransf_16	COQ7
Acetyltransf_18	Ground-like
Acetyltransf_18	Lectin_C
Acetyltransf_18	UNC-93
Acetyltransf_18	RtcB
Acetyltransf_3	MurJ
Acetyltransf_6	Cyclase
Acetyltransf_6	MurJ
Acetyltransf_7	Cupin_8
Aconitase_B_N	Aconitase_2_N
Aconitase_C	GAF_2
ACOX	MFS_1
ACPS	DUF1280
ACR_tran	TauE
Actin	2OG-FeII_Oxy_2
Actin	7tm_1
Actin	ADK
Actin	BTB
Actin	COQ7
Actin	CortBP2
Actin	DHC_N2
Actin	FBA
Actin	gag-asp_proteas
Actin	Hexapep
Actin	MAS20
Actin	RVT_1
Actin	zf-BED
Actin	Y_phosphatase
Actin	Ribosomal_S10
Actin	MEIOC
Actin	Pex19
Actin	Rad60-SLD
Actin	UCR_hinge
Activator_LAG-3	Activator_LAG-3
Activator_LAG-3	MamL-1
Activin_recp	wnt
Acyl_CoA_thio	HAD_2
Acyl_transf_1	AMP-binding
Acyl_transf_1	PDDEXK_3
Acyl_transf_3	7TM_GPCR_Srd
Acyl_transf_3	7TM_GPCR_Srh
Acyl_transf_3	7TM_GPCR_Str
Acyl_transf_3	CAP
Acyl_transf_3	Globin
Acyl_transf_3	Glyco_transf_92
Acyl_transf_3	MULE
Acyl_transf_3	Rad60-SLD
Acyl_transf_3	Trypsin
Acyl_transf_3	ARID
Acyl_transf_3	BLM10_mid
Acyl_transf_3	Methyltransf_24
Acyl_transf_3	Palm_thioest
Acyl_transf_3	PBP
Acyl_transf_3	Phlebovirus_G2
Acyl_transf_3	STELLO
Acyl-CoA_dh_1	ECH_1
Acyl-CoA_dh_1	Band_7
Acyl-CoA_dh_1	GATase_7
Acyl-CoA_dh_1	GatB_N
Acyl-CoA_dh_1	Tfb5
Acyl-CoA_dh_1	Tyr-DNA_phospho
Acyl-CoA_dh_M	Acyl-CoA_dh_M
Acyl-CoA_ox_N	Acyl-CoA_ox_N
Acyltransf_C	Acyltransf_C
Acyltransf_C	NADAR
Acyltransf_C	PAC1
Acyltransferase	ABC_membrane_2
Acyltransferase	Col_cuticle_N
Acyltransferase	dCMP_cyt_deam_1
Acyltransferase	Lectin_C
Acyltransferase	PAC1
Acyltransferase	Serpin
Acyltransferase	IF-2B
Acyltransferase	Myb_DNA-binding
Acyltransferase	zf-Tim10_DDP
Adap_comp_sub	4HBT_3
Adap_comp_sub	adh_short
Adap_comp_sub	G-gamma
Adap_comp_sub	MADF_DNA_bdg
Adap_comp_sub	zf-C2H2
Adap_comp_sub	Integrase_H2C2
Adap_comp_sub	mTERF
Adap_comp_sub	Transcrip_reg
Adaptin_N	ArsA_ATPase
Adaptin_N	HMG_box
Adaptin_N	Misat_Tub_SegII
Adaptin_N	RNA_pol_Rpb2_6
Adenine_glyco	Lip_A_acyltrans
Adeno_IVa2	rve
Adenylsucc_synt	Chorismate_bind
Adenylsucc_synt	CM_2
Adenylsucc_synt	RPAP2_Rtr1
ADH_N	AdoHcyase_NAD
adh_short_C2	7TM_GPCR_Srj
adh_short_C2	ADK
adh_short_C2	Motile_Sperm
adh_short_C2	NUDIX
adh_short_C2	Peptidase_M28
adh_short_C2	AMP_N
adh_short_C2	AP_endonuc_2
adh_short_C2	DM
adh_short_C2	DUF229
adh_short_C2	GLTP
adh_short_C2	Ion_trans_2
adh_short_C2	Lipase_GDSL
adh_short_C2	MoCF_biosynth
adh_short_C2	PC_rep
adh_short_C2	QueH
adh_short	7TM_GPCR_Srd
adh_short	7TM_GPCR_Srh
adh_short	7TM_GPCR_Srw
adh_short	7TM_GPCR_Srx
adh_short	7TM_GPCR_Str
adh_short	Brix
adh_short	Cation_efflux
adh_short	Col_cuticle_N
adh_short	CUB_2
adh_short	DUF19
adh_short	Bud13
adh_short	DUF1258
adh_short	DUF1647
adh_short	FUN14
adh_short	Glyco_transf_11
adh_short	Hormone_recep
adh_short	Lectin_C
adh_short	Metallophos
adh_short	Glycos_transf_4
adh_short	GSHPx
adh_short	HECT
adh_short	Ku
adh_short	LBP_BPI_CETP_C
adh_short	LIM
adh_short	Peptidase_A17
adh_short	UDPGT
adh_short	Mt_ATP-synt_D
adh_short	Pex14_N
adh_short	S1
adh_short	SPRY
adh_short	T3SS_needle_F
adh_short	Thioredoxin_7
adh_short	UPF0149
adh_short	WD40
ADH_zinc_N	Tcf25
ADH_zinc_N	TGT
ADK	CUB
ADK	Cytidylate_kin
ADK	LRR_6
AdoHcyase_NAD	Pmp3
AdoMet_MTase	Sre
ADP_PFK_GK	Acyl_transf_1
ADP_ribosyl_GH	MTS
ADP_ribosyl_GH	UBX
AhpC-TSA_2	7TM_GPCR_Srv
AhpC-TSA_2	AhpC-TSA_2
AhpC-TSA_2	ANAPC4_WD40
AhpC-TSA_2	Peptidase_S26
AhpC-TSA	DUF410
AhpC-TSA	zf-RING_2
AIF_C	Ribosomal_L19e
AIF_C	Y_phosphatase
AIG1	HSP70
AIG1	IIGP
AKAP28	Methyltransf_11
AKAP7_NLS	Hormone_recep
Ala_racemase_N	COX17
Ala_racemase_N	Rep_fac-A_3
Ala_racemase_N	RNase_PH
Ala_racemase_N	TP6A_N
ALAD	ThiF
AlaDh_PNT_N	Sacchrp_dh_C
Aldedh	7TM_GPCR_Srw
Aldedh	Carn_acyltransf
Aldedh	CID
Aldedh	Dcc1
Aldedh	HpcH_HpaI
Aldedh	KduI
Aldedh	Moulting_cycle
Aldedh	Peptidase_C1
Aldedh	Peptidase_S9
Aldedh	NAD_binding_11
Aldedh	Trehalase
Aldo_ket_red	ATP-synt_ab_N
Aldo_ket_red	CLN3
Aldo_ket_red	CutC
Aldo_ket_red	Gelsolin
Aldo_ket_red	Hint
Aldo_ket_red	Ubiq_cyt_C_chap
Aldo_ket_red	TatD_DNase
Aldo_ket_red	RdRP
Aldo_ket_red	MM_CoA_mutase
Aldolase_II	7tm_1
Aldolase_II	BORCS7
Aldolase_II	Dynein_light
Aldolase_II	p450
Aldolase_II	Pkinase
Aldolase_II	Sugar_tr
Aldolase_II	UDPGT
Aldolase	MR_MLE_N
Aldose_epim	HAD_2
Alg14	CUB
Alg14	Peptidase_C1
ALG3	Methyltransf_11
ALG3	Methyltransf_23
Alg6_Alg8	ADP_ribosyl_GH
Alg6_Alg8	BAH
Alg6_Alg8	SPRY
Alg6_Alg8	UCH
Alg6_Alg8	zf-C3HC4
Alg6_Alg8	Endonuclease_5
Alg6_Alg8	IKI3
Alg6_Alg8	IRF-2BP1_2
Alg6_Alg8	TAL_FSA
ALIX_LYPXL_bnd	Fip1
Alk_phosphatase	Dynamitin
Alk_phosphatase	Ecm29
Alk_phosphatase	IBR
Alpha_kinase	Cyclin_C
Alpha_kinase	IBN_N
Alpha_L_fucos	adh_short_C2
Alpha_L_fucos	BNR_2
Alpha_L_fucos	VWA
Alpha_L_fucos	Lectin_C
Alpha-2-MRAP_C	Sdh5
Alpha-amylase	Serpentine_r_xa
Amidase_2	DUF4440
Amidase_3	HATPase_c_3
Amidase	Adenine_glyco
Amidase	His_Phos_2
Amidase	Y_phosphatase
Amidase	tRNA_int_endo
Amidase	SNF
Amidase	PP-binding
Amidase	Arf
Amidase	DctP
Amidase	DUF1412
Amidase	LysR_substrate
Amidase	RIO1
Amidase	Thioredoxin_8
Amidohydro_1	Aa_trans
Amidohydro_1	Acyl_transf_3
Amidohydro_1	F-box
Amidohydro_1	Ground-like
Amidohydro_1	TROVE
Amidohydro_1	Retrotran_gag_2
Amidohydro_1	Peptidase_S66
Amidohydro_1	BssS
Amidohydro_2	FMO-like
Amidohydro_2	Fringe
Amino_oxidase	Apyrase
Amino_oxidase	RVT_1
Amino_oxidase	DOT1
Amino_oxidase	LRR_8
Amino_oxidase	HRG
Amino_oxidase	EF_TS
Aminotran_1_2	AKAP7_NLS
Aminotran_1_2	Arf
Aminotran_1_2	zf-Tim10_DDP
Aminotran_1_2	WD40
Aminotran_1_2	Motile_Sperm
Aminotran_1_2	MATH
Aminotran_1_2	Glyco_hydro_25
Aminotran_1_2	B9-C2
Aminotran_1_2	Bax1-I
Aminotran_1_2	bZIP_2
Aminotran_1_2	Epimerase
Aminotran_1_2	Peptidase_M3
Aminotran_1_2	TACC_C
Aminotran_1_2	tRNA_synt_2f
Aminotran_5	BTB
Aminotran_5	zf-CHCC
Aminotran_5	RVT_1
Aminotran_5	Lig_chan-Glu_bd
AmiS_UreI	FmdA_AmdA
Ammonium_transp	ANF_receptor
Ammonium_transp	G_glu_transpept
Ammonium_transp	UQ_con
Ammonium_transp	Trehalase
Ammonium_transp	Transmemb_17
Ammonium_transp	MIP
Ammonium_transp	Ground-like
Amnionless	7tm_1
Amnionless	TIL
AMOP	AMOP
AMOP	Lipase_3
AMP_N	AMP_N
AMP-binding	Ets
AMP-binding	Galactosyl_T
AMP-binding	Glyco_hydro_18
AMP-binding	Homeodomain
AMP-binding	zf-RING_2
AMP-binding	UbiA
AMP-binding	DUF842
AMP-binding	GTP_EFTU
AMP-binding	MFS_2
AMP-binding	Myosin-VI_CBD
AMP-binding	OMP_b-brl
AMP-binding	RSD-2
AMP-binding	Tmem26
AMP-binding	SBP56
AMP-binding	SHMT
AMPK1_CBM	DNase_II
AMPK1_CBM	GSHPx
AMPK1_CBM	GSHPx
AMPK1_CBM	RNase_T
AMPK1_CBM	Porin_3
An_peroxidase	AAA_23
An_peroxidase	Asp
An_peroxidase	EF-hand_8
An_peroxidase	Ferric_reduct
An_peroxidase	PTN_MK_C
An_peroxidase	ShK
An_peroxidase	Str_synth
An_peroxidase	SMC_N
ANAPC10	LysM
ANAPC10	Peptidase_A17
ANAPC10	TTR-52
ANAPC10	zf-B_box
ANAPC3	zf-C3HC4_4
ANAPC4_WD40	Pro_isomerase
ANAPC4_WD40	LLGL
ANAPC4_WD40	F-box
ANAPC4_WD40	CUB
ANAPC4	Aa_trans
ANAPC5	TPR_6
Androgen_recep	SH3_1
ANF_receptor	7TM_GPCR_Srt
ANF_receptor	Ion_trans_2
ANF_receptor	UQ_con
ANF_receptor	Peptidase_M14
ANF_receptor	TIP120
Anillin	DNase_II
Anillin	Glycos_transf_1
Anillin	TMEM237
Ank_2	A_deaminase
Ank_2	ARGLU
Ank_2	BRCT
Ank_2	Collagen
Ank_2	CUB
Ank_2	COX6B
Ank_2	CSN8_PSD8_EIF3K
Ank_2	MULE
Ank_2	zf-BED
Ank_2	UPF0172
Ank_2	DUF5726
Ank_2	E1_dh
Ank_2	Ten_N
Ank_2	zf-HIT
Ank_2	TAF6_C
Ank_2	Gln-synt_C
Ank_2	LRRFIP
Ank_2	LSDAT_euk
Ank_2	Ndc80_HEC
Ank_2	SMG1
Ank_2	PAF-AH_p_II
Ank_2	Peptidase_M24
Ank_2	PrmA
Ank_2	Prp19
Ank_3	BTB
Ank_3	G-patch
Ank_3	Peptidase_M16
Ank_3	RRM_1
Ank_3	SH3_1
Ank_3	SH3_9
Ank_3	TRP_2
Ank_4	CSN8_PSD8_EIF3K
Ank_4	Death
Ank_4	DDE_3
Ank_4	Dpy-30
Ank_4	FERM_M
Ank_4	GSH_synth_ATP
Ank_4	KAP_NTPase
Ank_4	LEM
Ank_4	PDZ_6
Ank_4	RPAP2_Rtr1
Ank_4	RVT_1
Ank_4	SMG1
Ank_4	zf-HIT
Ank_4	Glyco_hydro_20b
Ank_4	HD_3
Ank_4	KH_1
Ank_5	AAA_2
Ank_5	BRCT
Ank_5	G-patch
Ank_5	GIT_SHD
Ank_5	KAP_NTPase
Ank_5	LRR_6
Ank_5	PDZ
Ank_5	SH3_1
Ank	Patatin
Ank	BRCT
Ank	FERM_M
Ank	LEM
Ank	LSM
Ank	Transp_Tc5_C
Ank	WGR
Ank	zf-HIT
Anoctamin	DSPc
Anoctamin	RPE65
Anoctamin	Serpentine_r_xa
ANTAR	MFS_1
ANTH	C2-C2_1
ANTH	DUF273
Anticodon_1	UPF0160
Anticodon_1	tRNA-synt_1
Antimicrobial_6	zf-C3HC4
Antimicrobial25	Antimicrobial25
Antimicrobial25	DUF870
Antistasin	Lustrin_cystein
AP_endonuc_2	Bestrophin
AP_endonuc_2	DUF5380
AP_endonuc_2	Plug
Apex	Baseplate_J
APG12	THAP
APH	SSB
API5	Ank_2
APOBEC_N	Kunitz_BPTI
ApoL	Pro_isomerase
ApoO	DB
APP_N	APP_E2
APS_kinase	AAA-ATPase_like
Apyrase	Amino_oxidase
Apyrase	An_peroxidase
Apyrase	Ctr
Archease	DEAD
ARD	Beta-lactamase
ARD	Lipase_2
ARD	p450
ARD	zf-RING_2
Arf	2OG-FeII_Oxy_3
Arf	7TM_GPCR_Srv
Arf	Aa_trans
Arf	7TM_GPCR_Str
Arf	G-alpha
Arf	Metallophos
Arf	p450
Arf	PK_Tyr_Ser-Thr
Arf	Ribosomal_60s
Arf	SET
Arf	Ribosomal_L7Ae
Arf	Clat_adaptor_s
Arf	DUF1751
Arf	Innexin
ARF7EP_C	BtpA
ARF7EP_C	Nuc_sug_transp
ARF7EP_C	PTEN_C2
ArfGap	AMP-binding
ArfGap	ApoL
ArfGap	G-alpha
Arginase	AA_permease
Arginase	zf-RING_UBOX
Arginosuc_synth	Semialdhyde_dh
ARGLU	ECH_1
ARGLU	LRR_9
ARID	Hist_deacetyl
ARL2_Bind_BART	TTL
Arm_2	CAP_GLY
Arm_2	p450
Arm	SAMP
Arm	TSP_1
Arm	UbiA
Arm	Yos1
Arm	STAR_dimer
AROS	zf-RING_2
ARPC4	CSN8_PSD8_EIF3K
Arrestin_C	Motile_Sperm
Arrestin_C	DUF2452
Arrestin_N	Y_phosphatase
ArsA_ATPase	RGS
Arv1	PK_Tyr_Ser-Thr
Arv1	Thioredoxin_12
Arylesterase	CUB
ASC	7TM_GPCR_Srd
ASC	7TM_GPCR_Srsx
ASC	7TM_GPCR_Str
ASC	DDE_3
ASC	Branch
ASC	B56
ASC	CLPTM1
ASC	FA_hydroxylase
ASC	Glycoprotein
ASC	Homeodomain
ASC	Innexin
ASC	Ion_trans_2
ASC	MMR_HSR1
ASC	PDZ
ASC	Pkinase
ASC	UNC-93
ASC	UPAR_LY6
ASC	TRAP_alpha
ASC	QVR
ASC	PPP4R2
ASC	GDP_Man_Dehyd
ASC	Glyco_hydro_35
ASC	LisH
ASD2	GCN5L1
Asn_synthase	CLP_protease
Asn_synthase	Pkinase
Asn_synthase	rve
Asp_protease_2	Death
Asp_protease_2	dUTPase
Asp_protease_2	HTH_Tnp_Tc3_2
Asp_protease	Aldo_ket_red
Asp_protease	ASC
Asp_protease	gag-asp_proteas
Asp_protease	rve
Asp	3-HAO
Asp	zf-C4
Asp	Y_phosphatase
Asp	FTH
Asp	HTH_48
Asp	Lectin_C
Asp	LRAT
Asp	Motile_Sperm
Asp	Neur_chan_LBD
Asp	RT_RNaseH_2
Asp	ShK
Asparaginase_2	Asp_Arg_Hydrox
Asparaginase_2	Cnd1
Asparaginase_2	CSN8_PSD8_EIF3K
Asparaginase_2	Cnd1_N
Asparaginase_2	Pribosyltran
Asparaginase_2	Ribosomal_L17
ASPRs	ASPRs
ASPRs	EF-hand_7
ASPRs	RVT_1
Astacin	7TM_GPCR_Str
Astacin	AAA_12
Astacin	C6
Astacin	bZIP_Maf
Astacin	Collagen
Astacin	Choline_kinase
Astacin	DM
Astacin	GDP_Man_Dehyd
Astacin	HTH_48
Astacin	Innexin
Astacin	CUE
Astacin	Cyt-b5
Astacin	DUF659
Astacin	FAIM1
Astacin	Hexokinase_2
Astacin	Fibrinogen_C
Astacin	GDP_Man_Dehyd
Astacin	GILT
Astacin	Ins_P5_2-kin
Astacin	Lipase_2
Astacin	LLGL
Astacin	IU_nuc_hydro
Astacin	Patched
Astacin	p450
Astacin	Neur_chan_LBD
Astacin	MFS_1
Astacin	PDZ_6
Astacin	Pkinase
Astacin	Ran_BP1
Astacin	SDF
Astacin	Sel1
Astacin	TBCC
Astacin	TMEM144
Astacin	VWA
Astacin	ZYG-11_interact
Astacin	zf-TAZ
AT_hook	SAM_1
ATE_N	ATE_C
ATE_C	Diphthamide_syn
ATG101	LRR_9
ATG101	Synaptobrevin
ATG11	7tm_1
Atg14	wnt
Atg14	Clathrin
Atg8	Fic
Atg8	PGAP1
Atg8	Thioredoxin_8
Atg8	RMI1_N
ATP_bind_1	ARID
ATP_bind_1	FtsJ
ATP_bind_1	Zona_pellucida
ATP_bind_1	zf-C3Hc3H
ATP_bind_1	KTI12
ATP_bind_1	Omp85
ATP_bind_1	RNA_pol_I_A49
ATP_synt_H	NPC1_N
ATP_synt_H	Ras
ATP_synth_reg	Pro_isomerase
ATP-cone	DHO_dh
ATP-grasp_2	Rap_GAP
ATP-synt_G	Ribosomal_L29
ATP-synt_F	CLP_protease
ATP-synt_Eps	Med26
ATP-synt_Eps	ATP-synt_Eps
ATP-synt_DE_N	DUF2650
ATP-synt_ab_C	BTB
ATP-synt	RCC1_2
ATP12	MRP-S35
ATP12	IML1
ATP12	DDE_3
Atrophin-1	Dynein_light
Atx10homo_assoc	CTU2
Atx10homo_assoc	C2
Auto_anti-p27	SART-1
Auto_anti-p27	Pro_isomerase
Autophagy_act_C	Cbl_N2
Autophagy_act_C	ARF7EP_C
Autophagy_act_C	DUF229
Autophagy_act_C	SPRY
Autotransporter	PAS_3
Auxin_resp	Bromodomain
Avl9	HIG_1_N
Avl9	HMG_box
Ax_dynein_light	Peptidase_M13
Ax_dynein_light	RIB43A
AXH	CAP
B3_4	7tm_1
B56	Pectate_lyase
B56	RNA_pol_Rpc82
B56	ShK
B56	Ras
B56	Exo_endo_phos
B9-C2	FancD2
B9-C2	ERAP1_C
BAAT_C	Peptidase_S15
Bac_DNA_binding	Transcrip_reg
Bac_luciferase	Abhydrolase_3
Bac_luciferase	MiaE
Bac_transf	Glyco_tranf_2_3
Bac_transf	Polysacc_synt
BACK	CH
BACK	MFS_1
BACK	PDZ_6
BACK	Transp_Tc5_C
BACK	Haspin_kinase
BACK	Reticulon
BAF	CAP
BAF	RVT_1
BAF	Tfb5
BAF	MBOAT
BAF250_C	VWA
BAG6	TIP41
BALF1	Peptidase_C50
Band_7_1	TPM_phosphatase
Band_7	Apyrase
Band_7	Kdo
Band_7	LNS2
Band_7	LZ3wCH
Band_7	Mad3_BUB1_I
Band_7	NRDE-2
Band_7	CAP_C
Band_7	PAS
Band_7	PMM
Band_7	SCO1-SenC
Band_7	Suf
Band_7	V-ATPase_G
Band_7	XTBD
Band_7	PK_Tyr_Ser-Thr
Band_7	RtcB
Band_7	zf-RING_2
Bap31	Aa_trans
BAR_3_WASP_bdg	Peptidase_A17
BAR	Col_cuticle_N
BAR	Metallophos
BAR	DDE_Tnp_1_7
BAR	E2F_TDP
BAT2_N	RVT_1
Bax1-I	Cytochrom_B_C
Bax1-I	TPR_12
Bax1-I	MFS_1
Bax1-I	Tetraspanin
Bax1-I	Tmpp129
Bax1-I	Telomerase_RBD
Bax1-I	IATP
Bax1-I	MRP-S24
BBIP10	MAS20
BBS1	Pmp3
BBS2_C	Rad10
BC10	Pkinase
BC10	NIF
BCDHK_Adom3	NodS
BCL_N	CDC45
Bcl-2	RNase_P_Rpp14
BcrAD_BadFG	Homeodomain
BcrAD_BadFG	zf-RING_5
Beach	DUF1759
Beach	Linker_histone
Beach	Patched
Beach	Rotamase_3
BenE	MMR_HSR1
BESS	Myc_N
Bcl-2	P34-Arc
Bestrophin	7TM_GPCR_Srv
Bestrophin	Amidase
Bestrophin	Branch
Bestrophin	Bromodomain
Bestrophin	Copine
Bestrophin	eRF1_1
Bestrophin	DUF229
Bestrophin	Fibrinogen_C
Bestrophin	GST_N
Bestrophin	GST_N_3
Bestrophin	LIM
Bestrophin	NDUF_B6
Bestrophin	Peptidase_M3
Bestrophin	PAP_central
Bestrophin	Prefoldin
Bestrophin	Ras
Bestrophin	PTPLA
Bestrophin	SBP_bac_3
Bestrophin	UDPGT
Bestrophin	Y_phosphatase
Bestrophin	zf-C3HC4_3
Bestrophin	PX
Beta_elim_lyase	Epimerase
Beta_helix	TIG_plexin
Beta-lactamase	AMOP
Beta-lactamase	DDE_3
Beta-lactamase	HTH_48
Beta-lactamase	SH3_1
Beta-lactamase	TTR-52
Beta-lactamase	CRAL_TRIO
Beta-lactamase	Lipocalin_2
Beta-TrCP_D	F-box
Beta-TrCP_D	WD40
betaPIX_CC	Peptidase_S9_N
BHD_3	2OG-FeII_Oxy_2
BHD_3	Hexapep
BING4CT	TSP_1
BING4CT	BING4CT
Big_2	TRAP_alpha
Biopterin_H	2OG-FeII_Oxy_4
Biotin_carb_C	ACC_central
Biotin_carb_C	Biotin_carb_C
Biotin_lipoyl	Biotin_carb_N
BiPBP_C	I-set
BIR	SKIP_SNW
BIR	SIR2
BIR	Peptidase_C26
BIR	VWA
BIR	Metallophos
BK_channel_a	Pkinase
BK_channel_a	PDZ
BK_channel_a	BK_channel_a
BLM10_mid	XPG_I_2
BLM10_mid	Condensin2nSMC
BLM10_mid	DUF1759
bMG10	Transgly
BOF	DMT_6
BolA	Lactamase_B_2
BolA	Glyco_transf_43
BolA	GKAP
BolA	ACBP
BolA	Bax1-I
BOP1NT	Pkinase
BORA_N	Trm112p
BORCS6	PP-binding
BORCS6	FBA_2
BORCS8	PK_Tyr_Ser-Thr
Borealin	WAP
BP28CT	TUDOR
BPD_transp_1	FmdA_AmdA
BPD_transp_1	Inositol_P
BPL_LplA_LipB	DUF4764
BPL_LplA_LipB	Kinesin
BPL_LplA_LipB	ST7
BPL_N	Pro_isomerase
Branch	7TM_GPCR_Srd
Branch	7TM_GPCR_Srh
Branch	7TM_GPCR_Str
Branch	Acyl_transf_3
Branch	Ank_2
Branch	Astacin
Branch	FAD_binding_3
Branch	Homeodomain
Branch	LUC7
Branch	PCO_ADO
Branch	Peptidase_C48
Branch	RVT_1
Branch	SPRY
Branch	SPT2
Branch	UMPH-1
Branch	Y_phosphatase
Bravo_FIGEY	NHL
BRCA2	DEAD_2
BRCA2	REPA_OB_2
BRCT_2	RhoGEF
BRCT_3	BRCT_3
BRCT	Alg14
BRF1	Cullin_Nedd8
Brix	Aminotran_1_2
Brix	BTB_2
Brix	DDE_Tnp_1_7
Brix	DUF19
Brix	DUF2428
Brix	NADH_B2
Brix	Proteasome
Brix	RsfS
Brix	SLBP_RNA_bind
BRK	HSF_DNA-bind
BrkDBD	Cellulase
BrkDBD	DDE_Tnp_4
BrkDBD	MULE
BrnA_antitoxin	HTH_31
BRO1	HMG-CoA_red
BROMI	MFS_1
Bromo_TP_like	PHD
Bromodomain	ANAPC10
Bromodomain	Carn_acyltransf
Bromodomain	DUF1759
Bromodomain	Dymeclin
Bromodomain	HSBP1
Bromodomain	KIX
Bromodomain	RNase_HII
Bromodomain	Trypsin
Bromodomain	Zona_pellucida
BSD	Headcase
BSD	LIM
BSD	RNA_POL_M_15KD
BSD	TFIIS_C
BSD	tRNA-synt_2b
BSP	CAP
BTB_2	AMP-binding
BTB_2	Arf
BTB_2	Arrestin_C
BTB_2	ASC
BTB_2	Cation_efflux
BTB_2	DnaJ
BTB_2	HTH_48
BTB_2	CSD
BTB_2	RRM_1
BTB_2	PBD
BTB_2	RNA_pol_Rpb4
BTB_2	RsfS
BTB_2	tRNA-synt_1b
BTB_2	ubiquitin
BTB_2	WD40
BTB_2	zf-C2H2
BTB_3	Pro_isomerase
BTB	7TM_GPCR_Srx
BTB	Acyl_transf_3
BTB	ADH_N
BTB	Ank_3
BTB	ATP-gua_Ptrans
BTB	Clat_adaptor_s
BTB	CTNNBL
BTB	Dcc1
BTB	DUF1265
BTB	DUF1280
BTB	DUF1679
BTB	DUF229
BTB	DUF4602
BTB	Dynein_light
BTB	Exo_endo_phos
BTB	F-box
BTB	FBA_2
BTB	Fringe
BTB	FYVE
BTB	GDPD
BTB	Haspin_kinase
BTB	HECT
BTB	Histone
BTB	Img2
BTB	Ion_trans_2
BTB	LUC7
BTB	Memo
BTB	MT
BTB	MULE
BTB	Peptidase_M28
BTB	Phage_integrase
BTB	Proteasome
BTB	Rad60-SLD
BTB	Oxidored_q6
BTB	PAW
BTB	Rad9
BTB	RAI1
BTB	Ribosomal_S11
BTB	Rio2_N
BTB	Str_synth
BTB	Zona_pellucida
BTB	zf-C3HC4
BTB	SKICH
BTB	Smg8_Smg9
BTB	SUI1
BTB	V_ATPase_I
BTB	VPS13_C
BTB	ZZ
BTD	BTD
BTD	TIG
BTG	MH2
Btz	Bravo_FIGEY
Btz	G-patch
Bud13	Pyridoxal_deC
Bud13	Linker_histone
bVLRF1	NUDIX
Bystin	Ribosomal_L3
Bystin	UbiA
Bystin	SNF
bZIP_1	F-box
bZIP_1	MH2
bZIP_1	RabGAP-TBC
bZIP_1	Motile_Sperm
bZIP_1	UMP1
bZIP_2	7TM_GPCR_Srd
bZIP_2	7TM_GPCR_Str
bZIP_2	Acetyltransf_18
bZIP_2	Adap_comp_sub
bZIP_2	Ammonium_transp
bZIP_2	BRK
bZIP_2	CD20
bZIP_2	COX5B
bZIP_2	Mago_nashi
bZIP_2	UMP1
bZIP_2	ShK
bZIP_2	Sushi
bZIP_2	Sas10_Utp3
bZIP_2	Motile_Sperm
bZIP_2	Dpy-30
bZIP_Maf	Cytochrom_B561
bZIP_Maf	Exo_endo_phos_2
bZIP_Maf	Pkinase
bZIP_Maf	UDPGT
c-SKI_SMAD_bind	DUF726
C12orf66_like	ECH_1
C12orf66_like	Ten1_2
C1q	Homeodomain
C1q	PA14
C2	4HBT_3
C2	Amnionless
C2	Branch
C2	Histone
C2	Hormone_recep
C2	Ly-6_related
C2	Paf1
C2	PI3_PI4_kinase
C2	RasGAP
C2	Renin_r
C2	Ribosomal_L29
C2	TFIIE_beta
C4	Collagen
C5-epim_C	Na_sulph_symp
C5-epim_C	DALR_1
C5-epim_C	NCU-G1
C6_DPF	C6_DPF
C6_DPF	HAD_2
C6	C6
C6	TSP_1
C6	Hint
C6	DUF281
C9orf72-like	Beta-lactamase
CABIT	CBM_48
CactinC_cactus	ALG3
Cadherin	Cadherin_pro
Cadherin	HTH_48
Cadherin	DUF5346
Caenor_Her-1	Caenor_Her-1
CAF-1_p150	CAF1A
CAF1	zf-C2H2_jaz
CAF1A	CAF1A
CAF1C_H4-bd	CAF1C_H4-bd
CAF1C_H4-bd	RVT_1
CAF1C_H4-bd	ECH_2
CAF1C_H4-bd	Swi3
Calcipressin	DUF2650
Calcipressin	VWA
Calpain_III	UQ_con
Calreticulin	BTB_2
CaMBD	CaMBD
CAMSAP_CH	CAMSAP_CH
CAMSAP_CKK	HEM4
CAP_GLY	Cyclin_N
CAP_GLY	Motile_Sperm
CAP_GLY	fn2
CAP_GLY	Glyco_hydro_2
CAP	7TM_GPCR_Srd
CAP	ASC
CAP	COesterase
CAP	Cytochrom_B561
CAP	DUF5726
CAP	Haspin_kinase
CAP	Histone
CAP	Diphthami_syn_2
CAP	GIY-YIG
CAP	HTH_48
CAP	MAP65_ASE1
CAP	PC4
CAP	PLAT
CAP	RVT_1
CAP	ShK
CAP	zf-LITAF-like
Carb_anhydrase	7tm_1
Carb_anhydrase	ATP-synt
Carb_anhydrase	Kinesin
Carb_anhydrase	Transposase_1
Carb_anhydrase	T-box
Carb_anhydrase	Pan3_PK
Carb_anhydrase	START
Carb_kinase	F-box-like
Carb_kinase	Na_sulph_symp
Carb_kinase	RIBIOP_C
Carb_kinase	RIO1
Carb_kinase	TsaE
Carboxyl_trans	ABC_tran
Carboxyl_trans	XK-related
Carboxyl_trans	Ribonucleas_3_3
Carboxyl_trans	Lyase_1
Carboxyl_trans	Enolase_N
Carboxyl_trans	Filamin
CARD	APAF1_C
CARD	ATPase_2
CARD	DUF1679
CARD	Epimerase
CARD	Fibrinogen_C
CARD	START
Carn_acyltransf	Motile_Sperm
Carn_acyltransf	Pex14_N
Carn_acyltransf	RVT_1
Carn_acyltransf	DUF498
Carn_acyltransf	Peroxin-3
Cas_Cas4	AAA_11
Cas1_AcylT	LSDAT_euk
Cas1_AcylT	DUF3472
Casc1_N	Coatomer_E
Casc1_N	GTP_EFTU
Cast	Amidohydro_1
Cast	FA_desaturase
Catalase-rel	Catalase-rel
Catalase	Trehalase
Cation_ATPase_C	7TM_GPCR_Str
Cation_ATPase_C	Cation_ATPase_C
Cation_ATPase_C	DUF236
Cation_ATPase	Thioredoxin
Cation_efflux	COQ7
Cation_efflux	Glyco_hydro_18
Cation_efflux	UDPGT
Cation_efflux	Tetraspanin
Cation_efflux	RVT_1
Cation_efflux	FAA_hydrolase
Cation_efflux	Hydrolase_2
Cation_efflux	Nup84_Nup100
Caudo_TAP	Tail_spike_N
Caveolin	Bromodomain
CBF	Amidase
CBF	Ank_2
CBF	I-set
CBF	PI3_PI4_kinase
CBFB_NFYA	Kelch_6
CBFD_NFYB_HMF	Diphthamide_syn
CBFD_NFYB_HMF	DUF1759
CBFD_NFYB_HMF	EF-hand_4
CBFD_NFYB_HMF	Pkinase
CBFD_NFYB_HMF	PP-binding
CBFD_NFYB_HMF	RNA_pol_I_A49
CBFD_NFYB_HMF	Tam41_Mmp37
CBFD_NFYB_HMF	TRAP-delta
CBFD_NFYB_HMF	tRNA_U5-meth_tr
Cbl_N	Cbl_N
Cbl_N	Prok-RING_4
Cbl_N3	Prok-RING_4
CBM_14	CLN3
CBM_14	Dynamin_N
CBM_14	EB
CBM_14	Glyco_hydro_18
CBM_14	Kunitz_BPTI
CBM_14	Lustrin_cystein
CBM_14	Ribosomal_L7Ae
CBM_2	DPBB_1
CBM_20	DSPc
CBM_20	GDPD
CBM_21	SecA_DEAD
CBM49	VWA
CC	EB
CC	ShK
Ccdc124	ELFV_dehydrog_N
CCDC154	CCDC154
CCDC154	Synaptobrevin
CCDC32	Exo_endo_phos
CCDC50_N	Hist_deacetyl
CCDC53	Complex1_LYR
CCDC53	TRAPP
CCDC53	Pkinase
CCDC85	Exo_endo_phos_2
CCDC85	zf-C3Hc3H
CCDC92	DUF874
CCDC93_CC	RNase_HII
CCDC93_CC	G-alpha
CCDC93_CC	FH2
CCG	PTR2
CCSMST1	Sulfotransfer_2
CD20	Acyl_transf_3
CD20	F-box
CD20	zf-MYND
CD36	7TM_GPCR_Str
CD36	ABC_membrane
CD36	Beta-lactamase
CD36	DSS1_SEM1
CD36	GST_C_3
CD36	Lactamase_B
CD36	NAD_kinase
CD36	REJ
CD36	Wbp11
CDC45	Complex1_LYR
CDC45	CPG4
CDC45	Lig_chan-Glu_bd
CDC50	7TM_GPCR_Srw
CDC50	Aminotran_3
CDC50	Brix
CDH1_2_SANT_HL1	CDH1_2_SANT_HL1
CDI	Sugar_tr
CDK2AP	DDE_1
CDK5_activator	Gal-bind_lectin
CDK5_activator	Pkinase
CDO_I	Sulfate_transp
CDP-OH_P_transf	Hydrolase_4
CDP-OH_P_transf	Na_H_Exchanger
CDP-OH_P_transf	Helicase_PWI
CEBP_ZZ	CEBP_ZZ
CEBP_ZZ	zf-C3HC4_3
CecR_C	HlyD_D23
CECR6_TMEM121	CECR6_TMEM121
cEGF	EGF_CA
Cellulase	TF_AP-2
Cellulase	Peptidase_M10
Cellulase	Lectin_C
CENP-B_dimeris	RT_RNaseH_2
CENP-B_N	BAF
CENP-B_N	EGF_2
CENP-B_N	CK_II_beta
CENP-B_N	Peptidase_S28
CENP-T_C	PK_Tyr_Ser-Thr
CENP-T_C	RRM_1
CENP-T_C	COX5A
CENP-T_C	zf-C4
CENP-T_C	Solute_trans_a
CENP-X	Col_cuticle_N
Cep57_CLD	C1_1
CEP76-C2	7tm_3
CFAP298	TRAPPC-Trs85
CG-1	Helicase_C
CG-1	Str_synth
Cg6151-P	ApoO
Cgr1	Inositol_P
Cgr1	Translin
CH_2	ADK
CH	ELO
CH	G-patch
CH	Metallophos
CH	Neur_chan_LBD
CH	Plectin
CH	Spo12
ChaC	Abhydrolase_1
ChaC	Abhydro_lipase
Channel_Tsx	Acetyltransf_4
ChapFlgA	ChapFlgA
CHCH	Bin3
CHCH	Fcf1
CHCH	Rer1
CHCH	Ribosomal_L39
CHD5	Pkinase
CHDCT2	KAP
CHDNT	SAM_4
CheB_methylest	MotA_ExbB
Chitin_synth_2	IBN_N
Chitin_synth_2	Dala_Dala_lig_C
ChlI	Nucleoside_tran
Chlor_dismutase	Cupin_2
Choline_kinase	SNF
Choline_kinase	Nucleoside_tran
Choline_kinase	DUF1459
Choline_kinase	Iso_dh
Choline_kinase	Peptidase_M49
Choline_transpo	Peptidase_C54
Choline_transpo	RVT_1
Chorein_N	Ribosomal_L35Ae
Chorein_N	VPS13_C
ChpXY	TAP_C
Chromadorea_ALT	Chromadorea_ALT
Chromadorea_ALT	Phospholip_A2_2
Chromo	Ank_3
Chromo	Ank_5
Chromo	ARF7EP_C
Chromo	BTB
Chromo	CDT1
Chromo	CHDNT
Chromo	DUF229
Chromo	Fic
Chromo	eIF3g
Chromo	Linker_histone
Chromo	Glyco_hydro_15
Chromo	MADF_DNA_bdg
Chromo	MBT
Chromo	Peptidase_C48
Chromo	PHD
Chromo	Ribosomal_L24e
Chromo	SAM_4
Chromo	SLED
Chromo	Spectrin
Chromo	Treacle
Chromo	UPF0203
Chromo	YjeF_N
Chromo	ubiquitin
Chromo	zf-C4
Chromosome_seg	Inositol_P
CI-B14_5a	IP_trans
CI-B14_5a	UcrQ
CID	Tim17
CID	DBR1
CID	Dus
CID	Surp
CID	TAFII28
CID	Tfb4
CinA	RecA
Cir_N	Cir_N
Cir_N	His_Phos_1
Cir_N	MAPKK1_Int
Cir_N	Use1
Cir_N	Retinal
Cir_N	NICE-3
Cir_N	MFAP1
Cir_N	Miff
CitMHS	TrkA_C
CK_II_beta	CENP-B_N
CK_II_beta	GDA1_CD39
CKS	Aldedh
CLAMP	Exo_endo_phos_2
CLASP_N	RPAP2_Rtr1
CLASP_N	efThoc1
CLASP_N	RMI2
Clat_adaptor_s	Amino_oxidase
Clat_adaptor_s	CytochromB561_N
Clat_adaptor_s	Na_H_Exchanger
Clat_adaptor_s	TRAUB
Clat_adaptor_s	zf-C2H2
Clat_adaptor_s	ORC2
Clathrin	zf-MYND
Clathrin	RVT_1
Clathrin	Vps16_C
Claudin_2	Branch
Claudin_2	Srg
Claudin_3	Claudin_3
Claudin_3	Asp
Claudin_3	Metallophos
Claudin_3	Hormone_recep
Claudin_3	DUF4064
Clc-like	AAA_12
Clc-like	B9-C2
Clc-like	DuoxA
CLN3	7TM_GPCR_Srh
CLN3	7TM_GPCR_Srt
CLN3	Pkinase
CLN3	Sugar_tr
CLP_protease	CH
CLP_protease	LCM
CLP1_N	Acetyltransf_1
CLP1_P	Innexin
CLP1_P	RVT_1
ClpS	PRT6_C
CLPTM1	Glyco_hydro_18
CLPTM1	MAM
CLPTM1	zf-RING_5
CLPTM1	Y_phosphatase
CLPTM1	RRM_1
CLPTM1	IFT81_CH
[truncated: 8,200 more rows]

## Sheet: Table S4
Table S4.Two-domain proteins found only in helminths
Domain identifiers and boundaries based on PfamScan analysis of transcripts of interest
Total number of reads, average read length, and protein length extracted from .bam files
Average read depths per region of interest extracted from .bam files, normalized to the length of that region, and transformed by log1p
Predicted Y values, residuals,z-scores and p-values were calculated using the preliminary linear regression model described in text.
Breakpoints where read counts drop to zero between consecutive positions extracted from .bam files.
Species	Protein	Arch1	Arch2	Domain 1 ID	D1_Start (bp)	D1_Stop (bp)	Interdomain_start	Interdomain_stop	Domain 2 ID	D2_Start (bp)	D2_Stop (bp)	Interdomain_length	Protein length (bp)	Total_reads	Av_read_length	Norm_Read_Depth_D1	Norm_Read_Depth_Interdomain	Norm_Read_Depth_D2	Predicted_Norm_Read_Depth_D2	Residual	T_stat	P_value	Corrected_P_value	Significant	Normalized_Breakpoint_Ratios_0.1	Breakpoint_Ratio_Count_0.1	Min_Spanning_Reads	Max_Spanning_Reads	Spanning_Reads_Ratio	ID_min_spanning, log(1+x)	ID_max_spanning, log(1+x)
A.suum_94_helminth	AgR019X_g120_t01	WD40	WD40	PF00400.33	10	111	112	258	PF00400.33	259	354	146	492	24	71.5	0.333823	0.330993	0.344065	0.328418	0.0156463	1.83709	0.0662351	0.0671277	FALSE	None	0	0	2	0	0	0.477121
A.suum_94_helminth	AgB05_g385_t06	Ldl_recept_a	Ldl_recept_a	PF00057.19	88	201	202	261	PF00057.19	262	369	59	426	30	72.9667	0.485921	0.621522	0.384878	0.480047	-0.0951694	-12.2158	0	0	TRUE	None	0	3	4	0.75	0.60206	0.69897
A.suum_94_helminth	AgR007_g155_t01	WD40	WD40	PF00400.33	67	165	166	177	PF00400.33	178	291	11	309	32	73.1875	0.257218	0	0	0.25205	-0.25205	-28.3513	0	0	TRUE	None	0	1	1	1	0.30103	0.30103
A.suum_94_helminth	AgR010_g234_t04	6PF2K	His_Phos_1	PF01591.19	109	753	754	759	PF00300.23	760	1293	5	1410	3578	71.6235	1.61625	1.62152	1.68111	1.60689	0.0742164	18.0525	0	0	TRUE	None	0	34	44	0.772727	1.54407	1.65321
A.suum_94_helminth	AgR010_g234_t02	6PF2K	His_Phos_1	PF01591.19	109	753	754	759	PF00300.23	760	1293	5	1410	3600	71.5906	1.6731	1.7546	1.74574	1.66356	0.0821795	20.0751	0	0	TRUE	None	0	50	56	0.892857	1.70757	1.75587
A.suum_94_helminth	AgR002_g423_t01	WD40	WD40	PF00400.33	124	222	223	552	PF00400.33	553	612	329	795	318	72.1384	0.942885	1.18641	1.11893	0.935601	0.183325	31.6246	0	0	TRUE	None	0	7	23	0.304348	0.90309	1.38021
A.suum_94_helminth	AgR010_g234_t01	6PF2K	His_Phos_1	PF01591.19	109	753	754	759	PF00300.23	760	1293	5	1410	3613	71.5904	1.69497	1.67517	1.68268	1.68536	-0.00268127	-0.655046	0.512458	0.514185	FALSE	None	0	37	45	0.822222	1.57978	1.66276
A.suum_94_helminth	AgR023_g109_t01	EFP_N	eIF-5a	PF08207.13	97	249	250	276	PF01287.21	277	489	26	510	2856	72.0798	1.84115	1.82823	1.97946	1.83109	0.148368	35.4818	0	0	TRUE	None	0	60	72	0.833333	1.78533	1.86332
A.suum_94_helminth	AgR029_g108_t08	6PF2K	His_Phos_1	PF01591.19	34	708	709	714	PF00300.23	715	1272	5	1464	194	73.0309	0.501516	0.30103	0.554396	0.495594	0.0588019	7.61925	2.86e-14	3.03e-14	TRUE	None	0	2	2	1	0.477121	0.477121
A.suum_94_helminth	AgB18_g039_t01	SBDS	SBDS_C	PF01172.19	46	309	310	327	PF09377.11	328	681	17	762	157	72.6752	0.999835	0.906096	1.01162	0.992376	0.0192449	3.44978	0.000564026	0.000579436	TRUE	None	0	6	8	0.75	0.845098	0.954243
A.suum_94_helminth	AgB08X_g071_t03	WD40	WD40	PF00400.33	229	336	337	342	PF00400.33	343	462	5	1926	541	71.9298	0.538285	0.69897	0.564271	0.53225	0.0320216	4.24344	2.23e-05	2.3e-05	TRUE	None	0	3	4	0.75	0.60206	0.69897
A.suum_94_helminth	AgR043_g007_t07	WD40	WD40	PF00400.33	271	366	367	624	PF00400.33	625	744	257	1029	296	71.9628	1.01028	1.00883	1.00036	1.00279	-0.00242852	-0.438397	0.661111	0.662409	FALSE	None	0	4	14	0.285714	0.69897	1.17609
A.suum_94_helminth	AgB08X_g071_t04	WD40	WD40	PF00400.33	103	210	211	216	PF00400.33	217	336	5	1800	491	71.9124	0.742551	0.778151	0.726999	0.735885	-0.00888617	-1.34097	0.179968	0.181646	FALSE	None	0	5	7	0.714286	0.778151	0.90309
A.suum_94_helminth	AgR020_g062_t04	7TM_GPCR_Str	7TM_GPCR_Srd	PF10326.10	34	495	496	579	PF10317.10	580	816	83	885	151	73.4702	0.630705	0.703087	0.614701	0.624385	-0.00968322	-1.35949	0.174031	0.175679	FALSE	None	0	3	5	0.6	0.60206	0.778151
A.suum_94_helminth	AgB08X_g071_t02	WD40	WD40	PF00400.33	103	210	211	216	PF00400.33	217	336	5	1800	506	71.6798	0.422942	0.477121	0.72903	0.417263	0.311767	38.5434	0	0	TRUE	None	0	2	2	1	0.477121	0.477121
A.suum_94_helminth	AgB01_g097_t01	WD40	WD40	PF00400.33	214	300	301	474	PF00400.33	475	579	173	804	139	73.1655	0.926768	1.02896	0.875888	0.919534	-0.0436461	-7.44779	1.05e-13	1.11e-13	TRUE	None	0	4	14	0.285714	0.69897	1.17609
A.suum_94_helminth	AgR010_g234_t03	6PF2K	His_Phos_1	PF01591.19	85	240	241	246	PF00300.23	247	780	5	897	2073	71.0912	1.49423	1.73239	1.73686	1.48524	0.251619	59.5123	0	0	TRUE	None	0	43	49	0.877551	1.64345	1.69897
A.suum_94_helminth	AgR005_g207_t03	WD40	WD40	PF00400.33	334	417	418	642	PF00400.33	643	699	224	1287	539	72.2857	1.00412	0.998259	0.889547	0.996644	-0.107096	-19.2531	0	0	TRUE	None	0	1	15	0.0666667	0.30103	1.20412
A.suum_94_helminth	AgB01_g097_t02	WD40	WD40	PF00400.33	214	300	301	474	PF00400.33	475	579	173	1023	276	73.4565	1.07078	0.756837	0.937375	1.0631	-0.125727	-23.6324	0	0	TRUE	None	0	2	15	0.133333	0.477121	1.20412
A.suum_94_helminth	AgR020_g062_t02	7TM_GPCR_Str	7TM_GPCR_Srd	PF10326.10	34	495	496	579	PF10317.10	580	816	83	885	157	73.4777	0.693293	0.6072	0.587147	0.686779	-0.0996321	-14.5604	0	0	TRUE	None	0	1	3	0.333333	0.30103	0.60206
A.suum_94_helminth	AgR006_g042_t01	RNA_pol_Rpb5_N	RNA_pol_Rpb5_C	PF03871.15	16	285	286	411	PF01191.20	412	630	125	636	674	71.7819	1.70399	1.72777	1.51737	1.69436	-0.176988	-43.2294	0	0	TRUE	None	0	35	78	0.448718	1.5563	1.89763
A.suum_94_helminth	AgR023_g109_t04	EFP_N	eIF-5a	PF08207.13	76	228	229	255	PF01287.21	256	468	26	489	2677	72.2096	1.69607	1.86727	1.99951	1.68646	0.313054	76.4789	0	0	TRUE	None	0	67	81	0.82716	1.83251	1.91381
A.suum_94_helminth	AgR014X_g066_t01	Ribosomal_L2	Ribosomal_L2_C	PF00181.24	193	435	436	474	PF03947.19	475	771	38	987	330	72.0545	0.92189	0.907246	0.786359	0.914671	-0.128311	-21.8231	0	0	TRUE	None	0	4	8	0.5	0.69897	0.954243
A.suum_94_helminth	AgB06_g093_t01	Ribosomal_S17_N	Ribosomal_S17	PF16205.6	10	219	220	222	PF00366.21	223	432	2	477	5703	72.2713	2.21089	2.43986	2.52748	2.19969	0.327789	65.3598	0	0	TRUE	None	0	269	274	0.981752	2.43136	2.43933
A.suum_94_helminth	AgR005_g207_t02	WD40	WD40	PF00400.33	334	417	418	642	PF00400.33	643	699	224	1287	541	72.2976	0.899847	0.792392	0.705023	0.892695	-0.187672	-31.4486	0	0	TRUE	None	0	0	8	0	0	0.954243
A.suum_94_helminth	AgB06_g093_t03	Ribosomal_S17_N	Ribosomal_S17	PF16205.6	10	219	220	222	PF00366.21	223	432	2	477	5675	72.255	2.17277	2.36983	2.50942	2.16169	0.34773	71.0163	0	0	TRUE	None	0	226	234	0.965812	2.35603	2.37107
A.suum_94_helminth	AgB08X_g071_t01	WD40	WD40	PF00400.33	229	336	337	342	PF00400.33	343	462	5	1926	537	71.8827	0.537119	0.60206	0.358569	0.531088	-0.172518	-22.8454	0	0	TRUE	None	0	3	3	1	0.60206	0.60206
A.suum_94_helminth	AgB06_g093_t02	Ribosomal_S17_N	Ribosomal_S17	PF16205.6	10	219	220	222	PF00366.21	223	432	2	477	5695	72.2674	2.18273	2.40083	2.55866	2.17162	0.387046	78.558	0	0	TRUE	None	0	246	251	0.98008	2.3927	2.4014
A.suum_94_helminth	AgR005_g207_t04	WD40	WD40	PF00400.33	181	264	265	489	PF00400.33	490	546	224	1134	469	72.2175	0.885953	0.962106	0.626142	0.878845	-0.252703	-41.9516	0	0	TRUE	None	0	1	13	0.0769231	0.30103	1.14613
A.suum_94_helminth	AgB10_g179_t01	DUF1168	Abhydrolase_1	PF06658.13	97	369	370	1095	PF00561.21	1096	1518	725	1878	126	71.2143	0.340539	0.430876	0.0268722	0.335114	-0.308241	-36.3304	0	0	TRUE	None	0	0	2	0	0	0.477121
A.suum_94_helminth	AgB03_g512_t04	WD40	WD40	PF00400.33	19	138	139	150	PF00400.33	151	261	11	384	36	70.2222	0.739045	0.860338	0.848439	0.73239	0.116049	17.4723	0	0	TRUE	327-362:0.0	1	7	8	0.875	0.90309	0.954243
A.suum_94_helminth	AgR029_g108_t09	6PF2K	His_Phos_1	PF01591.19	34	708	709	714	PF00300.23	715	1272	5	1599	237	73.173	0.475617	0.684247	0.492916	0.469776	0.0231399	2.95184	0.00316834	0.00324604	TRUE	1444-1446:0.0	1	1	1	1	0.30103	0.30103
A.suum_94_helminth	AgB01_g822_t05	Acetyltransf_10	Cupin_8	PF13673.8	253	501	502	1107	PF13621.7	1108	1788	605	1800	151	72	0.30103	0.586372	0.253213	0.295727	-0.0425143	-4.90012	9.77e-07	1.01e-06	TRUE	1716-1718:0.0	1	0	5	0	0	0.778151
A.suum_94_helminth	AgB01_g822_t04	Acetyltransf_10	Cupin_8	PF13673.8	253	501	502	1107	PF13621.7	1108	1788	605	1800	147	71.9184	0.391261	0.451538	0.137664	0.38568	-0.248015	-30.0985	0	0	TRUE	1716-1718:0.0	1	0	4	0	0	0.69897
A.suum_94_helminth	AgB01_g822_t01	Acetyltransf_10	Cupin_8	PF13673.8	253	501	502	1107	PF13621.7	1108	1788	605	1800	147	71.9184	0.443279	0.426237	0.111336	0.437537	-0.326201	-40.8157	0	0	TRUE	1716-1718:0.0	1	0	3	0	0	0.60206
A.suum_94_helminth	AgB01_g822_t02	Acetyltransf_10	Cupin_8	PF13673.8	253	501	502	1107	PF13621.7	1108	1788	605	1800	147	71.9184	0.381952	0.457077	0	0.376399	-0.376399	-45.4326	0	0	TRUE	1716-1718:0.0	1	0	6	0	0	0.845098
A.suum_94_helminth	AgB01_g822_t03	Acetyltransf_10	Cupin_8	PF13673.8	259	507	508	1113	PF13621.7	1114	1794	605	1806	147	71.9184	0.390552	0.317208	0	0.384973	-0.384973	-46.7001	0	0	TRUE	1722-1724:0.0	1	0	2	0	0	0.477121
A.suum_94_helminth	AgB20_g022_t03	7TM_GPCR_Srt	7TM_GPCR_Srt	PF10321.10	88	423	424	486	PF10321.10	487	729	62	825	102	72.9902	0.646555	0.355995	0.0157943	0.640186	-0.624392	-88.5508	0	0	TRUE	203-250:0.0	1	3	6	0.5	0.60206	0.845098
A.suum_94_helminth	AgR023_g109_t02	EFP_N	eIF-5a	PF08207.13	133	285	286	312	PF01287.21	313	525	26	546	2833	72.1828	1.91009	2.14498	1.95698	1.89982	0.0571503	13.3661	0	0	TRUE	20-38:0.0	1	86	94	0.914894	1.93952	1.97772
A.suum_94_helminth	AgB04_g087_t01	AAA_18	MoaE	PF13238.7	16	387	388	579	PF02391.18	580	921	191	1011	251	71.996	0.505733	0.855633	0.637408	0.499799	0.137609	17.8764	0	0	TRUE	106-111:0.0	1	1	6	0.166667	0.30103	0.845098
A.suum_94_helminth	AgB04_g365_t01	WD40	WD40	PF00400.33	142	231	232	246	PF00400.33	247	342	14	612	75	70.64	0.353254	0.477121	0.49485	0.347789	0.147061	17.4595	0	0	TRUE	72-73:0.0	1	2	2	1	0.477121	0.477121
A.suum_94_helminth	AgR023_g109_t03	EFP_N	eIF-5a	PF08207.13	130	282	283	309	PF01287.21	310	522	26	543	2831	72.1063	1.86332	1.96692	1.88495	1.8532	0.0317541	7.54557	5.02e-14	5.31e-14	TRUE	20-35:0.0	1	63	77	0.818182	1.80618	1.89209
A.suum_94_helminth	AgB04_g365_t03	WD40	WD40	PF00400.33	700	789	790	804	PF00400.33	805	900	14	1170	135	71.6148	0.537119	0.815135	0.73623	0.531088	0.205143	27.1657	0	0	TRUE	20-50:0.0	1	1	2	0.5	0.30103	0.477121
A.suum_94_helminth	AgR014X_g066_t02	Ribosomal_L2	Ribosomal_L2_C	PF00181.24	331	573	574	612	PF03947.19	613	909	38	1125	373	71.8794	0.74085	0.900297	0.938189	0.734189	0.204	30.7505	0	0	TRUE	20-117:0.0	1	1	7	0.142857	0.30103	0.90309
A.suum_94_helminth	AgB03_g512_t03	WD40	WD40	PF00400.33	187	279	280	303	PF00400.33	304	423	23	561	65	72.3692	0.6314	0.746894	0.66197	0.625077	0.0368929	5.18191	2.25e-07	2.34e-07	TRUE	20-21:0.0	1	3	5	0.6	0.60206	0.778151
A.suum_94_helminth	AgR014X_g066_t04	Ribosomal_L2	Ribosomal_L2_C	PF00181.24	241	483	484	522	PF03947.19	523	819	38	1035	373	71.882	0.982867	0.992134	0.959892	0.975459	-0.015567	-2.75878	0.00581527	0.00594338	TRUE	20-27:0.0	1	4	8	0.5	0.69897	0.954243
A.suum_94_helminth	AgR016_g144_t03	ATE_N	ATE_C	PF04376.14	43	258	259	705	PF04377.16	706	1122	446	1386	196	73.1786	0.483772	0.450408	0.496804	0.477905	0.0188984	2.42263	0.0154313	0.0157308	TRUE	20-159:0.0	1	0	3	0	0	0.60206
A.suum_94_helminth	AgB04_g087_t04	AAA_18	MoaE	PF13238.7	16	387	388	579	PF02391.18	580	921	191	1011	243	72	0.456807	0.899969	0.77963	0.451023	0.328607	41.4492	0	0	TRUE	106-111:0.0	1	0	10	0	0	1.04139
A.suum_94_helminth	AgR043_g007_t08	WD40	WD40	PF00400.33	334	429	430	687	PF00400.33	688	807	257	1092	287	71.9059	1.1048	1.02231	1.00145	1.09702	-0.095571	-18.3716	0	0	TRUE	20-55:0.0	1	4	14	0.285714	0.69897	1.17609
A.suum_94_helminth	AgR016_g144_t02	ATE_N	ATE_C	PF04376.14	43	150	151	597	PF04377.16	598	1014	446	1278	201	73.194	0.634029	0.652456	0.506969	0.627698	-0.12073	-16.9858	0	0	TRUE	20-41:0.0	1	1	9	0.111111	0.30103	1
A.suum_94_helminth	AgB06_g294_t01	tRNA-synt_2d	FDX-ACB	PF01409.21	61	381	382	423	PF03147.15	424	711	41	714	00:00:00	72.48	0.794742	0.753328	0.601683	0.787915	-0.186232	-29.0878	0	00:00:00	TRUE	675-692:0.0	1	4	6	0.666667	0.69897	0.845098
A.suum_94_helminth	AgR014X_g066_t03	Ribosomal_L2	Ribosomal_L2_C	PF00181.24	241	483	484	522	PF03947.19	523	819	38	900	276	71.8623	0.984722	0.888942	0.746828	0.977309	-0.230481	-40.8969	0	0	TRUE	20-27:0.0	1	6	7	0.857143	0.845098	0.90309
A.suum_94_helminth	AgR035X_g012_t04	zf-UBP_var	zf-UBP	PF17807.2	187	372	373	708	PF02148.20	709	840	335	891	118	72.3559	0.515104	0.615737	0.287666	0.509141	-0.221475	-28.9357	0	0	TRUE	20-74:0.0	1	1	5	0.2	0.30103	0.778151
A.suum_94_helminth	AgR005_g207_t05	WD40	WD40	PF00400.33	394	477	478	702	PF00400.33	703	759	224	1347	589	72.3396	0.980436	0.916863	0.689729	0.973036	-0.283307	-50.1256	0	0	TRUE	20-47:0.0	1	2	10	0.2	0.477121	1.04139
A.suum_94_helminth	AgB04_g087_t03	AAA_18	MoaE	PF13238.7	16	387	388	579	PF02391.18	580	921	191	1011	246	72.0244	0.697098	0.974377	0.380846	0.690573	-0.309727	-45.3756	0	0	TRUE	106-111:0.0	1	0	10	0	0	1.04139
A.suum_94_helminth	AgB10_g179_t02	DUF1168	Abhydrolase_1	PF06658.13	97	369	370	1095	PF00561.21	1096	1512	725	1536	99	70.7677	0.391852	0.491053	0	0.386269	-0.386269	-46.8928	0	0	TRUE	1451-1514:0.0	1	0	5	0	0	0.778151
A.suum_94_helminth	AgR029_g108_t03	6PF2K	His_Phos_1	PF01591.19	118	801	802	807	PF00300.23	808	1074	5	1074	102	73.4412	0.434457	0	0	0.428742	-0.428742	-53.3664	0	0	TRUE	20-103:0.0	1	1	1	1	0.30103	0.30103
A.suum_94_helminth	AgB18_g039_t02	SBDS	SBDS_C	PF01172.19	46	309	310	327	PF09377.11	328	474	17	570	89	72.8202	1.01233	0.868579	0.406714	1.00483	-0.598114	-108.12	0	0	TRUE	474-548:0.0	1	5	9	0.555556	0.778151	1
A.suum_94_helminth	AgB04_g063_t01	WD40	WD40	PF00400.33	40	141	142	168	PF00400.33	169	273	26	747	32	72.7188	0.455293	0.492916	0.369746	0.449514	-0.0797679	-10.0525	0	0	TRUE	281-286:0.0;360-590:0.0	2	1	3	0.333333	0.30103	0.60206
A.suum_94_helminth	AgR004_g088_t01	EFP_N	eIF-5a	PF08207.13	76	228	229	255	PF01287.21	256	468	26	486	54	72.5	0.724329	0.665546	0.52471	0.71772	-0.19301	-28.7813	0	0	TRUE	54-64:0.0;165-166:0.0	2	2	6	0.333333	0.477121	0.845098
A.suum_94_helminth	AgR049_g049_t01	7TM_GPCR_Str	7TM_GPCR_Str	PF10326.10	31	372	373	381	PF10326.10	382	726	8	825	42	73.4048	0.51982	0.367977	0.180683	0.513842	-0.333159	-43.6529	0	0	TRUE	266-282:0.0;356-429:0.0	2	0	0	0	0	0
A.suum_94_helminth	AgR029_g108_t06	6PF2K	His_Phos_1	PF01591.19	220	900	901	906	PF00300.23	907	1464	5	1791	244	73.1844	0.473278	0.60206	0.475301	0.467443	0.00785808	1.001	0.316856	0.319179	FALSE	20-202:0.0;1636-1638:0.0	2	2	2	1	0.477121	0.477121
A.suum_94_helminth	AgR029_g108_t04	6PF2K	His_Phos_1	PF01591.19	187	867	868	873	PF00300.23	874	1431	5	1758	242	73.1322	0.606186	0.69897	0.425092	0.599941	-0.174849	-24.1706	0	0	TRUE	20-169:0.0;1603-1605:0.0	2	2	3	0.666667	0.477121	0.60206
A.suum_94_helminth	AgB10_g179_t03	DUF1168	Abhydrolase_1	PF06658.13	97	369	370	1095	PF00561.21	1096	1518	725	1878	123	71.1382	0.602458	0.439441	0.357286	0.596224	-0.238938	-32.9528	0	0	TRUE	629-637:0.0;743-757:0.0	2	0	2	0	0	0.477121
A.suum_94_helminth	AgR009X_g195_t01	Ldl_recept_a	Ldl_recept_a	PF00057.19	589	693	694	729	PF00057.19	730	819	35	1035	73	72.9863	0.592653	0.595986	0.329059	0.586449	-0.257391	-35.2798	0	0	TRUE	20-37:0.0;223-238:0.0	2	1	7	0.142857	0.30103	0.90309
A.suum_94_helminth	AgB20_g022_t04	7TM_GPCR_Srt	7TM_GPCR_Srt	PF10321.10	88	423	424	486	PF10321.10	487	729	62	825	95	72.9474	0.688769	0.649366	0.270492	0.68227	-0.411778	-60.0022	0	0	TRUE	203-250:0.0;796-803:0.0	2	6	10	0.6	0.845098	1.04139
A.suum_94_helminth	AgR029_g108_t07	6PF2K	His_Phos_1	PF01591.19	217	900	901	906	PF00300.23	907	1149	5	1215	106	73.566	0.187372	0	0	0.18242	-0.18242	-19.7544	0	0	TRUE	20-202:0.0;1152-1193:0.0	2	0	0	0	0	0
A.suum_94_helminth	AgR009X_g095_t01	WD40	WD40	PF00400.33	349	456	457	1413	PF00400.33	1414	1500	956	1503	141	71.8298	0.629334	0.553495	0	0.623018	-0.623018	-87.3934	0	0	TRUE	60-95:0.0;772-791:0.0	2	0	8	0	0	0.954243
A.suum_94_helminth	AgB19_g091_t01	zf-ZPR1	zf-ZPR1	PF03367.14	4	390	391	561	PF03367.14	562	984	170	1203	53	73.3585	0.604856	0.59178	0.346787	0.598616	-0.251828	-34.7829	0	0	TRUE	237-278:0.0;812-862:0.0;1136-1181:0.0	3	0	6	0	0	0.845098
A.suum_94_helminth	AgR057_g024_t02	7TM_GPCR_Srab	7TM_GPCR_Sra	PF10292.10	25	426	427	486	PF02117.17	487	852	59	891	30	73.3667	0.307464	0	0	0.302141	-0.302141	-34.9504	0	0	TRUE	405-429:0.0;504-543:0.0;823-869:0.0	3	0	0	0	0	0
A.suum_94_helminth	AgR015_g182_t01	zf-ZPR1	zf-ZPR1	PF03367.14	4	390	391	561	PF03367.14	562	984	170	1203	51	73.4118	0.329269	0.273509	0	0.323879	-0.323879	-37.9295	0	0	TRUE	237-278:0.0;812-862:0.0;1118-1181:0.0	3	0	4	0	0	0.69897
A.suum_94_helminth	AgB18_g014_t01	NAD_binding_8	ETF_QO	PF13450.7	163	300	301	1464	PF05187.14	1465	1776	1163	1788	262	72.6374	0.628759	0.980737	0.763044	0.622445	0.140599	19.7153	0	0	TRUE	176-187:0.0;962-968:0.0;1036-1038:0.0	3	0	20	0	0	1.32222
A.suum_94_helminth	AgR009X_g095_t03	WD40	WD40	PF00400.33	349	456	457	1425	PF00400.33	1426	1512	968	1515	129	71.9535	0.367977	0.504758	0	0.362467	-0.362467	-43.399	0	0	TRUE	60-95:0.0;716:0.0;789-803:0.0	3	0	5	0	0	0.778151
A.suum_94_helminth	AgR045_g045_t07	CBM_20	GDPD	PF00686.20	28	213	214	999	PF03009.18	1000	1584	785	1587	180	72.1722	0.376891	0.512987	0.377107	0.371354	0.00575324	0.692403	0.488705	0.490559	FALSE	20-61:0.0;919-920:0.0;1027-1044:0.0	3	0	5	0	0	0.778151
A.suum_94_helminth	AgR009X_g182_t01	Ldl_recept_a	Ldl_recept_a	PF00057.19	487	597	598	738	PF00057.19	739	852	140	1347	138	71.3406	0.748467	0.899223	1.15475	0.741783	0.412966	62.5613	0	0	TRUE	20-61:0.0;154-169:0.0;1286-1325:0.0	3	3	6	0.5	0.60206	0.845098
A.suum_94_helminth	AgR045_g045_t06	CBM_20	GDPD	PF00686.20	67	252	253	1038	PF03009.18	1039	1623	785	1626	180	71.9611	0.420683	0.494275	0.0124406	0.415011	-0.40257	-49.7032	0	0	TRUE	90-100:0.0;958-959:0.0;1066-1083:0.0	3	0	3	0	0	0.60206
A.suum_94_helminth	AgR045_g045_t01	CBM_20	GDPD	PF00686.20	28	213	214	999	PF03009.18	1000	1584	785	1587	185	72.5081	0.5454	0.435194	0	0.539343	-0.539343	-71.7865	0	0	TRUE	20-61:0.0;919-920:0.0;1027-1044:0.0	3	0	4	0	0	0.69897
A.suum_94_helminth	AgR014X_g177_t06	MATH	UCH	PF00917.27	385	771	772	825	PF00443.30	826	1746	53	1800	74	71.3108	0.383101	0.410621	0.112745	0.377544	-0.2648	-31.9835	0	0	TRUE	20-26:0.0;290-332:0.0;438:0.0;1251-1254:0.0	4	0	2	0	0	0.477121
A.suum_94_helminth	AgR007_g188_t02	Zip	KOW	PF02535.23	58	1038	1039	1380	PF00467.30	1381	1476	341	1887	874	72.5069	1.21811	1.00165	0	1.20998	-1.20998	-249.948	0	0	TRUE	438-460:0.0;697-775:0.0;854-905:0.0;981-1054:0.0	4	0	38	0	0	1.59106
A.suum_94_helminth	AgR019X_g088_t03	NTF2	TMEM208_SND2	PF02136.21	82	399	400	633	PF05620.12	634	987	233	996	1177	72.1869	2.11238	0.30103	0.0307803	2.10148	-2.0707	-438.555	0	0	TRUE	20-34:0.0;403-522:0.0;717-753:0.0;856-867:0.0	4	0	32	0	0	1.51851
A.suum_94_helminth	AgR009X_g195_t02	Ldl_recept_a	Ldl_recept_a	PF00057.19	592	696	697	732	PF00057.19	733	822	35	1755	147	71.9184	0.828844	0.492916	0.486667	0.821912	-0.335245	-53.5642	0	0	TRUE	20-40:0.0;226-241:0.0;838-864:0.0;1301-1328:0.0	4	2	7	0.285714	0.477121	0.90309
A.suum_94_helminth	AgB04_g365_t02	WD40	WD40	PF00400.33	367	456	457	471	PF00400.33	472	567	14	939	43	69.3488	0.702813	0.623249	0.335792	0.69627	-0.360478	-53.0068	0	0	TRUE	20-47:0.0;197-211:0.0;297-298:0.0;672-917:0.0	4	1	2	0.5	0.30103	0.477121
A.suum_94_helminth	AgR045_g045_t05	CBM_20	GDPD	PF00686.20	118	303	304	1089	PF03009.18	1090	1674	785	1677	169	72.2426	0.482536	0.493566	0.0853241	0.476672	-0.391348	-50.1304	0	0	TRUE	20-69:0.0;141-151:0.0;973-1010:0.0;1117-1138:0.0	4	0	5	0	0	0.778151
A.suum_94_helminth	AgB01_g061_t09	WD40	WD40	PF00400.33	502	546	547	588	PF00400.33	589	696	41	1344	70	72.5143	0.550907	0.321233	0.0196547	0.544833	-0.525179	-70.1391	0	0	TRUE	252-469:0.0;544-571:0.0;817:0.0;1280-1322:0.0	4	0	0	0	0	0
A.suum_94_helminth	AgR045_g045_t02	CBM_20	GDPD	PF00686.20	85	270	271	1056	PF03009.18	1057	1641	785	1644	208	72.2404	0.754151	0.48497	0.00443161	0.747449	-0.743018	-112.983	0	0	TRUE	20-33:0.0;108-134:0.0;976-977:0.0;1084-1101:0.0	4	0	3	0	0	0.60206
A.suum_94_helminth	AgR037_g095_t04	WD40	WD40	PF00400.33	310	399	400	684	PF00400.33	685	816	284	1011	24	72.125	0.30103	0.0516602	0	0.295727	-0.295727	-34.085	0	0	TRUE	71-90:0.0;201-221:0.0;622-631:0.0;748-784:0.0;892-930:0.0	5	0	1	0	0	0.30103
A.suum_94_helminth	AgR019X_g146_t03	MutS_IV	MutS_V	PF05190.19	22	162	163	474	PF00488.22	475	1059	311	1164	27	70.8148	0.566784	0.378584	0.00809039	0.560661	-0.552571	-74.5267	0	0	TRUE	248-332:0.0;393-462:0.0;570-604:0.0;962-1003:0.0;1087-1142:0.0	5	0	5	0	0	0.778151
A.suum_94_helminth	AgB12_g013_t02	S1-like	DBC1	PF14444.7	304	477	478	1431	PF14443.7	1432	1620	953	1641	49	71.6939	0.445192	0.169979	0	0.439445	-0.439445	-55.0478	0	0	TRUE	69-80:0.0;431:0.0;840-906:0.0;1163-1206:0.0;1539-1556:0.0	5	0	3	0	0	0.60206
A.suum_94_helminth	AgR027X_g060_t15	WD40	WD40	PF00400.33	1042	1119	1120	1818	PF00400.33	1819	1926	698	1953	118	70.7119	0.488117	0.0448245	0	0.482236	-0.482236	-61.9811	0	0	TRUE	20-143:0.0;217-228:0.0;484-486:0.0;566-599:0.0;717-737:0.0	5	0	5	0	0	0.778151
A.suum_94_helminth	AgB02_g309_t04	WD40	WD40	PF00400.33	133	237	238	972	PF00400.33	973	1077	734	1470	72	71.8056	0.30103	0.294481	0	0.295727	-0.295727	-34.085	0	0	TRUE	20-46:0.0;147-211:0.0;486-536:0.0;829-869:0.0;968:0.0	5	0	2	0	0	0.477121
A.suum_94_helminth	AgB02_g309_t02	WD40	WD40	PF00400.33	133	237	238	972	PF00400.33	973	1077	734	1470	73	71.8493	0.305147	0.387777	0	0.299831	-0.299831	-34.638	0	0	TRUE	20-46:0.0;147-211:0.0;486-536:0.0;829-869:0.0;968:0.0	5	0	2	0	0	0.477121
A.suum_94_helminth	AgR008_g103_t07	C2	RasGAP	PF00168.31	742	1038	1039	1305	PF00616.20	1306	1512	266	1767	105	71.7143	0.391755	0	0	0.386172	-0.386172	-46.8783	0	0	TRUE	91-97:0.0;246-298:0.0;453-516:0.0;1098:0.0;1742-1745:0.0	5	0	2	0	0	0.477121
A.suum_94_helminth	AgB02_g309_t01	WD40	WD40	PF00400.33	133	237	238	972	PF00400.33	973	1077	734	1470	74	71.6351	0.403692	0.289656	0	0.398073	-0.398073	-48.6606	0	0	TRUE	20-46:0.0;147-211:0.0;486-536:0.0;829-869:0.0;968:0.0	5	0	2	0	0	0.477121
A.suum_94_helminth	AgB01_g061_t10	WD40	WD40	PF00400.33	514	558	559	600	PF00400.33	601	708	41	1356	81	72.5432	0.346787	0.688505	0.541764	0.341343	0.200421	23.7067	0	0	TRUE	20-45:0.0;138-173:0.0;324-358:0.0;829:0.0;1292-1334:0.0	5	1	3	0.333333	0.30103	0.60206
A.suum_94_helminth	AgR045_g045_t04	CBM_20	GDPD	PF00686.20	118	303	304	1089	PF03009.18	1090	1221	785	1326	102	71.2843	0.538022	0.343376	0	0.531988	-0.531988	-70.4866	0	0	TRUE	20-69:0.0;141-151:0.0;1009-1014:0.0;1110-1134:0.0;1252-1304:0.0	5	0	3	0	0	0.60206
A.suum_94_helminth	AgR003_g351_t02	WD40	WD40	PF00400.33	370	477	478	516	PF00400.33	517	612	38	1233	21	71.9048	0.156908	0	0	0.15205	-0.15205	-16.2004	0	0	TRUE	103-126:0.0;218-422:0.0;720-772:0.0;886-903:0.0;1011-1137:0.0;1210-1211:0.0	6	0	1	0	0	0.30103
A.suum_94_helminth	AgR002_g497_t01	PX	SNX17_FERM_C	PF00787.25	295	471	472	1071	PF18116.2	1072	1383	599	1803	48	71.9375	0.402334	0.539494	0.0398715	0.396719	-0.356847	-43.5865	0	0	TRUE	20-182:0.0;432-456:0.0;582-584:0.0;893-920:0.0;1374-1459:0.0;1532-1676:0.0	6	0	3	0	0	0.60206
A.suum_94_helminth	AgR021X_g205_t01	WD40	WD40	PF00400.33	43	147	148	687	PF00400.33	688	807	539	948	31	73.6129	0.460253	0.325652	0	0.454459	-0.454459	-57.4416	0	0	TRUE	20-75:0.0;216-235:0.0;374-423:0.0;702-717:0.0;778-793:0.0;886-926:0.0	6	0	8	0	0	0.954243
A.suum_94_helminth	AgR014X_g177_t01	MATH	UCH	PF00917.27	400	786	787	840	PF00443.30	841	1761	53	1815	70	71.4286	0.142263	0	0	0.13745	-0.13745	-14.5321	0	0	TRUE	20-32:0.0;562-581:0.0;961-982:0.0;1035-1091:0.0;1145-1168:0.0;1421-1437:0.0	6	0	0	0	0	0
A.suum_94_helminth	AgR009X_g330_t01	GHMP_kinases_N	MDD_C	PF00288.27	277	417	418	534	PF18376.2	535	1113	116	1116	56	72.1429	0.340739	0.53604	0.417734	0.335314	0.0824202	9.71544	0	0	TRUE	20-33:0.0;127-152:0.0;227-267:0.0;509-518:0.0;586-590:0.0;792:0.0	6	0	2	0	0	0.477121
A.suum_94_helminth	AgB06_g202_t07	FERM_C	CUPID	PF09380.11	214	618	619	783	PF11819.9	784	1185	164	2757	158	71.7025	0.377072	0.358857	0.395774	0.371535	0.0242393	2.91751	0.00353848	0.00362317	TRUE	20-91:0.0;141-204:0.0;277-297:0.0;351-410:0.0;470-627:0.0;2647-2662:0.0	6	0	2	0	0	0.477121
A.suum_94_helminth	AgB02_g309_t03	WD40	WD40	PF00400.33	133	237	238	972	PF00400.33	973	1077	734	1467	58	71.6207	0.410174	0.0831027	0	0.404535	-0.404535	-49.6385	0	0	TRUE	20-46:0.0;147-211:0.0;486-536:0.0;829-869:0.0;968:0.0;1340-1359:0.0	6	0	2	0	0	0.477121
A.suum_94_helminth	AgR027X_g060_t14	WD40	WD40	PF00400.33	946	1023	1024	1722	PF00400.33	1723	1830	698	1857	126	71.0159	0.39794	0.267793	0	0.392338	-0.392338	-47.7987	0	0	TRUE	20-44:0.0;135-137:0.0;286-303:0.0;389-390:0.0;592-606:0.0;681-683:0.0	6	0	4	0	0	0.69897
A.suum_94_helminth	AgR008_g025_t01	zf-TRAF_2	F-box_4	PF15965.6	37	291	292	1071	PF15966.6	1072	1398	779	1416	21	73.0476	0.366515	0.337587	0	0.361009	-0.361009	-43.188	0	0	TRUE	101-109:0.0;275-324:0.0;397-449:0.0;524-553:0.0;772-902:0.0;977-1019:0.0;1266-1394:0.0	7	0	3	0	0	0.60206
A.suum_94_helminth	AgR008_g103_t08	C2	RasGAP	PF00168.31	1162	1458	1459	1725	PF00616.20	1726	1932	266	2187	102	71.9314	0.165733	0	0	0.160847	-0.160847	-17.2182	0	0	TRUE	20-49:0.0;118-441:0.0;533-545:0.0;666-718:0.0;873-936:0.0;1518:0.0;2162-2165:0.0	7	0	3	0	0	0.60206
A.suum_94_helminth	AgB05_g283_t07	ABC2_membrane_3	ABC_tran	PF12698.8	118	744	745	1002	PF00005.28	1003	1440	257	2223	24	73.5833	0.24175	0	0	0.23663	-0.23663	-26.3913	0	0	TRUE	20-223:0.0;298-337:0.0;410-496:0.0;569-611:0.0;686-760:0.0;969-997:0.0;1323-1790:0.0;2022-2201:0.0	8	0	2	0	0	0.477121
A.suum_94_helminth	AgR015_g107_t01	Exo_endo_phos	zf-GRF	PF03372.24	10	846	847	1269	PF06839.13	1270	1413	422	1416	25	73.32	0.341384	0	0	0.335956	-0.335956	-39.616	0	0	TRUE	20-33:0.0;130-200:0.0;439-470:0.0;549-662:0.0;772-807:0.0;970-1107:0.0;1180-1221:0.0;1303-1355:0.0	8	0	2	0	0	0.477121
A.suum_94_helminth	AgR020_g157_t02	WD40	WD40	PF00400.33	991	1101	1102	2244	PF00400.33	2245	2358	1142	2502	118	73.0254	0.467895	0.184495	0	0.462077	-0.462077	-58.6721	0	0	TRUE	438-446:0.0;552-593:0.0;668-712:0.0;775-831:0.0;905-1040:0.0;1223-1246:0.0;2197-2214:0.0;2390-2395:0.0	8	0	6	0	0	0.845098
A.suum_94_helminth	AgB05_g240_t01	WD40	WD40	PF00400.33	676	768	769	828	PF00400.33	829	906	59	1707	52	72.4615	0.347487	0.255273	0	0.342041	-0.342041	-40.4744	0	0	TRUE	76-111:0.0;423-519:0.0;629-650:0.0;757-795:0.0;881-916:0.0;1298-1325:0.0;1474-1490:0.0;1643-1685:0.0	8	0	1	0	0	0.30103
A.suum_94_helminth	AgB07_g157_t03	ABC2_membrane_3	ABC_tran	PF12698.8	1	591	592	834	PF00005.28	835	1263	242	1749	31	73.3871	0.341018	0.0276935	0	0.335591	-0.335591	-39.5647	0	0	TRUE	20-55:0.0;130-150:0.0;221-275:0.0;350-378:0.0;448-479:0.0;548-581:0.0;656-795:0.0;887-907:0.0;1001-1028:0.0;1282-1288:0.0;1389-1425:0.0;1553-1598:0.0	12	0	2	0	0	0.477121
A.suum_94_helminth	AgR035X_g057_t04	WH1	RhoGEF	PF00568.24	79	372	373	1839	PF00621.21	1840	2361	1466	2850	21	72.7143	0.338511	0	0	0.333092	-0.333092	-39.214	0	0	TRUE	20-884:0.0;947-982:0.0;1050-1273:0.0;1348-1360:0.0;1540-1561:0.0;1624-1653:0.0;1728-1739:0.0;1829-1864:0.0;1939-2031:0.0;2104-2134:0.0;2209-2275:0.0;2348-2374:0.0;2448-2507:0.0;2582-2599:0.0;2766-2828:0.0	15	0	3	0	0	0.60206
A.suum_94_helminth	AgR035X_g057_t10	WH1	RhoGEF	PF00568.24	79	372	373	1839	PF00621.21	1840	2361	1466	2850	34	70.3529	0.229753	0	0	0.22467	-0.22467	-24.8937	0	0	TRUE	20-354:0.0;429-468:0.0;541-729:0.0;804-841:0.0;947-982:0.0;1050-1125:0.0;1239-1279:0.0;1431-1455:0.0;1540-1564:0.0;1628-1756:0.0;1829-1864:0.0;1939-2031:0.0;2114-2134:0.0;2232-2502:0.0;2582-2586:0.0;2803-2828:0.0	16	0	1	0	0	0.30103
A.suum_94_helminth	AgR035X_g057_t07	WH1	RhoGEF	PF00568.24	79	372	373	1839	PF00621.21	1840	2361	1466	2850	23	72.0435	0.0915593	0	0	0.0869028	-0.0869028	-8.94835	0	0	TRUE	20-319:0.0;392-436:0.0;512-543:0.0;668-884:0.0;947-982:0.0;1050-1166:0.0;1239-1279:0.0;1354-1653:0.0;1728-1739:0.0;1829-1847:0.0;1939-1963:0.0;2038-2199:0.0;2274-2316:0.0;2389-2507:0.0;2582-2615:0.0;2688-2691:0.0;2803-2828:0.0	17	0	1	0	0	0.30103
A.suum_94_helminth	AgR035X_g057_t13	WH1	RhoGEF	PF00568.24	79	372	373	1839	PF00621.21	1840	2361	1466	2850	22	72.0909	0.0927541	0	0	0.0880939	-0.0880939	-9.07658	0	0	TRUE	20-319:0.0;392-436:0.0;510-844:0.0;914-922:0.0;982-1166:0.0;1239-1279:0.0;1354-1564:0.0;1628-1653:0.0;1728-1739:0.0;1812-1847:0.0;1920-1963:0.0;2038-2041:0.0;2114-2122:0.0;2232-2502:0.0;2577-2586:0.0;2688-2697:0.0;2780-2828:0.0	17	0	1	0	0	0.30103
A.suum_94_helminth	AgR035X_g057_t08	WH1	RhoGEF	PF00568.24	79	372	373	1839	PF00621.21	1840	2361	1466	2850	27	72.0741	0.0927541	0	0	0.0880939	-0.0880939	-9.07658	0	0	TRUE	20-319:0.0;429-436:0.0;541-543:0.0;618-729:0.0;804-841:0.0;947-982:0.0;1050-1344:0.0;1397-1455:0.0;1519-1673:0.0;1746-1788:0.0;1863-2031:0.0;2114-2122:0.0;2274-2290:0.0;2389-2502:0.0;2577-2611:0.0;2684-2691:0.0;2766-2828:0.0	17	0	0	0	0	0
A.suum_94_helminth	AgR035X_g057_t09	WH1	RhoGEF	PF00568.24	79	372	373	1839	PF00621.21	1840	2361	1466	2850	31	72.6129	0.30103	0.0208085	0	0.295727	-0.295727	-34.085	0	0	TRUE	20-319:0.0;429-436:0.0;541-543:0.0;618-729:0.0;804-841:0.0;914-1125:0.0;1224-1273:0.0;1348-1360:0.0;1498-1561:0.0;1628-1673:0.0;1746-1788:0.0;1920-1963:0.0;2104-2134:0.0;2256-2275:0.0;2365-2374:0.0;2448-2586:0.0;2780-2828:0.0	17	0	1	0	0	0.30103
A.suum_94_helminth	AgR035X_g057_t12	WH1	RhoGEF	PF00568.24	79	372	373	1839	PF00621.21	1840	2361	1466	2850	29	71.4138	0.3459	0.0344204	0	0.340459	-0.340459	-40.2506	0	0	TRUE	20-319:0.0;429-436:0.0;541-543:0.0;618-844:0.0;982:0.0;1050-1273:0.0;1348-1360:0.0;1498-1561:0.0;1624-1653:0.0;1728-1739:0.0;1812-2122:0.0;2206-2275:0.0;2348-2374:0.0;2448-2502:0.0;2577-2586:0.0;2688-2697:0.0;2803-2828:0.0	17	0	2	0	0	0.477121
A.suum_94_helminth	AgB03_g481_t07	Ribosomal_S14	Foie-gras_1	PF00253.22	211	309	310	1104	PF11817.9	1105	1881	794	4113	918	72.7527	0.30103	0.414763	0.388104	0.295727	0.0923769	10.6472	0	0	TRUE	20-21:0.0;129-207:0.0;298-306:0.0;419-446:0.0;519-523:0.0;643-644:0.0;1099-1106:0.0;1461-1472:0.0;1601-1623:0.0;1701-1707:0.0;2042-2059:0.0;2153-2271:0.0;2902-3261:0.0;3418-3583:0.0;3658-3660:0.0;3907-3956:0.0;4031-4091:0.0	17	0	5	0	0	0.778151
A.suum_94_helminth	AgR035X_g057_t01	WH1	RhoGEF	PF00568.24	79	372	373	1839	PF00621.21	1840	2361	1466	2850	31	70.7742	0.323343	0.0854513	0	0.317971	-0.317971	-37.1128	0	0	TRUE	20-354:0.0;429-439:0.0;541-543:0.0;668-729:0.0;804-841:0.0;914-922:0.0;982-1125:0.0;1224-1273:0.0;1519-1561:0.0;1624-1756:0.0;1829-1847:0.0;1939-1963:0.0;2038-2122:0.0;2274-2316:0.0;2389-2502:0.0;2582-2613:0.0;2688-2750:0.0;2803-2828:0.0	18	0	2	0	0	0.477121
A.suum_94_helminth	AgB05_g385_t01	Ldl_recept_a	Ldl_recept_a	PF00057.19	70	183	184	243	PF00057.19	244	351	59	408	19	73.8947	0.228652	0	0	0.223573	-0.223573	-24.7572	0	0	TRUE	too few reads overall		0	3	0	0	0.60206
A.suum_94_helminth	AgB14_g010_t01	Exo_endo_phos	SKICH	PF03372.24	34	846	847	906	PF17751.2	907	1209	59	1227	26	70.5385	0.263096	0	0	0.25791	-0.25791	-29.1047	0	0	TRUE	too few reads overall		0	1	0	0	0.30103
A.suum_94_helminth	AgB01_g676_t02	WD40	WD40	PF00400.33	367	477	478	834	PF00400.33	835	936	356	1446	16	74	0.266431	0	0	0.261235	-0.261235	-29.5343	0	0	TRUE	too few reads overall		0	3	0	0	0.60206
A.suum_94_helminth	AgB01_g676_t03	WD40	WD40	PF00400.33	367	477	478	834	PF00400.33	835	936	356	1446	18	74	0.395586	0.0167057	0	0.389991	-0.389991	-47.4477	0	0	TRUE	too few reads overall		0	1	0	0	0.30103
B.xylophilus_helminth	BXY_0231700.1	7TM_GPCR_Str	7TM_GPCR_Srd	PF10326.10	37	492	493	663	PF10317.10	664	1038	170	1203	158	99.8671	0.978425	1.16425	1.21279	0.971031	0.24176	42.7168	0	0	TRUE	None	0	6	20	0.3	0.845098	1.32222
B.xylophilus_helminth	BXY_0478400.1	ATE_N	ATE_C	PF04376.14	67	336	337	702	PF04377.16	703	1122	365	1371	2725	99.7479	2.08827	1.82906	2.11467	2.07745	0.0372262	7.99413	1.55e-15	1.65e-15	TRUE	None	0	32	204	0.156863	1.51851	2.31175
B.xylophilus_helminth	BXY_0650500.1	HMG_CoA_synt_N	HMG_CoA_synt_C	PF01154.18	79	594	595	597	PF08540.11	598	1434	2	1443	4032	99.6902	2.21518	1.92942	2.28836	2.20397	0.0843887	16.7808	0	0	TRUE	None	0	121	121	1	2.08636	2.08636
B.xylophilus_helminth	BXY_1104000.1	zf-TRAF_2	F-box_4	PF15965.6	13	270	271	1032	PF15966.6	1033	1332	761	1437	363	99.8264	1.37021	1.47653	1.14706	1.3616	-0.214547	-48.219	0	0	TRUE	None	0	9	63	0.142857	1	1.80618
B.xylophilus_helminth	BXY_0950400.1	WD40	WD40	PF00400.33	73	225	226	858	PF00400.33	859	942	632	1029	646	99.8235	1.2043	1.77849	2.04476	1.19621	0.848557	173.81	0	0	TRUE	None	0	20	138	0.144928	1.32222	2.14301
B.xylophilus_helminth	BXY_1439600.1	Alg6_Alg8	Endonuclease_5	PF03155.16	34	1452	1453	1554	PF04493.15	1555	2082	101	2187	1274	99.6797	1.72969	1.86935	1.78479	1.71998	0.064815	15.8084	0	0	TRUE	None	0	38	106	0.358491	1.59106	2.02938
B.xylophilus_helminth	BXY_1608500.1	WD40	WD40	PF00400.33	169	291	292	3891	PF00400.33	3892	3993	3599	4188	4671	99.8215	1.4341	2.03592	1.50248	1.4253	0.0771794	17.8523	0	0	TRUE	None	0	17	540	0.0314815	1.25527	2.7332
B.xylophilus_helminth	BXY_0223200.1	WD40	WD40	PF00400.33	121	228	229	945	PF00400.33	946	1044	716	1413	2232	99.6434	2.0126	2.28101	2.07388	2.00202	0.0718675	16.0688	0	0	TRUE	None	0	51	387	0.131783	1.716	2.58883
B.xylophilus_helminth	BXY_0795100.1	WD40	WD40	PF00400.33	364	477	478	744	PF00400.33	745	849	266	1008	1011	99.7883	1.90447	2.15061	1.9748	1.89422	0.0805797	18.8849	0	0	TRUE	None	0	85	214	0.397196	1.9345	2.33244
B.xylophilus_helminth	BXY_0730000.1	Ribosomal_L2	Ribosomal_L2_C	PF00181.24	31	267	268	291	PF03947.19	292	663	23	783	43086	99.6593	3.80523	3.65226	3.66973	3.78911	-0.119382	-9.62855	0	0	TRUE	None	0	4247	4770	0.890356	3.62818	3.67861
B.xylophilus_helminth	BXY_0909200.1	WD40	WD40	PF00400.33	688	804	805	816	PF00400.33	817	939	11	1488	1195	99.6879	1.99183	2.19866	2.1018	1.98131	0.120487	27.2134	0	0	TRUE	None	0	137	164	0.835366	2.13988	2.21748
B.xylophilus_helminth	BXY_0502300.1	NAD_binding_8	ETF_QO	PF13450.7	205	342	343	1503	PF05187.14	1504	1815	1160	1827	13165	99.7205	2.77535	2.86832	2.63216	2.76241	-0.130257	-17.9021	0	0	TRUE	None	0	184	2216	0.0830325	2.26717	3.34577
B.xylophilus_helminth	BXY_1517500.1	SBDS	SBDS_C	PF01172.19	37	300	301	318	PF09377.11	319	669	17	753	2881	99.697	2.67868	2.77358	2.51008	2.66604	-0.155953	-22.7962	0	0	TRUE	None	0	507	641	0.790952	2.70586	2.80754
B.xylophilus_helminth	BXY_1482600.1	Ldl_recept_a	Ldl_recept_a	PF00057.19	13	117	118	129	PF00057.19	130	249	11	408	286	99.8462	1.60924	1.84665	1.84644	1.5999	0.246542	59.9137	0	0	TRUE	None	0	81	87	0.931034	1.91381	1.94448
B.xylophilus_helminth	BXY_1096500.1	PX	SNX17_FERM_C	PF00787.25	100	327	328	864	PF18116.2	865	1164	536	1401	1048	99.646	1.68566	1.85407	1.94068	1.67609	0.264596	64.6463	0	0	TRUE	None	0	35	136	0.257353	1.5563	2.13672
B.xylophilus_helminth	BXY_0359400.1	zf-ZPR1	zf-ZPR1	PF03367.14	64	534	535	711	PF03367.14	712	1191	176	1332	892	99.7646	1.9013	2.04563	1.70088	1.89106	-0.190174	-44.6211	0	0	TRUE	None	0	50	164	0.304878	1.70757	2.21748
B.xylophilus_helminth	BXY_0395400.1	COX16	PTH2	PF14138.7	46	294	295	984	PF01981.17	985	1329	689	1332	2785	99.7268	2.31074	2.26468	2.06959	2.29923	-0.229641	-42.9014	0	0	TRUE	None	0	3	431	0.00696056	0.60206	2.63548
B.xylophilus_helminth	BXY_0741800.1	FERM_C	CUPID	PF09380.11	646	957	958	1155	PF11819.9	1156	1512	197	2586	2342	99.7656	1.75163	2.17392	2.1235	1.74185	0.381655	92.8845	0	0	TRUE	None	0	54	180	0.3	1.74036	2.25768
B.xylophilus_helminth	BXY_0757300.1	Ribosomal_S17_N	Ribosomal_S17	PF16205.6	10	219	220	222	PF00366.21	223	429	2	474	25191	99.8091	3.7921	3.74692	3.36101	3.77602	-0.41501	-33.6577	0	0	TRUE	None	0	5775	5918	0.975836	3.76163	3.77225
B.xylophilus_helminth	BXY_0519200.1	PSI_integrin	EGF_2	PF17205.4	76	201	202	918	PF07974.14	919	1014	716	1326	2370	99.6962	2.51017	2.28436	2.13224	2.49805	-0.365812	-59.7649	0	0	TRUE	None	0	52	481	0.108108	1.72428	2.68305
B.xylophilus_helminth	BXY_1738700.1	RNA_pol_Rpb5_N	RNA_pol_Rpb5_C	PF03871.15	25	288	289	414	PF01191.20	415	633	125	639	1464	99.7821	2.39653	2.17834	1.99817	2.38476	-0.386587	-68.1846	0	0	TRUE	None	0	66	389	0.169666	1.82607	2.59106
B.xylophilus_helminth	BXY_1746000.1	Ldl_recept_a	Ldl_recept_a	PF00057.19	115	210	211	261	PF00057.19	262	375	50	414	507	99.9389	1.68293	1.76004	2.24175	1.67337	0.568385	138.867	0	0	TRUE	None	0	31	142	0.21831	1.50515	2.15534
B.xylophilus_helminth	BXY_0756300.1	Ribosomal_L2	Ribosomal_L2_C	PF00181.24	211	453	454	492	PF03947.19	493	768	38	972	2649	99.7139	2.59916	2.25179	2.05258	2.58676	-0.534182	-82.2505	0	0	TRUE	None	0	141	203	0.694581	2.15229	2.30963
B.xylophilus_helminth	BXY_0263300.1	CBM_20	GDPD	PF00686.20	10	192	193	951	PF03009.18	952	1857	758	2238	6231	99.7691	1.89919	2.39407	2.49112	1.88895	0.602173	141.397	0	0	TRUE	None	0	104	542	0.191882	2.02119	2.7348
B.xylophilus_helminth	BXY_0349800.1	WD40	WD40	PF00400.33	307	399	400	693	PF00400.33	694	813	293	1008	2200	99.7436	2.41093	2.3352	1.46002	2.39912	-0.939096	-164.033	0	0	TRUE	None	0	22	471	0.0467091	1.36173	2.67394
B.xylophilus_helminth	BXY_1685300.1	DUF1248	Acetyltransf_18	PF06852.13	4	351	352	561	PF18014.2	562	873	209	957	474	99.2447	1.09661	1.5148	1.87019	1.08885	0.781338	149.391	0	0	TRUE	205-219:0.0	1	20	49	0.408163	1.32222	1.69897
B.xylophilus_helminth	BXY_0979300.1	WD40	WD40	PF00400.33	427	540	541	684	PF00400.33	685	795	143	1119	377	99.9178	1.22048	1.34215	1.31394	1.21233	0.101609	21.0197	0	0	TRUE	20-64:0.0	1	13	31	0.419355	1.14613	1.50515
B.xylophilus_helminth	BXY_0719700.1	WD40	WD40	PF00400.33	103	213	214	372	PF00400.33	373	483	158	2070	1727	99.6294	1.63565	1.76305	1.50442	1.62622	-0.121809	-29.6916	0	0	TRUE	1135-1139:0.0	1	13	90	0.144444	1.14613	1.95904
B.xylophilus_helminth	BXY_1205500.1	Ldl_recept_a	Ldl_recept_a	PF00057.19	64	177	178	180	PF00057.19	181	300	2	564	168	99.9167	1.3125	1.5682	1.379	1.30407	0.0749314	16.347	0	0	TRUE	20-51:0.0	1	27	28	0.964286	1.44716	1.4624
B.xylophilus_helminth	BXY_1579900.1	WD40	WD40	PF00400.33	442	543	544	552	PF00400.33	553	663	8	1248	893	99.8253	1.75235	1.70377	1.74777	1.74257	0.00520114	1.26571	0.205655	0.207484	FALSE	1145-1226:0.0	1	45	52	0.865385	1.66276	1.72428
B.xylophilus_helminth	BXY_1215500.1	WD40	WD40	PF00400.33	334	417	418	591	PF00400.33	592	687	173	834	1574	99.5959	1.9081	2.20935	2.23959	1.89784	0.341747	79.9859	0	0	TRUE	20-41:0.0	1	68	203	0.334975	1.83885	2.30963
B.xylophilus_helminth	BXY_1423700.1	WD40	WD40	PF00400.33	52	177	178	201	PF00400.33	202	297	23	336	160	99.8875	1.64564	1.74527	1.3633	1.63619	-0.272889	-66.5732	0	0	TRUE	300-314:0.0	1	59	68	0.867647	1.77815	1.83885
B.xylophilus_helminth	BXY_0613700.1	7TM_GPCR_Srh	7TM_GPCR_Srh	PF10318.10	1	783	784	972	PF10318.10	973	1371	188	1464	32	100	0.605788	0	0	0.599544	-0.599544	-82.8586	0	0	TRUE	260-272:0.0;486-1442:0.0	2	0	0	0	0	0
B.xylophilus_helminth	BXY_0329900.1	7TM_GPCR_Srsx	7TM_GPCR_Srsx	PF10320.10	169	945	946	1089	PF10320.10	1090	1872	143	1950	89	99.8989	0.805935	0.483112	0.62541	0.799074	-0.173664	-27.3271	0	0	TRUE	707-715:0.0;974-1021:0.0	2	0	4	0	0	0.69897
B.xylophilus_helminth	BXY_1061800.1	7TM_GPCR_Str	7TM_GPCR_Str	PF10326.10	82	486	487	573	PF10326.10	574	921	86	1257	58	99.9828	0.769851	0.786392	0.922314	0.763101	0.159212	24.4613	0	0	TRUE	345-400:0.0;1054-1235:0.0	2	1	3	0.333333	0.30103	0.60206
B.xylophilus_helminth	BXY_1063800.1	7TM_GPCR_Str	7TM_GPCR_Str	PF10326.10	28	450	451	564	PF10326.10	565	900	113	957	58	99.8103	0.935833	0.5484	0.865301	0.928571	-0.0632698	-10.8626	0	0	TRUE	355-406:0.0;893-935:0.0	2	1	3	0.333333	0.30103	0.60206
B.xylophilus_helminth	BXY_1063900.1	7TM_GPCR_Str	7TM_GPCR_Str	PF10326.10	25	468	469	555	PF10326.10	556	888	86	939	20	99.75	0.574553	0.512267	0.419564	0.568405	-0.148842	-20.1719	0	0	TRUE	212-217:0.0;338-414:0.0;811-917:0.0	3	1	2	0.5	0.30103	0.477121
B.xylophilus_helminth	BXY_1141600.1	7TM_GPCR_Str	7TM_GPCR_Srd	PF10326.10	142	546	547	954	PF10317.10	955	1818	407	1887	50	99.4	0.727401	0.484858	0	0.720782	-0.720782	-107.697	0	0	TRUE	20-802:0.0;999-1073:0.0;1505-1517:0.0;1789-1865:0.0	4	0	5	0	0	0.778151
B.xylophilus_helminth	BXY_0875200.1	7TM_GPCR_Srh	7TM_GPCR_Srh	PF10318.10	43	822	823	894	PF10318.10	895	1806	71	1872	28	99.8571	0.615896	0.191886	0	0.609621	-0.609621	-84.7899	0	0	TRUE	324-504:0.0;649-1014:0.0;1114-1131:0.0;1231-1468:0.0;1654-1850:0.0	5	0	0	0	0	0
B.xylophilus_helminth	BXY_0907700.1	7TM_GPCR_Srh	7TM_GPCR_Srh	PF10318.10	22	708	709	717	PF10318.10	718	1545	8	1632	72	99.3889	0.683002	0.845098	0.395837	0.676521	-0.280684	-40.7479	0	0	TRUE	150-302:0.0;479-516:0.0;707-719:0.0;1165-1179:0.0;1536-1610:0.0	5	0	0	0	0	0
B.xylophilus_helminth	BXY_0809100.1	7TM_GPCR_Srsx	7TM_GPCR_Srsx	PF10320.10	103	861	862	1008	PF10320.10	1009	1785	146	1878	94	99.8936	0.776431	0.351197	0.172912	0.769661	-0.596749	-92.0834	0	0	TRUE	20-26:0.0;850:0.0;950-1191:0.0;1355-1626:0.0;1841-1856:0.0	5	0	1	0	0	0.30103
B.xylophilus_helminth	BXY_1024600.1	7TM_GPCR_Srt	7TM_GPCR_Srt	PF10321.10	19	777	778	795	PF10321.10	796	1665	17	1761	20	99.7	0.505722	0.613959	0.106976	0.499787	-0.392811	-51.0287	0	0	TRUE	20-172:0.0;272-348:0.0;448-940:0.0;1049-1066:0.0;1434-1464:0.0;1667-1739:0.0	6	0	0	0	0	0
B.xylophilus_helminth	BXY_1674500.1	7TM_GPCR_Srv	7TM_GPCR_Srv	PF10323.10	49	879	880	1014	PF10323.10	1015	1347	134	1467	36	99.9167	0.582279	0	0	0.576108	-0.576108	-78.4548	0	0	TRUE	106-153:0.0;253-278:0.0;378-483:0.0;875-943:0.0;1042-1132:0.0;1301-1445:0.0	6	0	1	0	0	0.30103
B.xylophilus_helminth	BXY_1071300.1	7TM_GPCR_Srab	7TM_GPCR_Srab	PF10292.10	49	411	412	591	PF10292.10	592	1311	179	1578	55	98.9636	0.315155	0.628956	0.615862	0.309808	0.306054	35.5568	0	0	TRUE	20-86:0.0;158-230:0.0;330-358:0.0;458-571:0.0;802-872:0.0;1279-1304:0.0;1424-1460:0.0	7	0	1	0	0	0.30103
B.xylophilus_helminth	BXY_0967400.1	ABC2_membrane_3	ABC_tran	PF12698.8	67	1167	1168	1380	PF00005.28	1381	1806	212	2508	385	99.6649	0.697152	0.717334	0.895506	0.690626	0.204879	30.0163	0	0	TRUE	20-47:0.0;280-315:0.0;808-842:0.0;1216-1253:0.0;1426-1538:0.0;2051-2062:0.0;2212-2243:0.0	7	0	28	0	0	1.4624
B.xylophilus_helminth	BXY_0445600.1	7TM_GPCR_Srh	7TM_GPCR_Srh	PF10318.10	187	1074	1075	1140	PF10318.10	1141	2028	65	2076	47	99.8298	0.388047	0	0	0.382475	-0.382475	-46.3296	0	0	TRUE	20-175:0.0;275-408:0.0;504-521:0.0;836-856:0.0;960-1094:0.0;1193-1319:0.0;1490-1640:0.0;1864-1893:0.0;2014-2054:0.0	9	0	1	0	0	0.30103
B.xylophilus_helminth	BXY_0445200.1	7TM_GPCR_Srh	7TM_GPCR_Srh	PF10318.10	49	702	703	750	PF10318.10	751	1650	47	1758	17	99.9412	0.0885966	0	0	0.0839493	-0.0839493	-8.63103	0	0	TRUE	too few reads overall		0	2	0	0	0.477121
B.xylophilus_helminth	BXY_0961000.1	7TM_GPCR_Str	7TM_GPCR_Str	PF10326.10	64	867	868	897	PF10326.10	898	1662	29	1749	10	100	0.226363	0	0	0.22129	-0.22129	-24.4739	0	0	TRUE	too few reads overall		0	4	0	0	0.69897
B.xylophilus_helminth	BXY_0422400.1	7TM_GPCR_Srsx	7TM_GPCR_Srsx	PF10320.10	154	792	793	810	PF10320.10	811	1023	17	1116	15	100	0.317697	0	0	0.312343	-0.312343	-36.3396	0	0	TRUE	too few reads overall		0	0	0	0	0
B.xylophilus_helminth	BXY_1072300.1	7TM_GPCR_Srh	7TM_GPCR_Srh	PF10318.10	49	975	976	1221	PF10318.10	1222	2049	245	2160	16	100	0.37475	0.320872	0	0.36922	-0.36922	-44.3807	0	0	TRUE	too few reads overall		0	1	0	0	0.30103
B.xylophilus_helminth	BXY_0254600.1	7TM_GPCR_Str	7TM_GPCR_Str	PF10326.10	10	618	619	765	PF10326.10	766	1653	146	1746	15	100	0.429962	0	0	0.424261	-0.424261	-52.6685	0	0	TRUE	too few reads overall		0	0	0	0	0
B.xylophilus_helminth	BXY_0908500.1	7TM_GPCR_Srh	7TM_GPCR_Srh	PF10318.10	55	903	904	924	PF10318.10	925	1758	20	1830	18	100	0.466768	0	0	0.460954	-0.460954	-58.49	0	0	TRUE	too few reads overall		0	0	0	0	0
B.xylophilus_helminth	BXY_0191500.1	7TM_GPCR_Str	7TM_GPCR_Str	PF10326.10	40	477	478	567	PF10326.10	568	897	89	990	15	99.8667	0.544917	0.083184	0	0.538861	-0.538861	-71.701	0	0	TRUE	too few reads overall		0	1	0	0	0.30103
C.briggsae_helminth	CBG15499	WD40	WD40	PF00400.33	493	588	589	636	PF00400.33	637	729	47	1545	788	79	1.45437	1.60522	1.49556	1.44551	0.0500535	11.6716	0	0	TRUE	None	0	27	50	0.54	1.44716	1.70757
C.briggsae_helminth	CBG08411	Synapsin	Synapsin_C	PF02078.17	229	402	403	498	PF02750.15	499	1089	95	1467	362	79	1.01976	1.28231	1.25934	1.01224	0.247096	44.8907	0	0	TRUE	None	0	12	26	0.461538	1.11394	1.43136
C.briggsae_helminth	CBG10153	BTB_2	PBD	PF02214.23	19	285	286	531	PF00786.29	532	600	245	777	132	79	0.958559	1.06254	0.972055	0.951226	0.020829	3.63132	0.000283785	0.000291916	TRUE	None	0	3	18	0.166667	0.60206	1.27875
C.briggsae_helminth	CBG16327	zf-TRAF_2	F-box_4	PF15965.6	16	267	268	1050	PF15966.6	1051	1356	782	1467	224	79	1.10941	1.0353	1.05884	1.10161	-0.0427718	-8.2469	2.22e-16	2.36e-16	TRUE	None	0	5	21	0.238095	0.778151	1.34242
C.briggsae_helminth	CBG04861	WSN	BRCT	PF02206.19	142	336	337	3090	PF00533.27	3091	3267	2753	3720	1826	79	1.26397	1.55958	1.58505	1.25569	0.329352	69.9177	0	0	TRUE	None	0	6	116	0.0517241	0.845098	2.06819
C.briggsae_helminth	CBG19676	NAD_binding_8	ETF_QO	PF13450.7	163	300	301	1470	PF05187.14	1471	1785	1169	1794	27258	79	3.02332	3.04136	2.98001	3.00961	-0.0296038	-3.5061	0.000457298	0.000470131	TRUE	None	0	543	1881	0.288676	2.7356	3.27462
C.briggsae_helminth	CBG16879	Xol-1_N	Xol-1_GHMP-like	PF09108.11	106	417	418	636	PF09109.11	637	1050	218	1281	203	79	1.02185	1.01116	1.11684	1.01432	0.102515	18.6503	0	0	TRUE	None	0	1	18	0.0555556	0.30103	1.27875
C.briggsae_helminth	CBG25234b	WD40	WD40	PF00400.33	478	585	586	597	PF00400.33	598	711	11	1275	4625	79	2.10002	2.1145	2.14708	2.08916	0.0579154	12.354	0	0	TRUE	None	0	129	143	0.902098	2.11394	2.15836
C.briggsae_helminth	CBG00995	Alg6_Alg8	Endonuclease_5	PF03155.16	43	1500	1501	1608	PF04493.15	1609	2256	107	2313	4648	79	2.1752	2.2538	2.17293	2.16412	0.00881702	1.79797	0.0722211	0.0731529	FALSE	None	0	156	195	0.8	2.1959	2.29226
C.briggsae_helminth	CBG05236	PX	SNX17_FERM_C	PF00787.25	280	492	493	1071	PF18116.2	1072	1365	578	1623	1332	79	1.78255	1.71938	1.80089	1.77267	0.0282142	6.83574	8.78e-12	9.24e-12	TRUE	None	0	33	77	0.428571	1.53148	1.89209
C.briggsae_helminth	CBG00124	WD40	WD40	PF00400.33	460	558	559	912	PF00400.33	913	1008	353	1824	1808	79	1.77337	1.84269	1.78481	1.76353	0.0212849	5.16471	2.47e-07	2.57e-07	TRUE	None	0	46	90	0.511111	1.6721	1.95904
C.briggsae_helminth	CBG23904	Ribosomal_L2	Ribosomal_L2_C	PF00181.24	193	435	436	474	PF03947.19	475	750	38	966	3312	79	2.32416	2.33851	2.29387	2.31262	-0.018742	-3.47018	0.000522925	0.000537444	TRUE	None	0	185	234	0.790598	2.26951	2.37107
C.briggsae_helminth	CBG12405	WD40	WD40	PF00400.33	331	426	427	450	PF00400.33	451	540	23	711	1629	79	2.19731	2.21945	2.26816	2.18615	0.0820081	16.4934	0	0	TRUE	None	0	168	181	0.928177	2.22789	2.26007
C.briggsae_helminth	CBG11595	WD40	WD40	PF00400.33	406	504	505	1113	PF00400.33	1114	1212	608	2055	4711	79	2.13723	2.08655	2.21337	2.12626	0.0871078	18.1794	0	0	TRUE	None	0	60	205	0.292683	1.78533	2.31387
C.briggsae_helminth	CBG22248	POT1PC	DRMBL	PF16686.6	58	507	508	1332	PF07522.15	1333	1542	824	1875	2430	79	1.96967	1.91022	1.95489	1.95922	-0.00433623	-0.989489	0.322455	0.324773	FALSE	None	0	22	139	0.158273	1.36173	2.14613
C.briggsae_helminth	CBG10830	6PF2K	His_Phos_1	PF01591.19	67	738	739	744	PF00300.23	745	1299	5	1362	9310	79	2.60066	2.34143	2.5306	2.58826	-0.0576664	-8.87031	0	0	TRUE	None	0	222	240	0.925	2.3483	2.38202
C.briggsae_helminth	CBG19573	WD40	WD40	PF00400.33	409	513	514	528	PF00400.33	529	651	14	1317	786	79	1.62512	1.60924	1.61962	1.61573	0.00389247	0.947805	0.343258	0.345629	FALSE	None	0	35	43	0.813953	1.5563	1.64345
C.briggsae_helminth	CBG06118	Ribosomal_S17_N	Ribosomal_S17	PF16205.6	10	210	211	213	PF00366.21	214	423	2	468	325972	79	3.88669	3.9032	3.85238	3.87032	-0.017933	-1.39836	0.162044	0.163625	FALSE	None	0	49284	49864	0.988368	4.69271	4.6978
C.briggsae_helminth	CBG25234a	WD40	WD40	PF00400.33	436	540	541	552	PF00400.33	553	666	11	1230	4876	79	2.26173	2.22552	2.20604	2.25037	-0.0443285	-8.55356	0	0	TRUE	None	0	161	178	0.904494	2.20952	2.25285
C.briggsae_helminth	CBG03075	WD40	WD40	PF00400.33	385	486	487	843	PF00400.33	844	948	356	1599	7524	79	2.4467	2.42955	2.52438	2.43478	0.0896013	15.2776	0	0	TRUE	None	0	203	355	0.571831	2.30963	2.55145
C.briggsae_helminth	CBG13338a	CBM_20	GDPD	PF00686.20	271	465	466	1236	PF03009.18	1237	2139	770	2418	12098	79	2.40765	2.2912	2.3256	2.39584	-0.070243	-12.2966	0	0	TRUE	None	0	122	289	0.422145	2.08991	2.4624
C.briggsae_helminth	CBG06078	WD40	WD40	PF00400.33	358	447	448	738	PF00400.33	739	855	290	3276	8557	79	2.16213	2.13169	2.09709	2.15109	-0.0539975	-11.1003	0	0	TRUE	None	0	98	169	0.579882	1.99564	2.23045
C.briggsae_helminth	CBG09461	6PF2K	His_Phos_1	PF01591.19	106	759	760	765	PF00300.23	766	1302	5	1398	6494	79	2.50548	2.44664	2.40215	2.49338	-0.0912263	-14.9512	0	0	TRUE	None	0	254	280	0.907143	2.40654	2.44871
C.briggsae_helminth	CBG03180	WD40	WD40	PF00400.33	247	357	358	1143	PF00400.33	1144	1215	785	1356	8610	79	2.66907	2.51453	2.54327	2.65645	-0.113179	-16.6471	0	0	TRUE	None	0	227	484	0.469008	2.35793	2.68574
C.briggsae_helminth	CBG03573	WD40	WD40	PF00400.33	37	144	145	174	PF00400.33	175	282	29	1101	6018	79	2.58935	2.61738	2.469	2.57698	-0.107981	-16.7344	0	0	TRUE	None	0	524	615	0.852033	2.72016	2.78958
C.briggsae_helminth	CBG02417	WD40	WD40	PF00400.33	934	1026	1027	1068	PF00400.33	1069	1188	41	1521	13220	79	2.6813	2.68014	2.78313	2.66865	0.114479	16.7054	0	0	TRUE	None	0	443	527	0.840607	2.64738	2.72263
C.briggsae_helminth	CBG13889	WD40	WD40	PF00400.33	148	261	262	282	PF00400.33	283	390	20	921	8285	79	2.71104	2.75066	2.57408	2.6983	-0.124219	-17.783	0	0	TRUE	None	0	597	663	0.900452	2.7767	2.82217
C.briggsae_helminth	CBG20661	GHMP_kinases_N	MDD_C	PF00288.27	331	474	475	585	PF18376.2	586	1032	110	1119	3650	79	2.33406	2.31217	2.21928	2.32248	-0.103209	-18.9838	0	0	TRUE	None	0	159	262	0.60687	2.20412	2.41996
C.briggsae_helminth	CBG03991	WD40	WD40	PF00400.33	127	240	241	840	PF00400.33	841	939	599	984	21522	79	3.12398	3.0641	2.94775	3.10996	-0.162211	-18.1569	0	0	TRUE	None	0	898	1689	0.531676	2.95376	3.22789
C.briggsae_helminth	CBG01902	Ank	Patatin	PF00023.31	1828	1938	1939	2232	PF01734.23	2233	2748	293	3204	3022	79	1.74903	1.87334	1.93682	1.73925	0.197568	48.0972	0	0	TRUE	None	0	50	91	0.549451	1.70757	1.96379
C.briggsae_helminth	CBG05588	Ribosomal_L2	Ribosomal_L2_C	PF00181.24	43	267	268	288	PF03947.19	289	663	20	783	226458	79	3.84581	3.88331	3.88434	3.82957	0.0547742	4.34353	1.42e-05	1.47e-05	TRUE	None	0	21635	26849	0.805803	4.33518	4.42894
C.briggsae_helminth	CBG20696	WD40	WD40	PF00400.33	313	411	412	750	PF00400.33	751	834	338	1029	12095	79	2.86877	2.72727	2.68513	2.85554	-0.170407	-22.1076	0	0	TRUE	None	0	371	741	0.500675	2.57054	2.8704
C.briggsae_helminth	CBG18174	WD40	WD40	PF00400.33	145	258	259	450	PF00400.33	451	528	191	1110	9430	79	2.85208	2.53999	2.63875	2.83891	-0.200162	-26.2331	0	0	TRUE	None	0	309	736	0.419837	2.49136	2.86747
C.briggsae_helminth	CBG06449	zf-ZPR1	zf-ZPR1	PF03367.14	76	549	550	732	PF03367.14	733	1209	182	1389	6492	79	2.27512	2.35007	2.48405	2.26373	0.220326	42.1421	0	0	TRUE	None	0	196	252	0.777778	2.29447	2.40312
C.briggsae_helminth	CBG08559	WD40	WD40	PF00400.33	217	327	328	1119	PF00400.33	1120	1233	791	2040	5230	79	2.20644	2.03264	2.01395	2.19525	-0.181308	-36.2545	0	0	TRUE	None	0	72	176	0.409091	1.86332	2.24797
C.briggsae_helminth	CBG15250	SBDS	SBDS_C	PF01172.19	46	309	310	330	PF09377.11	331	681	20	762	8036	79	3.0125	2.7343	2.74884	2.99883	-0.24999	-29.7913	0	0	TRUE	None	0	495	621	0.797101	2.69548	2.79379
C.briggsae_helminth	CBG09344	HMG_CoA_synt_N	HMG_CoA_synt_C	PF01154.18	34	543	544	546	PF08540.11	547	1347	2	1392	9569	79	2.81049	2.56348	2.55583	2.79744	-0.241612	-32.4866	0	0	TRUE	None	0	346	364	0.950549	2.54033	2.56229
C.briggsae_helminth	CBG14468	WD40	WD40	PF00400.33	727	804	805	954	PF00400.33	955	1062	149	1584	840	79	1.57045	1.53958	1.40717	1.56123	-0.154062	-37.19	0	0	TRUE	None	0	25	43	0.581395	1.41497	1.64345
C.briggsae_helminth	CBG01304	DUF1248	Acetyltransf_18	PF06852.13	10	450	451	501	PF18014.2	502	732	50	933	434	79	1.60773	1.27015	1.43717	1.5984	-0.161225	-39.1719	0	0	TRUE	None	0	10	22	0.454545	1.04139	1.36173
C.briggsae_helminth	CBG13338b	CBM_20	GDPD	PF00686.20	58	252	253	1023	PF03009.18	1024	1926	770	2205	12387	79	2.61271	2.31586	2.35791	2.60028	-0.242368	-36.9864	0	0	TRUE	None	0	131	430	0.304651	2.12057	2.63448
C.briggsae_helminth	CBG03713a	ATE_N	ATE_C	PF04376.14	46	276	277	669	PF04377.16	670	1074	392	1368	3766	79	2.2111	2.01094	1.97316	2.1999	-0.226742	-45.2054	0	0	TRUE	None	0	65	145	0.448276	1.81954	2.16435
C.briggsae_helminth	CBG08727	POT1PC	DRMBL	PF16686.6	61	519	520	1455	PF07522.15	1456	1545	935	1836	3558	79	2.30349	2.01607	2.05555	2.29201	-0.236461	-44.3886	0	0	TRUE	None	0	44	191	0.230366	1.65321	2.2833
C.briggsae_helminth	CBG12745	RNA_pol_Rpb5_N	RNA_pol_Rpb5_C	PF03871.15	16	285	286	411	PF01191.20	412	630	125	636	10362	79	3.0489	2.9377	2.70737	3.03512	-0.32775	-38.2554	0	0	TRUE	None	0	760	1289	0.589604	2.88138	3.11059
C.briggsae_helminth	CBG22379	WD40	WD40	PF00400.33	451	558	559	918	PF00400.33	919	1014	359	1422	2808	79	2.25458	2.12626	1.93101	2.24325	-0.312234	-60.53	0	0	TRUE	None	0	79	176	0.448864	1.90309	2.24797
C.briggsae_helminth	CBG14135a	CBM_20	GDPD	PF00686.20	22	213	214	963	PF03009.18	964	1863	749	1992	1537	79	1.63189	1.54446	1.34964	1.62248	-0.272833	-66.4808	0	0	TRUE	None	0	12	79	0.151899	1.11394	1.90309
C.briggsae_helminth	CBG14135b	CBM_20	GDPD	PF00686.20	22	213	214	1044	PF03009.18	1045	1944	830	2073	1484	79	1.57907	1.37805	1.27546	1.56982	-0.294356	-71.1782	0	0	TRUE	None	0	1	79	0.0126582	0.30103	1.90309
C.briggsae_helminth	CBG16570	WSN	BRCT	PF02206.19	82	273	274	2907	PF00533.27	2908	3084	2633	3540	1558	79	1.12409	1.44446	1.62337	1.11625	0.50712	98.7185	0	0	TRUE	None	0	10	50	0.2	1.04139	1.70757
C.briggsae_helminth	CBG08424	Thioredoxin	DUF4605	PF00085.21	13	300	301	468	PF15378.7	469	630	167	765	7320	79	3.023	2.69213	2.57966	3.0093	-0.429633	-50.8922	0	0	TRUE	None	0	396	586	0.675768	2.59879	2.76864
C.briggsae_helminth	CBG03713b	ATE_N	ATE_C	PF04376.14	46	279	280	672	PF04377.16	673	1077	392	1371	4299	79	2.43425	2.04747	1.95071	2.42237	-0.471655	-81.0982	0	0	TRUE	None	0	68	218	0.311927	1.83885	2.34044
C.briggsae_helminth	CBG16672a	Exo_endo_phos	SKICH	PF03372.24	25	816	817	876	PF17751.2	877	1182	59	1197	3647	79	2.31709	1.88129	1.79417	2.30557	-0.511396	-95.1352	0	0	TRUE	None	0	68	86	0.790698	1.83885	1.93952
C.briggsae_helminth	CBG23111	Acetyltransf_10	Cupin_8	PF13673.8	43	399	400	1098	PF13621.7	1099	1734	698	1737	6561	79	2.67222	2.05832	1.79683	2.6596	-0.862766	-126.642	0	0	TRUE	None	0	26	543	0.0478821	1.43136	2.7356
C.briggsae_helminth	CBG17987	Ldl_recept_a	Ldl_recept_a	PF00057.19	322	432	433	546	PF00057.19	547	654	113	798	94	79	0.718105	0.654058	0.764536	0.711515	0.0530211	7.8744	3.77e-15	4.01e-15	TRUE	495-530:0.0	1	0	7	0	0	0.90309
C.briggsae_helminth	CBG18765b	S1-like	DBC1	PF14444.7	304	477	478	1260	PF14443.7	1261	1599	782	1809	3899	79	1.80575	1.90722	1.83089	1.7958	0.035082	8.46179	0	0	TRUE	00:47:00	1	48	105	0.457143	1.6902	2.02531
C.briggsae_helminth	CBG05442	7TM_GPCR_Srh	7TM_GPCR_Srh	PF10318.10	1	447	448	450	PF10318.10	451	645	2	741	52	79	0.798862	0	0	0.792023	-0.792023	-124.045	0	0	TRUE	20-473:0.0	1	0	0	0	0	0
C.briggsae_helminth	CBG11678	7TM_GPCR_Str	7TM_GPCR_Str	PF10326.10	31	369	370	426	PF10326.10	427	1017	56	1110	28	79	0.592016	0.675489	0.304689	0.585815	-0.281126	-38.5178	0	0	TRUE	343-434:0.0;615-675:0.0;808-1022:0.0	3	0	0	0	0	0
C.briggsae_helminth	CBG13647a	WD40	WD40	PF00400.33	295	399	400	546	PF00400.33	547	645	146	2286	123	79	0.330993	0.413608	0.451523	0.325598	0.125925	14.7615	0	0	TRUE	482-541:0.0;806-892:0.0;1041-1084:0.0;1763-1790:0.0	4	0	0	0	0	0
C.briggsae_helminth	CBG27001	7TM_GPCR_Sri	7TM_GPCR_Sri	PF10327.10	67	579	580	654	PF10327.10	655	1287	74	1377	75	79	0.677984	0.956168	0.334047	0.671517	-0.33747	-48.8336	0	0	TRUE	20-47:0.0;138-200:0.0;447-507:0.0;654-1106:0.0	4	2	6	0.333333	0.477121	0.845098
C.briggsae_helminth	CBG13647b	WD40	WD40	PF00400.33	136	240	241	387	PF00400.33	388	486	146	2127	103	79	0.47574	0.486859	0.402305	0.469898	-0.0675933	-8.62315	0	0	TRUE	20-68:0.0;323-382:0.0;647-733:0.0;882-925:0.0;1604-1631:0.0	5	0	2	0	0	0.477121
C.briggsae_helminth	CBG07528	WD40	WD40	PF00400.33	433	540	541	585	PF00400.33	586	678	44	2514	106	79	0.439333	0.30103	0.473997	0.433603	0.040394	5.04246	4.7e-07	4.89e-07	TRUE	550-594:0.0;673-685:0.0;814-828:0.0;1012-1048:0.0;1371-1402:0.0;1714-1731:0.0;1917-1945:0.0;2312-2343:0.0	8	0	1	0	0	0.30103
C.briggsae_helminth	CBG05913	Ldl_recept_a	Ldl_recept_a	PF00057.19	127	234	235	297	PF00057.19	298	411	62	447	16	79	0.466263	0.443698	0.420216	0.46045	-0.040234	-5.10371	3.41e-07	3.54e-07	TRUE	too few reads overall		0	2	0	0	0.477121
C.briggsae_helminth	CBG22903	7TM_GPCR_Str	7TM_GPCR_Str	PF10326.10	16	468	469	474	PF10326.10	475	786	5	879	19	79	0.212546	0	0	0.207516	-0.207516	-22.779	0	0	TRUE	too few reads overall		0	0	0	0	0
C.briggsae_helminth	CBG19630	7TM_GPCR_Sri	7TM_GPCR_Sri	PF10327.10	13	495	496	498	PF10327.10	499	768	2	840	10	79	0.291485	0	0	0.286211	-0.286211	-32.8123	0	0	TRUE	too few reads overall		0	0	0	0	0
C.briggsae_helminth	CBG19085	7TM_GPCR_Srx	7TM_GPCR_Srx	PF10328.10	40	750	751	885	PF10328.10	886	1665	134	1743	10	79	0.313671	0	0	0.308329	-0.308329	-35.7912	0	0	TRUE	too few reads overall		0	0	0	0	0
C.briggsae_helminth	CBG22813	7TM_GPCR_Srv	7TM_GPCR_Srv	PF10323.10	31	810	811	954	PF10323.10	955	1809	143	1869	18	79	0.444565	0	0	0.438819	-0.438819	-54.949	0	0	TRUE	too few reads overall		0	2	0	0	0.477121
C.briggsae_helminth	CBG23542	7TM_GPCR_Str	7TM_GPCR_Str	PF10326.10	40	441	442	447	PF10326.10	448	882	5	1020	16	79	0.455337	0	0	0.449558	-0.449558	-56.6557	0	0	TRUE	too few reads overall		0	0	0	0	0
C.briggsae_helminth	CBG15360	7TM_GPCR_Sri	7TM_GPCR_Sri	PF10327.10	10	375	376	582	PF10327.10	583	1005	206	1140	14	79	0.489597	0	0	0.483712	-0.483712	-62.2264	0	0	TRUE	too few reads overall		0	0	0	0	0
C.elegans_helminth	T05A8.5	WD40	WD40	PF00400.33	412	510	511	795	PF00400.33	796	903	284	1137	32	150	0.616088	0.758141	0.589826	0.609813	-0.0199872	-2.78028	0.00544422	0.00556814	TRUE	None	0	2	6	0.333333	0.477121	0.845098
C.elegans_helminth	F53C11.7	WD40	WD40	PF00400.33	919	1023	1024	1179	PF00400.33	1180	1293	155	1437	973	150	1.92062	2.028	1.96971	1.91032	0.0593916	13.8347	0	0	TRUE	None	0	83	129	0.643411	1.92428	2.11394
C.elegans_helminth	Y54G9A.6	WD40	WD40	PF00400.33	313	411	412	753	PF00400.33	754	837	341	1032	10589	150	3.21752	3.17287	3.17969	3.20322	-0.0235282	-2.50404	0.0123	0.0125	TRUE	None	0	1294	1820	0.710989	3.11227	3.26031
C.elegans_helminth	R11D1.1d	WD40	WD40	PF00400.33	172	282	283	1071	PF00400.33	1072	1185	788	1860	2483	150	1.72876	1.76173	1.80475	1.71905	0.0857027	20.9045	0	0	TRUE	None	0	42	83	0.506024	1.63347	1.92428
C.elegans_helminth	R11D1.1b	WD40	WD40	PF00400.33	172	282	283	1071	PF00400.33	1072	1185	788	1869	3033	150	1.75984	1.73184	1.78875	1.75003	0.0387187	9.41338	0	0	TRUE	None	0	36	77	0.467532	1.5682	1.89209
C.elegans_helminth	ZK177.6	WD40	WD40	PF00400.33	937	1029	1030	1071	PF00400.33	1072	1191	41	1524	10829	150	3.12852	3.12897	3.10634	3.11449	-0.00815229	-0.910243	0.362723	0.36497	FALSE	None	0	1284	1415	0.90742	3.1089	3.15106
C.elegans_helminth	F07C6.4h	FERM_C	CUPID	PF09380.11	178	588	589	873	PF11819.9	874	1206	284	2232	1290	150	1.33876	1.35572	1.45669	1.33025	0.126443	27.9719	0	0	TRUE	None	0	19	34	0.558824	1.30103	1.54407
C.elegans_helminth	T01G1.3	WD40	WD40	PF00400.33	358	447	448	741	PF00400.33	742	855	293	3252	5139	150	2.16774	2.30634	2.15446	2.15668	-0.00222349	-0.455511	0.648754	0.650119	FALSE	None	0	167	249	0.670683	2.22531	2.39794
C.elegans_helminth	F40F11.1	Ribosomal_S17_N	Ribosomal_S17	PF16205.6	10	210	211	213	PF00366.21	214	423	2	468	59799	150	3.88149	3.9032	3.81561	3.86514	-0.0495237	-3.86992	0.000109764	0.000113088	TRUE	None	0	26838	27077	0.991173	4.42877	4.43262
C.elegans_helminth	K10B3.6a	CBM_20	GDPD	PF00686.20	22	225	226	966	PF03009.18	967	1866	740	1995	254	150	0.889851	0.841398	1.04671	0.88273	0.163981	27.2943	0	0	TRUE	None	0	2	11	0.181818	0.477121	1.07918
C.elegans_helminth	W06E11.4	SBDS	SBDS_C	PF01172.19	46	309	310	330	PF09377.11	331	681	20	762	6140	150	3.05431	3.07492	3.05468	3.04051	0.014164	1.64818	0.0993553	0.100537	FALSE	None	0	1177	1244	0.946141	3.07115	3.09517
C.elegans_helminth	Y110A7A.6b	6PF2K	His_Phos_1	PF01591.19	85	756	757	762	PF00300.23	763	1293	5	1308	16450	150	3.03646	2.87833	2.94149	3.02271	-0.0812282	-9.54828	0	0	TRUE	None	0	787	804	0.978856	2.89653	2.9058
C.elegans_helminth	F10G8.3	WD40	WD40	PF00400.33	160	216	217	366	PF00400.33	367	480	149	1122	7518	150	2.99005	3.03497	3.01033	2.97645	0.0338853	4.09078	4.34e-05	4.48e-05	TRUE	None	0	1005	1190	0.844538	3.0026	3.07591
C.elegans_helminth	Y79H2A.6a	WD40	WD40	PF00400.33	142	255	256	447	PF00400.33	448	525	191	1107	5852	150	2.6369	2.66196	2.56532	2.62439	-0.0590709	-8.87252	0	0	TRUE	None	0	348	540	0.644444	2.54283	2.7332
C.elegans_helminth	Y39G10AR.9b	WD40	WD40	PF00400.33	487	594	595	615	PF00400.33	616	723	20	1260	7349	150	2.66617	2.69769	2.71442	2.65357	0.0608467	8.96654	0	0	TRUE	None	0	471	522	0.902299	2.67394	2.7185
C.elegans_helminth	F56B3.8a	Ribosomal_L2	Ribosomal_L2_C	PF00181.24	193	435	436	474	PF03947.19	475	750	38	966	3190	150	2.67969	2.72993	2.74494	2.66705	0.0778967	11.379	0	0	TRUE	None	0	524	564	0.929078	2.72016	2.75205
C.elegans_helminth	T01C3.1	WD40	WD40	PF00400.33	397	504	505	1110	PF00400.33	1111	1209	605	2049	3526	150	2.25503	2.367	2.35335	2.24369	0.109658	21.2522	0	0	TRUE	None	0	179	313	0.571885	2.25527	2.49693
C.elegans_helminth	C05D11.12	NAD_binding_8	ETF_QO	PF13450.7	163	300	301	1470	PF05187.14	1471	1785	1169	1794	13975	150	2.9708	3.03995	3.0172	2.95726	0.0599417	7.31794	2.77e-13	2.93e-13	TRUE	None	0	826	1650	0.500606	2.91751	3.21775
C.elegans_helminth	Y55F3AR.2	Thioredoxin	DUF4605	PF00085.21	16	309	310	468	PF15378.7	469	633	158	765	2273	150	2.66766	2.61677	2.57011	2.65505	-0.084941	-12.5051	0	0	TRUE	None	0	391	453	0.863135	2.59329	2.65706
C.elegans_helminth	K07A1.9b	ATE_N	ATE_C	PF04376.14	43	276	277	675	PF04377.16	676	1080	398	1374	3028	150	1.9465	2.00986	1.89341	1.93612	-0.0427087	-9.84479	0	0	TRUE	None	0	70	133	0.526316	1.85126	2.1271
C.elegans_helminth	T05H10.7a	CBM_20	GDPD	PF00686.20	250	438	439	1215	PF03009.18	1216	2115	776	2391	4489	150	2.14665	2.12258	2.26339	2.13565	0.127738	26.5081	0	0	TRUE	None	0	93	168	0.553571	1.97313	2.22789
C.elegans_helminth	B0250.1	Ribosomal_L2	Ribosomal_L2_C	PF00181.24	43	267	268	288	PF03947.19	289	663	20	783	119936	150	3.88352	3.90243	3.87721	3.86716	0.0100518	0.784826	0.432579	0.434526	FALSE	None	0	27572	30511	0.903674	4.44048	4.48447
C.elegans_helminth	F39H2.5	POT1PC	DRMBL	PF16686.6	61	519	520	1428	PF07522.15	1429	1551	908	1827	2467	150	2.25095	2.31115	2.36587	2.23963	0.126238	24.5305	0	0	TRUE	None	0	166	247	0.672065	2.22272	2.39445
C.elegans_helminth	Y79H2A.6b	WD40	WD40	PF00400.33	142	255	256	447	PF00400.33	448	525	191	1128	5159	150	2.62753	2.63061	2.51084	2.61504	-0.104207	-15.7484	0	0	TRUE	None	0	320	495	0.646465	2.50651	2.69548
C.elegans_helminth	K02B2.1	6PF2K	His_Phos_1	PF01591.19	82	735	736	741	PF00300.23	742	1278	5	1374	6429	150	2.75823	2.80186	2.84847	2.74534	0.103129	14.3274	0	0	TRUE	None	0	647	661	0.97882	2.81158	2.82086
C.elegans_helminth	Y39G10AR.9a	WD40	WD40	PF00400.33	433	540	541	561	PF00400.33	562	669	20	1206	6702	150	2.6451	2.69984	2.74727	2.63257	0.114702	17.1362	0	0	TRUE	None	0	479	531	0.902072	2.68124	2.72591
C.elegans_helminth	F09E8.3b	MutS_IV	MutS_V	PF05190.19	7	285	286	567	PF00488.22	568	1140	281	2772	1260	150	1.36738	1.38398	1.33379	1.35878	-0.0249883	-5.60831	2.11e-08	2.21e-08	TRUE	None	0	18	31	0.580645	1.27875	1.50515
C.elegans_helminth	F31F7.1c	DUF1248	Acetyltransf_18	PF06852.13	37	342	343	528	PF18014.2	529	750	185	822	980	150	1.78185	1.9351	1.95147	1.77198	0.179497	43.4939	0	0	TRUE	None	0	71	93	0.763441	1.85733	1.97313
C.elegans_helminth	C18A11.5b	Xol-1_N	Xol-1_GHMP-like	PF09108.11	52	531	532	549	PF09109.11	550	1116	17	1254	98	150	0.717566	0.954243	0.987805	0.710978	0.276827	41.0984	0	0	TRUE	None	0	8	8	1	0.954243	0.954243
C.elegans_helminth	F25B4.6	HMG_CoA_synt_N	HMG_CoA_synt_C	PF01154.18	34	543	544	546	PF08540.11	547	1344	2	1389	1935	150	2.15856	2.23721	2.33093	2.14753	0.183405	37.7853	0	0	TRUE	None	0	171	174	0.982759	2.23553	2.24304
C.elegans_helminth	H27M09.2	RNA_pol_Rpb5_N	RNA_pol_Rpb5_C	PF03871.15	16	285	286	411	PF01191.20	412	630	125	636	11049	150	3.41964	3.44789	3.19971	3.40471	-0.205004	-19.6887	0	0	TRUE	None	0	2589	3114	0.831407	3.4133	3.49346
C.elegans_helminth	W03F9.1a	zf-ZPR1	zf-ZPR1	PF03367.14	79	549	550	735	PF03367.14	736	1212	185	1368	4918	150	2.60944	2.70538	2.76093	2.59701	0.163926	25.0699	0	0	TRUE	None	0	459	573	0.801047	2.66276	2.75891
C.elegans_helminth	F07C6.4g	FERM_C	CUPID	PF09380.11	178	588	589	873	PF11819.9	874	1206	284	2445	1623	150	1.46447	1.37097	1.37639	1.45558	-0.0791856	-18.5352	0	0	TRUE	None	0	17	30	0.566667	1.25527	1.49136
C.elegans_helminth	Y43F4B.4	WD40	WD40	PF00400.33	25	135	136	165	PF00400.33	166	273	29	1092	10995	150	3.0087	3.13238	3.13556	2.99504	0.14052	16.7824	0	0	TRUE	None	0	1209	1580	0.76519	3.08279	3.19893
C.elegans_helminth	Y110A7A.6a	6PF2K	His_Phos_1	PF01591.19	67	738	739	744	PF00300.23	745	1305	5	1353	17134	150	2.89437	2.82304	3.06453	2.88107	0.183466	23.4363	0	0	TRUE	None	0	704	712	0.988764	2.84819	2.85309
C.elegans_helminth	T01G1.1d	WD40	WD40	PF00400.33	25	126	127	759	PF00400.33	760	867	632	1014	1185	150	1.36228	1.72781	1.65934	1.3537	0.305631	68.4232	0	0	TRUE	None	0	39	68	0.573529	1.60206	1.83885
C.elegans_helminth	C08H9.3a	Alg6_Alg8	Endonuclease_5	PF03155.16	43	1488	1489	1608	PF04493.15	1609	2247	119	2301	1210	150	1.7435	1.86158	2.02724	1.73374	0.293503	71.4952	0	0	TRUE	None	0	59	83	0.710843	1.77815	1.92428
C.elegans_helminth	C50C3.7	Exo_endo_phos	SKICH	PF03372.24	25	816	817	876	PF17751.2	877	1182	59	1197	3209	150	2.55133	2.52407	2.28966	2.53908	-0.249421	-39.643	0	0	TRUE	None	0	352	396	0.888889	2.54777	2.59879
C.elegans_helminth	F32E10.8	Ldl_recept_a	Ldl_recept_a	PF00057.19	79	189	190	249	PF00057.19	250	363	59	405	70	150	1.53102	1.4776	1.33013	1.52192	-0.19179	-45.8643	0	0	TRUE	None	0	24	34	0.705882	1.39794	1.54407
C.elegans_helminth	C10H11.8b	WD40	WD40	PF00400.33	295	369	370	915	PF00400.33	916	981	545	1071	4502	150	2.53177	2.44509	2.25138	2.51958	-0.2682	-43.1882	0	0	TRUE	None	0	228	383	0.5953	2.35984	2.58433
C.elegans_helminth	Y77E11A.13a	WD40	WD40	PF00400.33	148	264	265	444	PF00400.33	445	555	179	942	5630	150	2.58223	2.76507	2.87489	2.56988	0.305009	47.4925	0	0	TRUE	None	0	515	670	0.768657	2.71265	2.82672
C.elegans_helminth	T05H10.7b	CBM_20	GDPD	PF00686.20	19	207	208	984	PF03009.18	985	1884	776	2160	4353	150	1.84141	2.09164	2.20387	1.83135	0.372524	89.0816	0	0	TRUE	None	0	98	157	0.624204	1.99564	2.19866
C.elegans_helminth	F38A6.2a	HELP	WD40	PF03451.15	739	951	952	969	PF00400.33	970	1056	17	2676	314	150	1.07129	0.951553	0.829119	1.06361	-0.234495	-44.092	0	0	TRUE	None	0	7	10	0.7	0.90309	1.04139
C.elegans_helminth	Y39H10A.6a	WD40	WD40	PF00400.33	754	849	850	1632	PF00400.33	1633	1746	782	2019	874	150	1.6967	1.51759	1.40729	1.68709	-0.279805	-68.3554	0	0	TRUE	None	0	13	55	0.236364	1.14613	1.74819
C.elegans_helminth	Y74C10AR.1a	WD40	WD40	PF00400.33	127	240	241	840	PF00400.33	841	939	599	984	10457	150	3.17031	3.20332	2.76389	3.15615	-0.392258	-42.8132	0	0	TRUE	None	0	1380	1994	0.692076	3.14019	3.29994
C.elegans_helminth	K07A1.9a	ATE_N	ATE_C	PF04376.14	43	360	361	759	PF04377.16	760	1164	398	1458	3236	150	2.18677	1.9602	1.84239	2.17564	-0.33325	-67.4684	0	0	TRUE	None	0	58	149	0.389262	1.77085	2.17609
C.elegans_helminth	Y77E11A.13b	WD40	WD40	PF00400.33	148	264	265	444	PF00400.33	445	555	179	636	2413	150	2.49019	2.50623	2.08806	2.47813	-0.390071	-64.5896	0	0	TRUE	None	0	243	449	0.541203	2.38739	2.65321
C.elegans_helminth	F47A4.5	Ank	Patatin	PF00023.31	1840	1947	1948	2244	PF01734.23	2245	2760	296	3216	706	150	1.26674	1.49212	1.75753	1.25845	0.499072	106.118	0	0	TRUE	None	0	23	47	0.489362	1.38021	1.68124
C.elegans_helminth	K07A1.9f	ATE_N	ATE_C	PF04376.14	1	153	154	552	PF04377.16	553	957	398	1251	2809	150	1.36086	1.83331	1.86983	1.35229	0.517536	115.782	0	0	TRUE	None	0	41	85	0.482353	1.62325	1.9345
C.elegans_helminth	K07A1.9d	ATE_N	ATE_C	PF04376.14	43	357	358	756	PF04377.16	757	1161	398	1455	2779	150	1.42762	1.96161	1.93528	1.41884	0.516443	119.136	0	0	TRUE	None	0	46	121	0.380165	1.6721	2.08636
C.elegans_helminth	F31F7.1a	DUF1248	Acetyltransf_18	PF06852.13	37	339	340	528	PF18014.2	529	756	188	951	1384	150	1.71592	1.93082	2.24471	1.70625	0.53846	131.451	0	0	TRUE	None	0	64	113	0.566372	1.81291	2.0569
C.elegans_helminth	K07A1.9e	ATE_N	ATE_C	PF04376.14	10	135	136	534	PF04377.16	535	939	398	1233	2709	150	1.19255	1.79559	1.89382	1.1845	0.709328	144.238	0	0	TRUE	None	0	26	86	0.302326	1.43136	1.93952
C.elegans_helminth	C06H2.3a	Acetyltransf_10	Cupin_8	PF13673.8	40	399	400	1095	PF13621.7	1096	1734	695	1737	4348	150	2.76806	2.15123	1.95693	2.75514	-0.798211	-110.208	0	0	TRUE	None	0	93	446	0.20852	1.97313	2.65031
C.elegans_helminth	R11D1.1a	WD40	WD40	PF00400.33	172	279	280	1068	PF00400.33	1069	1182	788	1866	2751	150	0.942008	1.77613	1.85029	0.934727	0.915565	157.847	0	0	TRUE	None	0	20	83	0.240964	1.32222	1.92428
C.elegans_helminth	R11D1.1c	WD40	WD40	PF00400.33	172	279	280	1068	PF00400.33	1069	1182	788	1857	2230	150	0.99311	1.68854	1.85222	0.985671	0.866553	154.634	0	0	TRUE	None	0	19	69	0.275362	1.30103	1.8451
C.elegans_helminth	T23G5.3	BTB_2	PBD	PF02214.23	19	285	286	543	PF00786.29	544	609	257	789	34	150	0.709575	0.896945	0.798504	0.703011	0.0954932	14.1036	0	0	TRUE	699-767:0.0	1	6	15	0.4	0.845098	1.20412
C.elegans_helminth	K10B3.6d	CBM_20	GDPD	PF00686.20	22	225	226	1044	PF03009.18	1045	1944	818	2073	243	150	0.350286	1.01654	0.974614	0.344831	0.629783	74.6429	0	0	TRUE	483-566:0.0	1	0	16	0	0	1.23045
C.elegans_helminth	Y38C1BA.2a	Synapsin	Synapsin_C	PF02078.17	10	204	205	282	PF02750.15	283	867	77	1206	46	150	0.494583	0.60206	0.634417	0.488682	0.145735	18.8044	0	0	TRUE	20-21:0.0	1	3	4	0.75	0.60206	0.69897
C.elegans_helminth	F38A6.2b	HELP	WD40	PF03451.15	730	942	943	960	PF00400.33	961	1047	17	2667	299	150	0.855459	0.845098	1.03361	0.848445	0.185163	30.1162	0	0	TRUE	20-84:0.0	1	8	9	0.888889	0.954243	1
C.elegans_helminth	Y37A1B.1c	S1-like	DBC1	PF14444.7	301	474	475	1317	PF14443.7	1318	1653	842	1980	2989	150	1.98011	1.93087	2.1154	1.96962	0.14578	33.1076	0	0	TRUE	1850-1958:0.0	1	61	99	0.616162	1.79239	2
C.elegans_helminth	F17H10.3b	PX	SNX17_FERM_C	PF00787.25	88	300	301	879	PF18116.2	880	1173	578	1431	272	150	0.851746	1.25727	1.13523	0.844744	0.290486	47.1292	0	0	TRUE	20-24:0.0	1	9	27	0.333333	1	1.44716
C.elegans_helminth	F17H10.3a	PX	SNX17_FERM_C	PF00787.25	280	492	493	1071	PF18116.2	1072	1365	578	1623	314	150	1.11127	1.08526	1.41287	1.10347	0.309401	59.7285	0	0	TRUE	20-21:0.0	1	4	20	0.2	0.69897	1.32222
C.elegans_helminth	Y38C1BA.2b	Synapsin	Synapsin_C	PF02078.17	229	423	424	501	PF02750.15	502	1086	77	1425	48	150	0.725744	0.621123	0.525986	0.71913	-0.193145	-28.828	0	0	TRUE	20-110:0.0	1	4	6	0.666667	0.69897	0.845098
C.elegans_helminth	Y37A1B.1b	S1-like	DBC1	PF14444.7	301	474	475	1317	PF14443.7	1318	1506	842	1530	2312	150	1.94522	1.88892	1.4676	1.93484	-0.467246	-107.763	0	0	TRUE	1497-1508:0.0	1	55	105	0.52381	1.74819	2.02531
C.elegans_helminth	C10H11.8a	WD40	WD40	PF00400.33	373	447	448	993	PF00400.33	994	1059	545	1149	3653	150	2.39947	2.38572	1.6516	2.38769	-0.736085	-129.571	0	0	TRUE	20-97:0.0	1	227	320	0.709375	2.35793	2.50651
C.elegans_helminth	C18A11.5c	Xol-1_N	Xol-1_GHMP-like	PF09108.11	52	531	532	549	PF09109.11	550	969	17	1281	91	150	0.844581	1	0.826075	0.8376	-0.0115253	-1.86094	0.0627897	0.063663	FALSE	943-965:0.0;1241-1259:0.0	2	9	9	1	1	1
C.elegans_helminth	C10E2.2	zf-TRAF_2	F-box_4	PF15965.6	19	270	271	1059	PF15966.6	1060	1368	788	1506	70	150	0.967815	1.00672	0.427547	0.960454	-0.532907	-93.4887	0	0	TRUE	836-970:0.0;1406-1484:0.0	2	0	19	0	0	1.30103
C.elegans_helminth	C01G10.1	WSN	BRCT	PF02206.19	70	264	265	2955	PF00533.27	2956	3189	2690	3642	23	150	0.60206	0.286006	0	0.595828	-0.595828	-82.1521	0	0	TRUE	20-277:0.0;427-514:0.0;664-756:0.0;1144-1879:0.0;2029-2650:0.0;2800-2830:0.0;3468-3620:0.0	7	0	3	0	0	0.60206
C.elegans_helminth	T06E4.7	7TM_GPCR_Srd	7TM_GPCR_Srd	PF10317.10	13	429	430	654	PF10317.10	655	1032	224	1107	22	150	0.387612	0.464059	0.575713	0.382042	0.193672	23.4537	0	0	TRUE	too few reads overall		2	4	0.5	0.477121	0.69897
C.elegans_helminth	F44A2.7	DUF1248	Acetyltransf_18	PF06852.13	43	510	511	519	PF18014.2	520	744	8	942	18	150	0.700267	0.613959	0.500297	0.693732	-0.193435	-28.3968	0	0	TRUE	too few reads overall		3	3	1	0.60206	0.60206
E.granulosus_helminth	EGR_01963.1	RNA_pol_Rpb5_N	RNA_pol_Rpb5_C	PF03871.15	16	267	268	396	PF01191.20	397	615	128	621	762	100	1.91455	2.15203	1.95991	1.90427	0.0556463	12.9925	0	0	TRUE	None	0	103	164	0.628049	2.01703	2.21748
E.granulosus_helminth	EGR_02524.1	zf-B_box	MATH	PF00643.25	313	435	436	888	PF00917.27	889	1245	452	2835	1824	100	1.68139	1.66347	1.73212	1.67183	0.0602983	14.7318	0	0	TRUE	None	0	29	65	0.446154	1.47712	1.81954
E.granulosus_helminth	EGR_10212.1	ATE_N	ATE_C	PF04376.14	64	279	280	798	PF04377.16	799	1251	518	1569	398	100	1.31381	1.25921	1.37373	1.30538	0.068352	14.9222	0	0	TRUE	None	0	8	27	0.296296	0.954243	1.44716
E.granulosus_helminth	EGR_01636.1	Ribosomal_S17_N	Ribosomal_S17	PF16205.6	16	177	178	180	PF00366.21	181	390	2	441	5072	100	3.08626	3.08147	3.07699	3.07236	0.00462798	0.52896	0.596848	0.59844	FALSE	None	0	1193	1215	0.981893	3.077	3.08493
E.granulosus_helminth	EGR_09516.1	zf-ZPR1	zf-ZPR1	PF03367.14	82	549	550	711	PF03367.14	712	1194	161	1305	379	100	1.46765	1.35194	1.49927	1.45874	0.0405233	9.4965	0	0	TRUE	None	0	17	27	0.62963	1.25527	1.44716
E.granulosus_helminth	EGR_03439.1	Synapsin	Synapsin_C	PF02078.17	409	702	703	708	PF02750.15	709	1341	5	2511	4333	100	2.07918	2.11616	2.0325	2.06839	-0.0358949	-7.74772	1.07e-14	1.13e-14	TRUE	None	0	125	129	0.968992	2.10037	2.11394
E.granulosus_helminth	EGR_06080.1	WD40	WD40	PF00400.33	658	729	730	792	PF00400.33	793	867	62	1002	594	100	1.81412	1.91255	1.95508	1.80415	0.150933	36.3384	0	0	TRUE	None	0	64	96	0.666667	1.81291	1.98677
E.granulosus_helminth	EGR_06227.1	WD40	WD40	PF00400.33	517	633	634	675	PF00400.33	676	765	41	1422	272	100	1.1148	0.853872	1.1169	1.10698	0.00991825	1.91909	0.0550091	0.0558138	FALSE	None	0	5	8	0.625	0.778151	0.954243
E.granulosus_helminth	EGR_03310.1	WD40	WD40	PF00400.33	184	297	298	573	PF00400.33	574	675	275	1020	322	100	1.5723	1.44275	1.53942	1.56307	-0.0236537	-5.71208	1.16e-08	1.21e-08	TRUE	None	0	17	45	0.377778	1.25527	1.66276
E.granulosus_helminth	EGR_05485.1	Ribosomal_L2	Ribosomal_L2_C	PF00181.24	37	270	271	288	PF03947.19	289	669	17	780	11397	100	3.07904	3.11469	3.16115	3.06517	0.0959899	11.0156	0	0	TRUE	None	0	1208	1401	0.862241	3.08243	3.14675
E.granulosus_helminth	EGR_07169.1	Ribosomal_L2	Ribosomal_L2_C	PF00181.24	100	336	337	381	PF03947.19	382	732	44	1002	796	100	1.70018	1.84908	1.91145	1.69056	0.220897	53.9602	0	0	TRUE	None	0	50	91	0.549451	1.70757	1.96379
E.granulosus_helminth	EGR_08702.1	WD40	WD40	PF00400.33	4009	4098	4099	4665	PF00400.33	4666	4752	566	5508	1571	100	1.65567	1.64899	1.89222	1.64619	0.246035	60.0607	0	0	TRUE	None	0	21	73	0.287671	1.34242	1.86923
E.granulosus_helminth	EGR_04127.1	Fe_hyd_lg_C	Fe_hyd_lg_C	PF02906.15	367	606	607	660	PF02906.15	661	1554	53	1749	1234	100	1.98479	2.0008	1.81018	1.97429	-0.164113	-37.1902	0	0	TRUE	None	0	89	110	0.809091	1.95424	2.04532
E.granulosus_helminth	EGR_09205.1	GHMP_kinases_N	MDD_C	PF00288.27	283	450	451	543	PF18376.2	544	960	92	1230	502	100	1.30284	1.59298	1.67998	1.29444	0.38554	83.6661	0	0	TRUE	None	0	29	42	0.690476	1.47712	1.63347
E.granulosus_helminth	EGR_06332.1	WD40	WD40	PF00400.33	328	420	421	936	PF00400.33	937	1038	515	1854	1806	100	1.67861	1.86684	2.03212	1.66905	0.363069	88.7009	0	0	TRUE	None	0	33	99	0.333333	1.53148	2
E.granulosus_helminth	EGR_04532.1	ATE_N	ATE_C	PF04376.14	160	336	337	1047	PF04377.16	1048	1500	710	1815	1200	100	1.50706	1.78137	1.89977	1.49804	0.401732	95.4054	0	0	TRUE	None	0	27	94	0.287234	1.44716	1.97772
E.granulosus_helminth	EGR_09836.1	Exo_endo_phos	RhoGAP	PF03372.24	1195	2214	2215	2835	PF00620.28	2836	3270	620	3444	815	100	1.29132	1.42072	1.7017	1.28296	0.418735	90.2906	0	0	TRUE	None	0	17	39	0.435897	1.25527	1.60206
E.granulosus_helminth	EGR_01999.1	hGDE_N	hDGE_amylase	PF14699.7	85	393	394	429	PF14701.7	430	1521	35	1524	441	100	1.00308	1.35325	1.48529	0.995611	0.489678	87.97	0	0	TRUE	None	0	19	32	0.59375	1.30103	1.51851
E.granulosus_helminth	EGR_00333.1	WD40	WD40	PF00400.33	277	381	382	525	PF00400.33	526	627	143	2205	878	100	1.55296	1.48912	1.23518	1.54379	-0.308609	-74.2106	0	0	TRUE	None	0	20	45	0.444444	1.32222	1.66276
E.granulosus_helminth	EGR_05271.1	HLH	DUF5732	PF00010.27	238	414	415	543	PF19003.1	544	801	128	909	50	100	0.854803	0.825421	0.651714	0.847791	-0.196078	-31.8773	0	0	TRUE	826-887:0.0	1	4	8	0.5	0.69897	0.954243
E.granulosus_helminth	EGR_00859.1	MATH	UCH	PF00917.27	277	576	577	936	PF00443.30	937	1857	359	5223	1756	100	1.14385	1.25581	1.26975	1.13594	0.133808	26.3826	0	0	TRUE	5161-5201:0.0	1	9	23	0.391304	1	1.38021
E.granulosus_helminth	EGR_08000.1	WD40	WD40	PF00400.33	991	1092	1093	1107	PF00400.33	1108	1218	14	1479	5397	100	2.66284	2.57726	2.68294	2.65025	0.0326928	4.82814	1.4e-06	1.46e-06	TRUE	00:32:00	1	502	519	0.967245	2.70157	2.716
E.granulosus_helminth	EGR_08362.1	WD40	WD40	PF00400.33	817	912	913	969	PF00400.33	970	1077	56	1425	1910	100	2.16002	2.23831	2.21904	2.14898	0.0700571	14.4204	0	0	TRUE	20-30:0.0	1	145	188	0.771277	2.16435	2.27646
E.granulosus_helminth	EGR_02018.1	DBC1	SAP	PF14443.7	631	1002	1003	1179	PF02037.28	1180	1284	176	4743	7421	100	2.26457	2.26444	2.45493	2.25321	0.201725	38.8522	0	0	TRUE	00:49:00	1	137	219	0.625571	2.13988	2.34242
E.granulosus_helminth	EGR_00272.1	SBDS	SBDS_C	PF01172.19	40	303	304	321	PF09377.11	322	675	17	1152	872	100	1.48811	1.67261	1.78977	1.47915	0.310626	73.3197	0	0	TRUE	1036-1130:0.0	1	43	49	0.877551	1.64345	1.69897
E.granulosus_helminth	EGR_07314.1	ABC2_membrane_3	ABC_tran	PF12698.8	1714	2292	2293	2547	PF00005.28	2548	2979	254	4644	710	100	1.10784	1.22124	0.893433	1.10005	-0.206616	-39.7971	0	0	TRUE	4603-4622:0.0	1	10	21	0.47619	1.04139	1.34242
E.granulosus_helminth	EGR_07186.1	THAP	P66_CC	PF05485.13	10	264	265	633	PF16563.6	634	729	368	2493	1888	100	0.779568	1.33742	1.49788	0.772788	0.725091	112.12	0	0	TRUE	2372-2471:0.0	1	6	46	0.130435	0.845098	1.6721
E.granulosus_helminth	EGR_00658.1	WD40	WD40	PF00400.33	226	306	307	333	PF00400.33	334	438	26	786	46	100	1.13488	1.17394	0.993751	1.127	-0.13325	-26.121	0	0	TRUE	20-169:0.0;609-764:0.0	2	4	6	0.666667	0.69897	0.845098
E.granulosus_helminth	EGR_00631.1	WD40	WD40	PF00400.33	1279	1374	1375	1635	PF00400.33	1636	1731	260	3939	359	100	0.888133	0.781466	0.797325	0.881018	-0.0836924	-13.9143	0	0	TRUE	152-187:0.0;1735:0.0	2	1	12	0.0833333	0.30103	1.11394
E.granulosus_helminth	EGR_05309.1	WD40	WD40	PF00400.33	388	426	427	738	PF00400.33	739	873	311	1539	996	100	1.90503	1.89923	2.06365	1.89478	0.168872	39.5692	0	0	TRUE	1131-1141:0.0;1242-1321:0.0	2	63	92	0.684783	1.80618	1.96848
E.granulosus_helminth	EGR_04587.1	WD40	WD40	PF00400.33	421	558	559	588	PF00400.33	589	687	29	879	90	100	1.25771	1.32084	1.10301	1.24946	-0.146449	-30.9764	0	0	TRUE	700-713:0.0;813-857:0.0	2	20	25	0.8	1.32222	1.41497
E.granulosus_helminth	EGR_01939.1	6PF2K	His_Phos_1	PF01591.19	67	729	730	738	PF00300.23	739	1290	8	1662	1008	100	1.73023	1.80919	1.87931	1.72052	0.158795	38.7285	0	0	TRUE	1396:0.0;1616-1640:0.0	2	72	75	0.96	1.86332	1.88081
E.granulosus_helminth	EGR_00054.1	WD40	WD40	PF00400.33	445	561	562	4608	PF00400.33	4609	4719	4046	5100	1346	100	1.10178	1.37669	2.07921	1.09401	0.985206	189.012	0	0	TRUE	1261:0.0;1404-1413:0.0;3079-3173:0.0	3	0	88	0	0	1.94939
E.granulosus_helminth	EGR_02746.1	WD40	WD40	PF00400.33	658	765	766	1326	PF00400.33	1327	1434	560	2133	2064	100	2.34565	2.01484	0	2.33403	-2.33403	-425.996	0	0	TRUE	20-92:0.0;192-421:0.0;1511-2111:0.0364	3	123	297	0.414141	2.09342	2.47422
E.granulosus_helminth	EGR_09338.1	zf-UBP_var	zf-UBP	PF17807.2	88	237	238	267	PF02148.20	268	423	29	1260	30	100	0.824343	0	0	0.817425	-0.817425	-130.213	0	0	TRUE	20-95:0.0;195-271:0.0;375-662:0.0;913-1238:0.0	4	0	0	0	0	0
E.granulosus_helminth	EGR_10256.1	ASC	LisH	PF00858.25	4816	6375	6376	9345	PF08513.12	9346	9426	2969	11349	5052	100	1.33523	1.76853	0.390368	1.32673	-0.936363	-206.763	0	0	TRUE	1789:0.0;1913-2021:0.0;2399-2401:0.0;4612-6492:0.0	4	0	54	0	0	1.74036
E.granulosus_helminth	EGR_07313.1	DUF5726	gag-asp_proteas	PF18996.1	112	381	382	705	PF13975.7	706	978	323	1539	100	100	0.762317	0	0	0.755591	-0.755591	-115.514	0	0	TRUE	20-101:0.0;199-359:0.0;468-728:0.0;848-1283:0.0;1429-1517:0.0	5	0	5	0	0	0.778151
E.granulosus_helminth	EGR_07899.1	THAP	2-Hacid_dh_C	PF05485.13	13	189	190	1083	PF02826.20	1084	1479	893	1866	36	100	0.530178	0.584842	0.0234811	0.524168	-0.500687	-66.0206	0	0	TRUE	129-138:0.0;265-292:0.0;827-1056:0.0;1248-1632:0.0;1782-1844:0.0	5	0	8	0	0	0.954243
E.granulosus_helminth	EGR_06733.1	FANCI_S2	FANCI_S4	PF14676.7	538	1053	1054	3420	PF14678.7	3421	4236	2366	4458	204	100	0.587728	0.795447	0.694153	0.581541	0.112613	15.388	0	0	TRUE	20-128:0.0;398-486:0.0;702-1197:0.0;1350-1353:0.0;3142-3151:0.0;3710-3732:0.0	6	0	11	0	0	1.07918
E.granulosus_helminth	EGR_03228.1	zf-DBF	PHD	PF07535.13	943	1071	1072	2133	PF00628.30	2134	2286	1061	3765	108	100	0.773072	0.587717	0.732814	0.766312	-0.0334978	-5.15753	2.56e-07	2.67e-07	TRUE	197-219:0.0;319-330:0.0;414-512:0.0;1334-1397:0.0;2832-2847:0.0;3435-3530:0.0;3736-3743:0.0	7	0	8	0	0	0.954243
E.granulosus_helminth	EGR_06939.1	WD40	WD40	PF00400.33	1171	1281	1282	1539	PF00400.33	1540	1647	257	3234	30	100	0.382812	0.228862	0	0.377256	-0.377256	-45.5588	0	0	TRUE	20-851:0.0;1007-1359:0.0;1459-1481:0.0;1642-1853:0.0;2101-2116:0.0;2253-2300:0.0;2595-2757:0.0;3020-3066:0.0	8	0	1	0	0	0.30103
E.granulosus_helminth	EGR_05272.1	HLH	DUF5732	PF00010.27	289	465	466	585	PF19003.1	586	828	119	1029	18	100	0.376309	0.420506	0.0568735	0.370774	-0.3139	-37.7652	0	0	TRUE	too few reads overall		1	2	0.5	0.30103	0.477121
E.multilocularis_helminth	EmuJ_000878700.1	FANCI_S2	FANCI_S4	PF14676.7	1033	1545	1546	3900	PF14678.7	3901	4773	2354	4995	1258	100	1.04758	1.26369	1.80958	1.03998	0.769604	142.443	0	0	TRUE	None	0	6	39	0.153846	0.845098	1.60206
E.multilocularis_helminth	EmuJ_000971800.1	THAP	P66_CC	PF05485.13	10	264	265	729	PF16563.6	730	825	464	2685	1820	100	0.573918	1.37982	1.6454	0.567772	1.07763	145.989	0	0	TRUE	None	0	0	37	0	0	1.57978
E.multilocularis_helminth	EmuJ_000260800.1	HLH	DUF5732	PF00010.27	238	414	415	540	PF19003.1	541	798	125	906	576	100	1.73434	1.85411	1.77829	1.72462	0.053675	13.0863	0	0	TRUE	None	0	54	83	0.650602	1.74036	1.92428
E.multilocularis_helminth	EmuJ_000809200.1	WD40	WD40	PF00400.33	1054	1164	1165	1206	PF00400.33	1207	1293	41	1545	293	100	1.40292	1.38021	1.46974	1.39422	0.0755218	17.2356	0	0	TRUE	None	0	19	26	0.730769	1.30103	1.43136
E.multilocularis_helminth	EmuJ_000113600.1	Fe_hyd_lg_C	Fe_hyd_lg_C	PF02906.15	409	648	649	705	PF02906.15	706	1506	56	1698	1734	100	1.99655	2.04278	1.99465	1.98601	0.00864161	1.94741	0.0515218	0.0522978	FALSE	None	0	101	129	0.782946	2.0086	2.11394
E.multilocularis_helminth	EmuJ_000616500.1	WD40	WD40	PF00400.33	268	345	346	432	PF00400.33	433	525	86	960	2449	100	2.3766	2.39087	2.33824	2.36489	-0.0266491	-4.76378	1.93e-06	2.01e-06	TRUE	None	0	198	286	0.692308	2.29885	2.45788
E.multilocularis_helminth	EmuJ_001177700.1	Synapsin	Synapsin_C	PF02078.17	409	702	703	708	PF02750.15	709	1314	5	2688	2055	100	1.43387	1.33579	1.56888	1.42507	0.143805	33.2603	0	0	TRUE	None	0	23	23	1	1.38021	1.38021
E.multilocularis_helminth	EmuJ_000784400.1	SBDS	SBDS_C	PF01172.19	40	336	337	354	PF09377.11	355	708	17	1101	1821	100	1.97176	1.97543	2.06914	1.9613	0.107842	24.5854	0	0	TRUE	None	0	97	103	0.941748	1.99123	2.01703
E.multilocularis_helminth	EmuJ_000622200.1	WD40	WD40	PF00400.33	298	405	406	966	PF00400.33	967	1074	560	1161	4874	100	2.53789	2.70705	2.46573	2.52568	-0.0599552	-9.61513	0	0	TRUE	None	0	322	744	0.432796	2.5092	2.87216
E.multilocularis_helminth	EmuJ_000934400.1	ATE_N	ATE_C	PF04376.14	64	318	319	747	PF04377.16	748	1200	428	1533	195	100	0.860632	0.996238	1.07307	0.853601	0.219465	35.8193	0	0	TRUE	None	0	2	17	0.117647	0.477121	1.25527
E.multilocularis_helminth	EmuJ_000741200.1	WD40	WD40	PF00400.33	793	888	889	951	PF00400.33	952	1053	62	1506	3025	100	2.31076	2.36599	2.42299	2.29925	0.123735	23.1157	0	0	TRUE	None	0	205	267	0.76779	2.31387	2.42813
E.multilocularis_helminth	EmuJ_001005800.1	MATH	UCH	PF00917.27	373	672	673	1032	PF00443.30	1033	1953	359	5340	4137	100	1.21993	1.32222	1.42197	1.21179	0.210177	43.4648	0	0	TRUE	None	0	14	29	0.482759	1.17609	1.47712
E.multilocularis_helminth	EmuJ_000653700.1	MutS_IV	MutS_V	PF05190.19	169	459	460	762	PF00488.22	763	1347	302	1647	1150	100	1.68326	1.72503	1.85452	1.67369	0.18083	44.1804	0	0	TRUE	None	0	35	84	0.416667	1.5563	1.92942
E.multilocularis_helminth	EmuJ_000645900.1	DBC1	SAP	PF14443.7	631	1002	1003	1179	PF02037.28	1180	1284	176	2676	12799	100	2.38995	2.38715	2.51233	2.3782	0.134127	23.7619	0	0	TRUE	None	0	210	301	0.697674	2.32428	2.48001
E.multilocularis_helminth	EmuJ_000641000.1	RNA_pol_Rpb5_N	RNA_pol_Rpb5_C	PF03871.15	16	267	268	396	PF01191.20	397	615	128	621	3655	100	2.56696	2.76939	2.69711	2.55466	0.142446	22.406	0	0	TRUE	None	0	485	710	0.683099	2.68664	2.85187
E.multilocularis_helminth	EmuJ_000861700.1	Ribosomal_S17_N	Ribosomal_S17	PF16205.6	16	177	178	180	PF00366.21	181	390	2	441	8192	100	3.23014	3.37864	3.32533	3.2158	0.109528	11.5794	0	0	TRUE	None	0	2322	2419	0.959901	3.36605	3.38382
E.multilocularis_helminth	EmuJ_001174200.1	zf-ZPR1	zf-ZPR1	PF03367.14	82	549	550	711	PF03367.14	712	1194	161	1305	2122	100	2.07454	2.19402	2.26841	2.06376	0.204651	44.2871	0	0	TRUE	None	0	111	186	0.596774	2.04922	2.27184
E.multilocularis_helminth	EmuJ_000919700.1	WD40	WD40	PF00400.33	184	297	298	573	PF00400.33	574	675	275	1020	1429	100	1.97812	2.05444	2.18204	1.96765	0.214394	48.7351	0	0	TRUE	None	0	62	144	0.430556	1.79934	2.16137
E.multilocularis_helminth	EmuJ_000260700.1	HLH	DUF5732	PF00010.27	289	465	466	585	PF19003.1	586	840	119	930	149	100	1.02618	1.3787	1.30366	1.01864	0.285018	52.0035	0	0	TRUE	None	0	15	37	0.405405	1.20412	1.57978
E.multilocularis_helminth	EmuJ_000244250.1	WD40	WD40	PF00400.33	658	726	727	780	PF00400.33	781	867	53	1002	1708	100	2.2255	2.39008	2.42077	2.21425	0.206517	40.7961	0	0	TRUE	None	0	224	283	0.791519	2.35218	2.45332
E.multilocularis_helminth	EmuJ_000078000.1	Ribosomal_L2	Ribosomal_L2_C	PF00181.24	37	270	271	288	PF03947.19	289	669	17	780	12143	100	3.04273	3.20312	3.18932	3.02896	0.16036	18.7831	0	0	TRUE	None	0	1501	1694	0.886068	3.17667	3.22917
E.multilocularis_helminth	EmuJ_000256300.1	WD40	WD40	PF00400.33	349	387	388	699	PF00400.33	700	834	311	1101	2140	100	2.14565	2.15959	2.46235	2.13465	0.327699	68.0452	0	0	TRUE	None	0	101	236	0.427966	2.0086	2.37475
E.multilocularis_helminth	EmuJ_000733050.1	ATE_N	ATE_C	PF04376.14	76	249	250	963	PF04377.16	964	1416	713	1731	3881	100	2.00007	2.1826	2.34762	1.98953	0.358088	80.5589	0	0	TRUE	None	0	64	233	0.274678	1.81291	2.36922
E.multilocularis_helminth	EmuJ_001036700.1	WD40	WD40	PF00400.33	493	582	583	1533	PF00400.33	1534	1653	950	2571	2681	100	1.64499	1.83254	2.02789	1.63553	0.392359	95.714	0	0	TRUE	None	0	30	118	0.254237	1.49136	2.07555
E.multilocularis_helminth	EmuJ_001056300.1	zf-DBF	PHD	PF07535.13	940	1068	1069	2061	PF00628.30	2062	2214	992	2223	351	100	1.25992	1.33227	0.962676	1.25166	-0.288985	-61.2041	0	0	TRUE	None	0	3	37	0.0810811	0.60206	1.57978
E.multilocularis_helminth	EmuJ_000737000.1	WD40	WD40	PF00400.33	307	399	400	915	PF00400.33	916	1017	515	1833	3681	100	1.88891	2.04071	2.32339	1.87871	0.444688	104.795	0	0	TRUE	None	0	62	197	0.314721	1.79934	2.29667
E.multilocularis_helminth	EmuJ_000104650.1	WD40	WD40	PF00400.33	46	138	139	159	PF00400.33	160	270	20	1638	512	100	0.709124	0.937852	1.2382	0.702561	0.535643	79.0873	0	0	TRUE	None	0	8	10	0.8	0.954243	1.04139
E.multilocularis_helminth	EmuJ_000488600.1	PTPlike_phytase	PTEN_C2	PF14566.7	457	627	628	768	PF10409.10	769	1851	140	2100	1105	100	1.27134	1.58686	1.76875	1.26304	0.505706	107.814	0	0	TRUE	None	0	27	50	0.54	1.44716	1.70757
E.multilocularis_helminth	EmuJ_000180600.1	ATE_N	ATE_C	PF04376.14	10	114	115	573	PF04377.16	574	1026	458	1341	1119	100	1.41545	1.70195	1.91858	1.40671	0.511873	117.47	0	0	TRUE	None	0	34	77	0.441558	1.54407	1.89209
E.multilocularis_helminth	EmuJ_000620700.1	WD40	WD40	PF00400.33	211	336	337	1980	PF00400.33	1981	2094	1643	3705	3272	100	1.37718	1.63974	1.91209	1.36856	0.543531	122.57	0	0	TRUE	None	0	10	75	0.133333	1.04139	1.88081
E.multilocularis_helminth	EmuJ_000593000.1	GHMP_kinases_N	MDD_C	PF00288.27	283	450	451	543	PF18376.2	544	1176	92	1191	1488	100	1.56967	2.04271	2.16274	1.56045	0.602295	145.369	0	0	TRUE	None	0	52	130	0.4	1.72428	2.11727
E.multilocularis_helminth	EmuJ_000453600.1	zf-B_box	MATH	PF00643.25	313	435	436	888	PF00917.27	889	1242	452	2841	2013	100	1.5897	1.5016	1.64921	1.58042	0.0687897	16.6662	0	0	TRUE	2773-2819:0.0	1	23	47	0.489362	1.38021	1.68124
E.multilocularis_helminth	EmuJ_000597500.1	WD40	WD40	PF00400.33	499	615	616	657	PF00400.33	658	747	41	1404	973	100	1.6484	1.79555	1.89141	1.63894	0.252473	61.6047	0	0	TRUE	20-52:0.0	1	32	46	0.695652	1.51851	1.6721
E.multilocularis_helminth	EmuJ_000638700.1	6PF2K	His_Phos_1	PF01591.19	109	702	703	711	PF00300.23	712	1263	8	1455	1152	100	1.7155	1.94173	1.9754	1.70583	0.26957	65.8101	0	0	TRUE	00:57:00	1	80	82	0.97561	1.90849	1.91908
E.multilocularis_helminth	EmuJ_000241800.1	WD40	WD40	PF00400.33	790	873	874	906	PF00400.33	907	1029	32	1419	586	100	1.15743	1.49559	1.76062	1.14948	0.611137	121.549	0	0	TRUE	00:06:00	1	35	42	0.833333	1.5563	1.63347
E.multilocularis_helminth	EmuJ_000776900.1	WD40	WD40	PF00400.33	199	303	304	447	PF00400.33	448	549	143	2262	229	100	0.647197	0.558475	0.744983	0.640825	0.104158	14.7776	0	0	TRUE	152-158:0.0;455-523:0.0;2159-2175:0.0	3	2	5	0.4	0.477121	0.778151
E.multilocularis_helminth	EmuJ_000676400.1	DUF5726	gag-asp_proteas	PF18996.1	112	381	382	711	PF13975.7	712	978	329	1098	30	100	0.56119	0.329675	0	0.555084	-0.555084	-74.6062	0	0	TRUE	20-27:0.0;527-566:0.0;666-683:0.0;869-929:0.0	4	0	4	0	0	0.69897
E.multilocularis_helminth	EmuJ_000730600.1	ATE_N	ATE_C	PF04376.14	64	279	280	780	PF04377.16	781	1233	500	1551	51	100	0.600549	0.55832	0.718833	0.594322	0.124511	17.1512	0	0	TRUE	99-144:0.0;380-383:0.0;871-893:0.0;1099-1103:0.0	4	0	6	0	0	0.845098
E.multilocularis_helminth	EmuJ_000916300.1	WD40	WD40	PF00400.33	1096	1206	1207	1515	PF00400.33	1516	1623	308	3207	155	100	0.709025	0.855415	0.943385	0.702463	0.240921	35.5696	0	0	TRUE	20-137:0.0;237-297:0.0;490-562:0.0;945-1124:0.0	4	1	5	0.2	0.30103	0.778151
E.multilocularis_helminth	EmuJ_000739300.1	ASC	LisH	PF00858.25	166	1725	1726	4659	PF08513.12	4660	4740	2933	6663	2738	100	1.17404	1.60992	2.02129	1.16605	0.855244	171.903	0	0	TRUE	20-269:0.0;369-416:0.0;516-1267:0.0;1367-1369:0.0;1539-1610:0.0;1708-1733:0.0	6	0	49	0	0	1.69897
E.multilocularis_helminth	EmuJ_000887100.1	WD40	WD40	PF00400.33	1090	1185	1186	1443	PF00400.33	1444	1554	257	3774	98	100	0.383217	0.582697	0.437551	0.37766	0.0598905	7.23428	5.12e-13	5.42e-13	TRUE	20-21:0.0;197-610:0.0;791-1013:0.0;1438-1439:0.0;1655-1668:0.0;1903-2135:0.0;2398-2493:0.0	7	0	6	0	0	0.845098
E.multilocularis_helminth	EmuJ_000816400.1	THAP	2-Hacid_dh_C	PF05485.13	13	189	190	1083	PF02826.20	1084	1479	893	1896	18	100	0.413839	0.428874	0	0.408188	-0.408188	-50.1946	0	0	TRUE	too few reads overall		0	4	0	0	0.69897
H.contortus_helminth	maker-C298493-snap-gene-0.3-mRNA-1	WD40	WD40	PF00400.33	4	108	109	159	PF00400.33	160	240	50	312	49	75.551	0.786346	1	0.913683	0.779545	0.134138	20.8349	0	0	TRUE	None	0	8	14	0.571429	0.954243	1.17609
H.contortus_helminth	maker-C254055-snap-gene-0.1-mRNA-1	WD40	WD40	PF00400.33	7	78	79	93	PF00400.33	94	195	14	195	28	75.8571	0.419129	0.457377	0.39794	0.413462	-0.0155218	-1.91465	0.0556	0.0564	FALSE	None	0	14	16	0.875	1.17609	1.23045
H.contortus_helminth	maker-C459857-snap-gene-0.3-mRNA-1	ABC2_membrane_3	ABC_tran	PF12698.8	106	840	841	1023	PF00005.28	1024	1149	182	1179	379	75.4512	1.22238	1.14101	0.664552	1.21423	-0.549681	-113.844	0	0	TRUE	None	0	5	33	0.151515	0.778151	1.53148
H.contortus_helminth	maker-C407541-snap-gene-0.2-mRNA-1	WD40	WD40	PF00400.33	4	96	97	234	PF00400.33	235	345	137	441	40	75.825	0.551345	0.936397	0.789733	0.54527	0.244464	32.6577	0	0	TRUE	None	0	2	11	0.181818	0.477121	1.07918
H.contortus_helminth	snap-scaffold7958-abinit-gene-0.4-mRNA-1	ABC2_membrane_3	ABC_tran	PF12698.8	235	1053	1054	1245	PF00005.28	1246	1455	191	1485	877	75.5143	1.4558	1.29488	1.4109	1.44693	-0.0360373	-8.40786	0	0	TRUE	None	0	5	53	0.0943396	0.778151	1.73239
H.contortus_helminth	snap-scaffold13008-abinit-gene-0.12-mRNA-1	DBC1	SAP	PF14443.7	268	558	559	870	PF02037.28	871	972	311	2409	3780	75.4966	1.7054	1.93665	2.16213	1.69576	0.466369	113.905	0	0	TRUE	None	0	0	174	0	0	2.24304
H.contortus_helminth	maker-scaffold2737-augustus-gene-0.3-mRNA-1	WD40	WD40	PF00400.33	745	855	856	882	PF00400.33	883	984	26	1002	875	75.5154	1.83354	1.73978	1.44548	1.82351	-0.378028	-90.5861	0	0	TRUE	None	0	59	66	0.893939	1.77815	1.82607
H.contortus_helminth	maker-scaffold17121-snap-gene-0.15-mRNA-1	SBDS	SBDS_C	PF01172.19	46	309	310	327	PF09377.11	328	681	17	762	1516	75.4393	2.02282	1.99098	1.5238	2.0122	-0.488401	-108.641	0	0	TRUE	None	0	130	164	0.792683	2.11727	2.21748
H.contortus_helminth	maker-C436835-augustus-gene-0.2-mRNA-1	WD40	WD40	PF00400.33	16	117	118	204	PF00400.33	205	297	86	450	44	75.3636	0.349335	0.30103	0.128427	0.343883	-0.215456	-25.5222	0	0	TRUE	178-204:0.0	1	0	4	0	0	0.69897
H.contortus_helminth	maker-C467991-snap-gene-0.17-mRNA-1	BTB_2	PBD	PF02214.23	16	279	280	510	PF00786.29	511	573	230	864	34	75.4412	0.707118	0.470172	0	0.700562	-0.700562	-103.303	0	0	TRUE	104-381:0.0	1	0	8	0	0	0.954243
H.contortus_helminth	snap-scaffold19245-abinit-gene-0.10-mRNA-1	WD40	WD40	PF00400.33	220	336	337	597	PF00400.33	598	714	260	822	46	75.4565	0.55299	0.260053	0	0.54691	-0.54691	-73.1355	0	0	TRUE	181-215:0.0	1	0	8	0	0	0.954243
H.contortus_helminth	maker-C454199-snap-gene-0.3-mRNA-1	tRNA-synt_2d	FDX-ACB	PF01409.21	142	408	409	426	PF03147.15	427	711	17	714	534	75.3539	1.56205	0.948847	1.06929	1.55285	-0.483561	-116.522	0	0	TRUE	406-417:0.0	1	0	9	0	0	1
H.contortus_helminth	maker-scaffold7307-snap-gene-0.32-mRNA-1	PH	P21-Arc	PF00169.30	94	342	343	492	PF04062.15	493	942	149	1176	3740	75.407	2.09125	1.70603	1.96665	2.08042	-0.113769	-24.3901	0	0	TRUE	421-494:0.0	1	0	220	0	0	2.34439
H.contortus_helminth	maker-scaffold4310-snap-gene-0.11-mRNA-1	ABC2_membrane_3	ABC_tran	PF12698.8	862	1590	1591	1845	PF00005.28	1846	2271	254	2637	3148	75.5407	1.53258	1.85773	1.87472	1.52348	0.351244	84.031	0	0	TRUE	2558-2573:0.0	1	65	131	0.496183	1.81954	2.12057
H.contortus_helminth	augustus-scaffold18295-abinit-gene-0.0-mRNA-1	WD40	WD40	PF00400.33	16	132	133	177	PF00400.33	178	246	44	414	101	75.604	1.2335	1.33668	1.18399	1.22531	-0.0413226	-8.61588	0	0	TRUE	20-120:0.0	1	8	15	0.533333	0.954243	1.20412
H.contortus_helminth	maker-scaffold9112-snap-gene-0.10-mRNA-1	WD40	WD40	PF00400.33	421	486	487	531	PF00400.33	532	642	44	1179	512	75.6211	1.20453	1.33176	1.13221	1.19644	-0.064226	-13.1573	0	0	TRUE	20-108:0.0	1	13	22	0.590909	1.14613	1.36173
H.contortus_helminth	maker-scaffold6322-snap-gene-0.10-mRNA-1	7TM_GPCR_Srt	7TM_GPCR_Srt	PF10321.10	22	237	238	306	PF10321.10	307	624	68	825	38	75.5	0.350392	0.712601	0.619133	0.344936	0.274196	32.5002	0	0	TRUE	20-84:0.0;700-706:0.0	2	0	0	0	0	0
H.contortus_helminth	maker-C470591-augustus-gene-0.13-mRNA-1	KH_6	NDUFB10	PF15985.6	580	708	709	855	PF10249.10	856	1248	146	1437	1457	75.5223	1.17676	1.75087	1.73157	1.16876	0.562816	113.319	0	0	TRUE	980-992:0.0;1405-1415:0.0	2	1	92	0.0108696	0.30103	1.96848
H.contortus_helminth	maker-C471539-snap-gene-0.16-mRNA-1	WD40	WD40	PF00400.33	313	408	409	726	PF00400.33	727	852	317	1098	1580	75.5633	1.82533	1.60018	1.85402	1.81532	0.0386928	9.29104	0	0	TRUE	493-495:0.0;677-691:0.0	2	0	130	0	0	2.11727
H.contortus_helminth	maker-scaffold11078-augustus-gene-0.14-mRNA-1	Col_cuticle_N	Col_cuticle_N	PF01484.18	22	171	172	429	PF01484.18	430	555	257	690	1234	75.6653	1.48968	1.9352	1.29999	1.48071	-0.180711	-42.6771	0	0	TRUE	268-360:0.0;550-587:0.0	2	0	187	0	0	2.27416
H.contortus_helminth	maker-scaffold11078-augustus-gene-0.14-mRNA-2	Col_cuticle_N	Col_cuticle_N	PF01484.18	22	171	172	342	PF01484.18	343	468	170	603	958	75.6441	1.15836	1.43864	1.63283	1.15041	0.482413	96.0045	0	0	TRUE	256-273:0.0;463-500:0.0	2	0	111	0	0	2.04922
H.contortus_helminth	maker-scaffold10564-snap-gene-0.9-mRNA-1	WD40	WD40	PF00400.33	472	582	583	723	PF00400.33	724	831	140	1206	318	75.566	0.929649	0.983361	1.12009	0.922406	0.19768	33.7978	0	0	TRUE	20-63:0.0;1134-1184:0.0	2	5	21	0.238095	0.778151	1.34242
H.contortus_helminth	maker-scaffold918-snap-gene-0.15-mRNA-1	WD40	WD40	PF00400.33	298	393	394	669	PF00400.33	670	786	275	984	527	75.4288	0.893369	1.31989	1.38345	0.886238	0.49721	82.9556	0	0	TRUE	221-311:0.0;924-962:0.0	2	7	43	0.162791	0.90309	1.64345
H.contortus_helminth	augustus-scaffold11179-abinit-gene-2.0-mRNA-1	NTP_transf_7	NTP_transf_7	PF07984.13	145	855	856	861	PF07984.13	862	1734	5	1881	3453	75.6125	2.61862	2.6087	2.15526	2.60616	-0.450904	-68.5433	0	0	TRUE	20-142:0.0;1742-1859:0.0	2	0	0	0	0	0
H.contortus_helminth	augustus-C452825-abinit-gene-0.0-mRNA-1	Zip	KOW	PF02535.23	136	1020	1021	1257	PF00467.30	1258	1353	236	1764	793	75.5485	1.43857	1.6032	1.51906	1.42976	0.0893022	20.6941	0	0	TRUE	71-142:0.0;1054:0.0;1740-1742:0.0	3	0	51	0	0	1.716
H.contortus_helminth	maker-scaffold18911-augustus-gene-0.2-mRNA-1	7TM_GPCR_Srab	7TM_GPCR_Srab	PF10292.10	820	1038	1039	1050	PF10292.10	1051	1356	11	1374	136	75.7206	0.70527	0.765917	0.155753	0.698719	-0.542967	-79.9682	0	0	TRUE	676-804:0.0;1012-1051:0.0;1331-1352:0.0	3	0	0	0	0	0
H.contortus_helminth	augustus-C470891-abinit-gene-0.0-mRNA-1	WD40	WD40	PF00400.33	85	177	178	735	PF00400.33	736	807	557	816	300	75.58	0.778929	1.03354	0	0.772151	-0.772151	-119.346	0	0	TRUE	77-99:0.0;373-398:0.0;613-627:0.0	3	0	72	0	0	1.86332
H.contortus_helminth	maker-scaffold7125-snap-gene-0.13-mRNA-1	7TM_GPCR_Srsx	7TM_GPCR_Srsx	PF10320.10	316	543	544	567	PF10320.10	568	1128	23	1725	580	75.5276	1.65389	1.46921	1.10607	1.64441	-0.538339	-131.403	0	0	TRUE	20-249:0.0;529-556:0.0;1583-1589:0.0	3	0	28	0	0	1.4624
H.contortus_helminth	maker-scaffold16575-snap-gene-0.17-mRNA-1	7TM_GPCR_Srx	7TM_GPCR_Srx	PF10328.10	175	666	667	678	PF10328.10	679	858	11	960	145	75.4	0.778298	0.477121	0.298611	0.771522	-0.472912	-73.0644	0	0	TRUE	20-50:0.0;175-215:0.0;848-938:0.0	3	0	0	0	0	0
H.contortus_helminth	maker-scaffold5268-snap-gene-0.13-mRNA-1	WD40	WD40	PF00400.33	361	450	451	912	PF00400.33	913	1020	461	1077	36	75.5833	0.156347	0	0	0.151491	-0.151491	-16.1361	0	0	TRUE	20-44:0.0;120-145:0.0;435-865:0.0;996-1055:0.0	4	0	1	0	0	0.30103
H.contortus_helminth	augustus-scaffold11669-abinit-gene-0.0-mRNA-1	CX	CX	PF01705.20	247	360	361	411	PF01705.20	412	528	50	693	302	75.6026	0.363051	0.371611	0.0073611	0.357557	-0.350195	-41.8109	0	0	TRUE	20-36:0.0;155-158:0.0;416-417:0.0;573-671:0.0	4	2	22	0.0909091	0.477121	1.36173
H.contortus_helminth	maker-scaffold3982-snap-gene-0.8-mRNA-1	2Fe-2S_thioredx	UPF0020	PF01257.20	229	639	640	1524	PF01170.19	1525	1692	884	2595	3842	75.5461	2.36582	1.4559	0.921439	2.35414	-1.43271	-257.973	0	0	TRUE	20-64:0.0;940-950:0.0;2179-2257:0.0;2461-2510:0.0	4	0	216	0	0	2.33646
H.contortus_helminth	maker-C468711-augustus-gene-0.12-mRNA-1	PMM	PMM	PF03332.14	274	597	598	678	PF03332.14	679	1092	80	1182	285	75.5333	1.22281	1.37164	0.256901	1.21466	-0.957764	-198.413	0	0	TRUE	20-63:0.0;243-265:0.0;336-402:0.0;1090-1160:0.0	4	0	0	0	0	0
H.contortus_helminth	maker-scaffold18505-snap-gene-0.17-mRNA-1	NAD_binding_8	ETF_QO	PF13450.7	163	300	301	1593	PF05187.14	1594	1908	1292	1917	643	75.5552	1.01758	1.04334	0	1.01006	-1.01006	-183.232	0	0	TRUE	961-1012:0.0;1083-1104:0.0;1200-1247:0.0;1453-1508:0.0	4	0	47	0	0	1.68124
H.contortus_helminth	maker-scaffold3864-augustus-gene-1.16-mRNA-1	WD40	WD40	PF00400.33	133	207	208	261	PF00400.33	262	342	53	1266	322	75.6056	1.27323	0.963963	0.390368	1.26493	-0.874561	-186.655	0	0	TRUE	391-409:0.0;547-682:0.0;809-872:0.0;978-992:0.0	4	3	28	0.107143	0.60206	1.4624
H.contortus_helminth	maker-scaffold8493-augustus-gene-0.25-mRNA-2	Alg6_Alg8	Endonuclease_5	PF03155.16	412	546	547	996	PF04493.15	997	1374	449	1641	291	75.6014	0.237022	0	0	0.231917	-0.231917	-25.7988	0	0	TRUE	20-414:0.0;546-791:0.0;1246-1278:0.0;1386-1619:0.0	4	0	38	0	0	1.59106
H.contortus_helminth	maker-scaffold11361-snap-gene-0.22-mRNA-1	7TM_GPCR_Srab	7TM_GPCR_Sra	PF10292.10	145	474	475	597	PF02117.17	598	1341	122	1422	103	75.6893	0.580821	0.485283	0.332547	0.574655	-0.242108	-32.9404	0	0	TRUE	20-154:0.0;229-239:0.0;509-743:0.0;873-959:0.0;1300-1328:0.0	5	0	5	0	0	0.778151
H.contortus_helminth	maker-scaffold823-augustus-gene-0.16-mRNA-2	Membralin	MTS	PF09746.10	235	774	775	1182	PF05175.15	1183	1422	407	1488	338	75.5296	0.835808	0.46159	0	0.828854	-0.828854	-133.049	0	0	TRUE	94-99:0.0;659-667:0.0;948-1170:0.0;1271-1273:0.0;1435-1466:0.0	5	0	21	0	0	1.34242
H.contortus_helminth	snap-scaffold933-abinit-gene-0.2-mRNA-1	hGDE_N	hDGE_amylase	PF14699.7	235	378	379	384	PF14701.7	385	1641	5	1641	79	75.4937	0.760716	0.477121	0.42571	0.753994	-0.328284	-50.1347	0	0	TRUE	20-40:0.0;597-781:0.0;857-880:0.0;960-975:0.0;1192-1198:0.0;1394-1395:0.0;1513-1619:0.0	7	7	10	0.7	0.90309	1.04139
H.contortus_helminth	maker-C464909-augustus-gene-0.9-mRNA-1	RNase_P_p30	tRNA_m1G_MT	PF01876.17	43	855	856	1311	PF01746.22	1312	1818	455	2124	142	75.5915	0.49781	0.507761	0	0.4919	-0.4919	-63.5949	0	0	TRUE	20-70:0.0;476-499:0.0;575-725:0.0;950-1027:0.0;1345-1357:0.0;1666-1711:0.0;1806-1975:0.0	7	0	7	0	0	0.90309
H.contortus_helminth	maker-scaffold823-augustus-gene-0.16-mRNA-1	Membralin	MTS	PF09746.10	244	963	964	1737	PF05175.15	1738	2034	773	2100	695	75.5597	1.25285	0.97731	0	1.24461	-1.24461	-262.507	0	0	TRUE	94-99:0.0;922-924:0.0;1270-1290:0.0;1573-1655:0.0;1772-1782:0.0;1883-1885:0.0;2047-2078:0.0	7	0	54	0	0	1.74036
H.contortus_helminth	augustus-C469981-abinit-gene-0.0-mRNA-1	WD40	WD40	PF00400.33	565	666	667	1506	PF00400.33	1507	1602	839	2046	247	75.5547	0.567741	0.386839	0	0.561615	-0.561615	-75.7916	0	0	TRUE	20-110:0.0;301-311:0.0;423:0.0;564-620:0.0;803-904:0.0;1024-1056:0.0;1143-1175:0.0;1752-1821:0.0	8	0	17	0	0	1.25527
H.contortus_helminth	maker-C467553-augustus-gene-0.10-mRNA-1	WD40	WD40	PF00400.33	805	900	901	1641	PF00400.33	1642	1749	740	2178	109	75.4128	0.205249	0	0	0.200242	-0.200242	-21.8939	0	0	TRUE	20-100:0.0;586-592:0.0;818-821:0.0;1036-1108:0.0;1180-1261:0.0;1343-1361:0.0;1441-1447:0.0;1560-1624:0.0;1782-1881:0.0;1957-2086:0.0	10	0	4	0	0	0.69897
H.contortus_helminth	maker-scaffold13502-augustus-gene-0.6-mRNA-1	ABC2_membrane_3	ABC_tran	PF12698.8	244	819	820	1392	PF00005.28	1393	1818	572	3579	445	75.4899	0.437409	0.802827	0.551576	0.431685	0.119891	14.9491	0	0	TRUE	225-230:0.0;305-350:0.0;637-764:0.0;1082-1112:0.0;1323-1343:0.0;1452-1559:0.0;1648-1722:0.0;2478-2591:0.0;2732-2737:0.0;3154-3165:0.0;3542-3557:0.0	11	0	16	0	0	1.23045
H.contortus_helminth	maker-scaffold8660-snap-gene-2.19-mRNA-1	7TM_GPCR_Srab	7TM_GPCR_Srab	PF10292.10	4	327	328	333	PF10292.10	334	1098	5	1116	22	75.4545	0.498906	0.60206	0.0161591	0.492992	-0.476833	-61.6879	0	0	TRUE	too few reads overall		0	0	0	0	0
P.pacificus_helminth	PPA19309	WD40	WD40	PF00400.33	433	552	553	567	PF00400.33	568	687	14	993	106	79	0.597512	0.69897	0.838324	0.591294	0.24703	33.9631	0	0	TRUE	None	0	1	3	0.333333	0.30103	0.60206
P.pacificus_helminth	PPA41850	Ribosomal_L18A	Cytochrom_C	PF01775.18	28	399	400	585	PF00034.22	586	867	185	897	201554	79	3.82686	3.55912	3.80066	3.81067	-0.010014	-0.800377	0.423517	0.425482	FALSE	None	0	4	29884	0.000133851	0.69897	4.47545
P.pacificus_helminth	PPA40165	KH_6	NDUFB10	PF15985.6	445	582	583	879	PF10249.10	880	1260	296	1533	33606	79	2.53286	3.36791	3.35348	2.52066	0.832816	134.01	0	0	TRUE	None	0	0	7268	0	0	3.86147
P.pacificus_helminth	PPA22830	Alg6_Alg8	Endonuclease_5	PF03155.16	61	1506	1507	1617	PF04493.15	1618	2193	110	2262	9073	79	2.43877	2.44362	2.45687	2.42687	0.0300077	5.14396	2.76e-07	2.87e-07	TRUE	None	0	234	314	0.745223	2.37107	2.49831
P.pacificus_helminth	PPA03310	Ala_racemase_N	RNase_PH	PF01168.21	88	735	736	819	PF01138.22	820	1149	83	1431	16708	79	2.84688	3.2968	2.84442	2.83372	0.0107002	1.40683	0.159517	0.161117	FALSE	None	0	1176	2497	0.470965	3.07078	3.39759
P.pacificus_helminth	PPA11870	Methyltransf_23	Methyltr_RsmB-F	PF13489.7	310	801	802	1443	PF01189.18	1444	2049	641	2238	10551	79	2.37501	2.22229	2.41179	2.3633	0.0484879	8.67697	0	0	TRUE	None	0	0	586	0	0	2.76864
P.pacificus_helminth	PPA12821	WD40	WD40	PF00400.33	214	288	289	972	PF00400.33	973	1050	683	1482	5023	79	2.00529	2.39253	2.08786	1.99473	0.0931313	20.8984	0	0	TRUE	None	0	106	394	0.269036	2.02938	2.5966
P.pacificus_helminth	PPA30902	Synapsin	Synapsin_C	PF02078.17	241	414	415	591	PF02750.15	592	1104	176	1338	1308	79	1.72517	1.61553	1.71398	1.71547	-0.00149143	-0.363885	0.715954	0.716958	FALSE	None	0	23	79	0.291139	1.38021	1.90309
P.pacificus_helminth	PPA39183	zf-ZPR1	zf-ZPR1	PF03367.14	97	570	571	753	PF03367.14	754	1233	182	1392	5326	79	2.39925	2.15311	2.33777	2.38747	-0.0497001	-8.74981	0	0	TRUE	None	0	97	189	0.513228	1.99123	2.27875
P.pacificus_helminth	PPA16898	WD40	WD40	PF00400.33	298	402	403	708	PF00400.33	709	819	305	1017	2150	79	1.85739	1.9522	1.98064	1.84728	0.133354	31.7449	0	0	TRUE	None	0	65	120	0.541667	1.81954	2.08279
P.pacificus_helminth	PPA01890	6PF2K	His_Phos_1	PF01591.19	67	723	724	729	PF00300.23	730	1278	5	1398	2034	79	1.95256	1.94283	1.89936	1.94216	-0.0428011	-9.84068	0	0	TRUE	None	0	83	88	0.943182	1.92428	1.94939
P.pacificus_helminth	PPA46498	Ribosomal_L2	Ribosomal_L2_C	PF00181.24	43	270	271	288	PF03947.19	289	675	17	780	157271	79	3.83099	3.84761	3.85355	3.81479	0.0387596	3.09257	0.00199135	0.00204224	TRUE	None	0	12487	18759	0.665654	4.09649	4.27323
P.pacificus_helminth	PPA39243	7TM_GPCR_Srx	7TM_GPCR_Srx	PF10328.10	43	432	433	450	PF10328.10	451	741	17	864	304	79	1.45312	1.5089	1.35089	1.44426	-0.0933763	-21.7632	0	0	TRUE	None	0	15	21	0.714286	1.20412	1.34242
P.pacificus_helminth	PPA22742	GHMP_kinases_N	MDD_C	PF00288.27	313	462	463	567	PF18376.2	568	984	104	1026	5108	79	2.47008	2.33261	2.28362	2.45808	-0.174464	-29.2821	0	0	TRUE	None	0	161	276	0.583333	2.20952	2.44248
P.pacificus_helminth	PPA17078	WD40	WD40	PF00400.33	157	234	235	381	PF00400.33	382	498	146	1110	10455	79	2.94971	2.77477	2.72595	2.93623	-0.210285	-25.992	0	0	TRUE	None	0	460	691	0.665702	2.6637	2.84011
P.pacificus_helminth	PPA02580	SBDS	SBDS_C	PF01172.19	52	315	316	333	PF09377.11	334	678	17	759	6056	79	2.82915	2.58995	2.59507	2.81604	-0.220974	-29.371	0	0	TRUE	None	0	367	414	0.886473	2.56585	2.61805
P.pacificus_helminth	PPA37019	WD40	WD40	PF00400.33	433	510	511	555	PF00400.33	556	663	44	1284	6362	79	2.6261	2.45488	2.35725	2.61362	-0.256378	-38.7816	0	0	TRUE	None	0	243	369	0.658537	2.38739	2.5682
P.pacificus_helminth	PPA36630	WD40	WD40	PF00400.33	148	255	256	435	PF00400.33	436	510	179	1107	10465	79	2.8939	2.79423	2.60022	2.88059	-0.280372	-35.8256	0	0	TRUE	None	0	416	907	0.458655	2.62014	2.95809
P.pacificus_helminth	PPA21819	PSI_integrin	EGF_2	PF17205.4	64	186	187	1092	PF07974.14	1093	1170	905	1680	3483	79	1.75557	2.13437	2.32201	1.74577	0.576234	140.173	0	0	TRUE	None	0	41	228	0.179825	1.62325	2.35984
P.pacificus_helminth	PPA46926	RNA_pol_Rpb5_N	RNA_pol_Rpb5_C	PF03871.15	28	291	292	417	PF01191.20	418	636	125	627	12055	79	3.25347	3.04297	0	3.23905	-3.23905	-338	0	0	TRUE	None	0	922	1441	0.639833	2.9652	3.15897
P.pacificus_helminth	PPA02953	NAD_binding_8	ETF_QO	PF13450.7	163	321	322	1458	PF05187.14	1459	1770	1136	1779	3196	79	1.59211	1.9304	2.35062	1.58283	0.767795	186.096	0	0	TRUE	None	0	8	233	0.0343348	0.954243	2.36922
P.pacificus_helminth	PPA15159	Ldl_recept_a	Ldl_recept_a	PF00057.19	307	408	409	591	PF00057.19	592	696	182	852	58	79	0.688629	0.781697	0.601025	0.68213	-0.0811052	-11.8172	0	0	TRUE	765-830:0.0	1	2	10	0.2	0.477121	1.04139
P.pacificus_helminth	PPA18289	WD40	WD40	PF00400.33	1309	1431	1432	1452	PF00400.33	1453	1560	20	2013	1858	79	1.81691	1.77295	1.8734	1.80693	0.0664629	15.9913	0	0	TRUE	130-160:0.0	1	59	71	0.830986	1.77815	1.85733
P.pacificus_helminth	PPA02354	PH	P21-Arc	PF00169.30	91	336	337	510	PF04062.15	511	930	173	1599	12315	79	2.36114	2.13041	2.30141	2.34948	-0.0480627	-8.68146	0	0	TRUE	445-506:0.0	1	0	640	0	0	2.80686
P.pacificus_helminth	PPA09679	NTF2	TMEM208_SND2	PF02136.21	82	348	349	354	PF05620.12	355	738	5	2397	36497	79	3.47043	3.19627	2.95615	3.45534	-0.499196	-46.7816	0	0	TRUE	00:15:00.100000	1	1775	1934	0.917787	3.24944	3.28668
P.pacificus_helminth	PPA15439	CX	CX	PF01705.20	574	678	679	1164	PF01705.20	1165	1338	485	1467	3120	79	1.98635	1.7396	1.427	1.97584	-0.548844	-124.284	0	0	TRUE	716-736:0.0	1	0	147	0	0	2.17026
P.pacificus_helminth	PPA21345	BTB_2	CSD	PF02214.23	58	321	322	1029	PF00313.23	1030	1233	707	1692	50787	79	2.02492	3.04463	3.51928	2.01429	1.50498	334.415	0	0	TRUE	686-710:0.0	1	0	14433	0	0	4.15939
P.pacificus_helminth	PPA21502	PAP2	DB	PF01569.22	340	822	823	1140	PF01682.20	1141	1449	317	1497	1900	79	2.06262	1.4607	1.28783	2.05188	-0.764046	-166.429	0	0	TRUE	887-892:0.0	1	0	113	0	0	2.0569
P.pacificus_helminth	PPA38853	WD40	WD40	PF00400.33	247	348	349	729	PF00400.33	730	873	380	1077	563	79	1.52834	1.39994	1.42574	1.51925	-0.0935035	-22.3438	0	0	TRUE	00:36:00	1	0	40	0	0	1.61278
P.pacificus_helminth	PPA40680	7TM_GPCR_Str	7TM_GPCR_Str	PF10326.10	79	732	733	948	PF10326.10	949	1731	215	3030	1550	79	1.80833	1.90138	1.22338	1.79838	-0.575001	-138.614	0	0	TRUE	20-1840:0.0	1	0	0	0	0	0
P.pacificus_helminth	PPA17248	Metallophos	Mob1_phocein	PF00149.29	166	741	742	1098	PF03637.18	1099	1617	356	1083	25353	79	3.19121	0	0	3.17699	-3.17699	-343	0	0	TRUE	1021-1061:0.0	1	0	1711	0	0	3.2335
P.pacificus_helminth	PPA37414	Ldl_recept_a	Ldl_recept_a	PF00057.19	85	189	190	228	PF00057.19	229	339	38	504	22	79	0.447158	0.30103	0.62213	0.441404	0.180726	22.6654	0	0	TRUE	194-208:0.0;359-482:0.0	2	0	2	0	0	0.477121
P.pacificus_helminth	PPA38425	7TM_GPCR_Srv	7TM_GPCR_Srv	PF10323.10	34	456	457	744	PF10323.10	745	837	287	924	64	79	0.631338	0.471557	0	0.625016	-0.625016	-87.7852	0	0	TRUE	474-517:0.0;590-649:0.0	2	0	5	0	0	0.778151
P.pacificus_helminth	PPA25119	7TM_GPCR_Srt	7TM_GPCR_Srt	PF10321.10	22	423	424	450	PF10321.10	451	864	26	930	86	79	0.861751	0.30103	0.697499	0.854718	-0.157219	-25.6792	0	0	TRUE	440-462:0.0;541-557:0.0	2	0	2	0	0	0.477121
P.pacificus_helminth	PPA21832	RNase_P_p30	tRNA_m1G_MT	PF01876.17	115	864	865	1899	PF01746.22	1900	2439	1034	2742	6932	79	2.25204	1.83259	2.06038	2.24072	-0.180333	-35.0173	0	0	TRUE	950-970:0.0;1436-1496:0.0	2	0	428	0	0	2.63246
P.pacificus_helminth	PPA30018	WD40	WD40	PF00400.33	358	441	442	480	PF00400.33	481	585	38	606	66	79	0.429829	0	0	0.424129	-0.424129	-52.648	0	0	TRUE	352-424:0.0;531-584:0.0	2	3	3	1	0.60206	0.60206
P.pacificus_helminth	PPA28486	7TM_GPCR_Srsx	7TM_GPCR_Srsx	PF10320.10	70	831	832	1530	PF10320.10	1531	2292	698	3783	713	79	0.906567	0.662163	0.960467	0.899395	0.061072	10.2804	0	0	TRUE	20-869:0.0;2912-3761:0.0	2	0	27	0	0	1.44716
P.pacificus_helminth	PPA27073	7TM_GPCR_Str	7TM_GPCR_Str	PF10326.10	10	678	679	729	PF10326.10	730	990	50	1737	132	79	1.0592	0	0	1.05156	-1.05156	-196.142	0	0	TRUE	20-1105:0.0;1683-1715:0.0	2	0	0	0	0	0
P.pacificus_helminth	PPA41055	7TM_GPCR_Str	7TM_GPCR_Str	PF10326.10	10	177	178	453	PF10326.10	454	1122	275	1242	49	79	0.324919	0.493084	0.289851	0.319542	-0.0296909	-3.46854	0.000526138	0.000540669	TRUE	20-274:0.0;503-515:0.0;920-970:0.0	3	0	5	0	0	0.778151
P.pacificus_helminth	PPA34935	7TM_GPCR_Str	7TM_GPCR_Str	PF10326.10	13	333	334	423	PF10326.10	424	738	89	966	48	79	0.149593	0	0	0.144758	-0.144758	-15.3639	0	0	TRUE	20-160:0.0;239-805:0.0;938-944:0.0	3	0	0	0	0	0
P.pacificus_helminth	PPA41605	7TM_GPCR_Sri	7TM_GPCR_Sri	PF10327.10	49	882	883	1008	PF10327.10	1009	1935	125	2244	40	79	0.443572	0	0	0.43783	-0.43783	-54.7927	0	0	TRUE	20-1415:0.0;1821-1836:0.0;1954-2222:0.0	3	0	0	0	0	0
P.pacificus_helminth	PPA21201	Membralin	MTS	PF09746.10	850	2082	2083	2955	PF05175.15	2956	3255	872	3492	2174	79	1.64238	1.80564	1.7681	1.63294	0.135159	32.9649	0	0	TRUE	278-313:0.0;549-609:0.0;2812-2855:0.0	3	0	337	0	0	2.52892
P.pacificus_helminth	PPA40400	7TM_GPCR_Sri	7TM_GPCR_Sri	PF10327.10	178	582	583	861	PF10327.10	862	1638	278	1728	224	79	0.524164	1.30851	0.496613	0.518172	-0.0215593	-2.83236	0.00463247	0.00473996	TRUE	20-339:0.0;648-1011:0.0;1090-1115:0.0	3	0	16	0	0	1.23045
P.pacificus_helminth	PPA41010	7TM_GPCR_Str	7TM_GPCR_Str	PF10326.10	46	462	463	546	PF10326.10	547	744	83	1365	427	79	1.31532	0.530566	0.917649	1.30689	-0.389239	-85.0458	0	0	TRUE	497-566:0.0;830:0.0;1151-1152:0.0	3	0	9	0	0	1
P.pacificus_helminth	PPA28658	PX	SNX17_FERM_C	PF00787.25	790	1020	1021	1668	PF18116.2	1669	1968	647	2061	4964	79	2.29429	2.15729	2.07642	2.28284	-0.206417	-38.9857	0	0	TRUE	642:0.0;1248-1262:0.0;1265:0.0833	3	0	284	0	0	2.45484
P.pacificus_helminth	PPA15557	7TM_GPCR_Str	7TM_GPCR_Srd	PF10326.10	547	747	748	840	PF10317.10	841	1698	92	1776	76	79	0.0697159	0	0	0.0651269	-0.0651269	-6.63129	3.55e-11	3.73e-11	TRUE	20-46:0.0;300-308:0.0;512-551:0.0;769-1754:0.0	4	0	2	0	0	0.477121
P.pacificus_helminth	PPA40969	7TM_GPCR_Srh	7TM_GPCR_Srh	PF10318.10	37	339	340	618	PF10318.10	619	888	278	1872	55	79	0.451538	0	0	0.445771	-0.445771	-56.0514	0	0	TRUE	136-194:0.0;273-1519:0.0;1599-1616:0.0;1697-1698:0.0	4	0	0	0	0	0
P.pacificus_helminth	PPA37976	DUF1168	Abhydrolase_1	PF06658.13	862	1248	1249	2115	PF00561.21	2116	2568	866	2868	13812	79	2.70718	1.94663	1.14407	2.69445	-1.55038	-222.501	0	0	TRUE	164-195:0.0;444-450:0.0;715-763:0.0;1376-1395:0.0	4	0	1519	0	0	3.18184
P.pacificus_helminth	PPA00675	Ribosomal_S14	Foie-gras_1	PF00253.22	19	162	163	963	PF11817.9	964	1644	800	2436	42624	79	3.72819	1.75631	1.21816	3.71231	-2.49415	-207.881	0	0	TRUE	1289-1373:0.0;1439-1447:0.0;1634-1728:0.0;1974-2152:0.0	4	0	241	0	0	2.38382
P.pacificus_helminth	PPA26308	7TM_GPCR_Str	7TM_GPCR_Str	PF10326.10	988	1290	1291	1299	PF10326.10	1300	1509	8	1635	559	79	0.787135	0	0	0.780332	-0.780332	-121.268	0	0	TRUE	463-505:0.0;740-967:0.0;1077-1100:0.0;1179-1318:0.0	4	0	0	0	0	0
P.pacificus_helminth	PPA17022	Josephin	DRY_EERY	PF02099.18	118	555	556	1980	PF09750.10	1981	2391	1424	4425	9235	79	2.41565	2.0492	1.91977	2.40382	-0.484053	-84.2815	0	0	TRUE	20-65:0.0;3837-4033:0.0;4153-4219:0.0;4359-4403:0.0	4	0	689	0	0	2.83885
P.pacificus_helminth	PPA15884	7TM_GPCR_Srx	7TM_GPCR_Srx	PF10328.10	67	468	469	519	PF10328.10	520	669	50	1707	85	79	0.882629	0.90943	0.843025	0.875531	-0.0325063	-5.38437	7.48e-08	7.8e-08	TRUE	20-46:0.0;306-516:0.0;595-735:0.0;1059-1108:0.0	4	0	1	0	0	0.30103
P.pacificus_helminth	PPA07995	7TM_GPCR_Srv	7TM_GPCR_Srv	PF10323.10	118	633	634	666	PF10323.10	667	891	32	963	32	79	0.604787	0.621365	0.363821	0.598546	-0.234725	-32.4192	0	0	TRUE	20-86:0.0;394-421:0.0;566-663:0.0;742-760:0.0;876-885:0.0	5	0	3	0	0	0.60206
P.pacificus_helminth	PPA36462	7TM_GPCR_Srv	7TM_GPCR_Srv	PF10323.10	34	834	835	909	PF10323.10	910	1524	74	2523	38	79	0.311476	0	0	0.306141	-0.306141	-35.4932	0	0	TRUE	191-208:0.0;304-378:0.0;656-1540:0.0;1618-2353:0.0;2446-2501:0.0	5	0	0	0	0	0
P.pacificus_helminth	PPA29052	7TM_GPCR_Srsx	7TM_GPCR_Srsx	PF10320.10	52	819	820	936	PF10320.10	937	1224	116	1755	73	79	0.447683	0	0	0.441927	-0.441927	-55.4408	0	0	TRUE	120-245:0.0;396-500:0.0;575-646:0.0;725-1484:0.0;1732-1733:0.0	5	0	0	0	0	0
P.pacificus_helminth	PPA42721	7TM_GPCR_Srh	7TM_GPCR_Srh	PF10318.10	46	285	286	465	PF10318.10	466	1092	179	1176	272	79	0.661576	0.676185	0.0806794	0.65516	-0.574481	-82.2586	0	0	TRUE	212-220:0.0;299-304:0.0;462-575:0.0;654-904:0.0;983-1086:0.0	5	0	79	0	0	1.90309
P.pacificus_helminth	PPA43474	7TM_GPCR_Srsx	7TM_GPCR_Srsx	PF10320.10	58	828	829	1053	PF10320.10	1054	1401	224	1449	34	79	0.495683	0	0	0.489779	-0.489779	-63.2392	0	0	TRUE	417-457:0.0;562-579:0.0;646-698:0.0;777-795:0.0;901-1427:0.0	5	0	4	0	0	0.69897
P.pacificus_helminth	PPA28340	7TM_GPCR_Srsx	7TM_GPCR_Srsx	PF10320.10	358	897	898	1338	PF10320.10	1339	1908	440	1968	119	79	0.805929	0.330993	0	0.799067	-0.799067	-125.737	0	0	TRUE	879-902:0.0;1020-1109:0.0;1188-1336:0.0;1414-1723:0.0;1880-1881:0.0	5	0	8	0	0	0.954243
P.pacificus_helminth	PPA18694	7TM_GPCR_Srv	7TM_GPCR_Srv	PF10323.10	148	990	991	1077	PF10323.10	1078	1935	86	2013	602	79	1.33089	1.3915	1.18791	1.32241	-0.1345	-29.6323	0	0	TRUE	20-113:0.0;195-385:0.0;463-551:0.0;749-782:0.0;1007-1045:0.0	5	0	110	0	0	2.04532
P.pacificus_helminth	PPA03807	7TM_GPCR_Srh	7TM_GPCR_Srh	PF10318.10	2083	2427	2428	3312	PF10318.10	3313	4005	884	4026	860	79	0.889505	0.112999	0	0.882385	-0.882385	-146.837	0	0	TRUE	2452-2693:0.0;2772-2970:0.0;3049-3312:0.0;3391-3747:0.0;3826-3949:0.0	5	0	10	0	0	1.04139
P.pacificus_helminth	PPA41636	7TM_GPCR_Srsx	7TM_GPCR_Srsx	PF10320.10	289	720	721	735	PF10320.10	736	972	14	1065	34	79	0.208372	0	0	0.203355	-0.203355	-22.2718	0	0	TRUE	64-122:0.0;190:0.0;264-310:0.0;557-729:0.0;808-823:0.0;903-909:0.0	6	0	1	0	0	0.30103
P.pacificus_helminth	PPA10868	7TM_GPCR_Str	7TM_GPCR_Str	PF10326.10	67	993	994	1206	PF10326.10	1207	2175	212	2286	31	79	0.495767	0	0	0.489863	-0.489863	-63.2533	0	0	TRUE	138-160:0.0;477-501:0.0;580-621:0.0;762-1126:0.0;1322-1328:0.0;1407-2264:0.0	6	0	5	0	0	0.778151
P.pacificus_helminth	PPA06066	7TM_GPCR_Srv	7TM_GPCR_Srv	PF10323.10	7	732	733	759	PF10323.10	760	1476	26	1566	64	79	0.5693	0.945213	0.472452	0.563169	-0.0907163	-12.2543	0	0	TRUE	259-351:0.0;430-449:0.0;688-698:0.0;773-827:0.0;1352-1373:0.0;1442-1544:0.0	6	2	2	1	0.477121	0.477121
P.pacificus_helminth	PPA01645	7TM_GPCR_Str	7TM_GPCR_Str	PF10326.10	31	906	907	1053	PF10326.10	1054	1920	146	2022	45	79	0.590632	0.496384	0.144048	0.584435	-0.440388	-60.2863	0	0	TRUE	20-115:0.0;191-420:0.0;684-719:0.0;948-1229:0.0;1528-1562:0.0;1708-1786:0.0	6	0	3	0	0	0.60206
P.pacificus_helminth	PPA04143	7TM_GPCR_Str	7TM_GPCR_Str	PF10326.10	22	906	907	930	PF10326.10	931	1644	23	2190	1596	79	0.971297	2.00966	1.63392	0.963925	0.669996	117.815	0	0	TRUE	115-212:0.0;291-521:0.0;744-909:0.0;1207-1213:0.0;1563-1598:0.0;1779:0.0	6	0	13	0	0	1.14613
P.pacificus_helminth	PPA34683	7TM_GPCR_Srv	7TM_GPCR_Srv	PF10323.10	94	873	874	945	PF10323.10	946	1701	71	1743	72	79	0.556766	0	0	0.550674	-0.550674	-73.811	0	0	TRUE	365-387:0.0;466-483:0.0;702-751:0.0;917-1068:0.0;1185-1465:0.0;1605-1721:0.0	6	0	3	0	0	0.60206
P.pacificus_helminth	PPA10992	7TM_GPCR_Srx	7TM_GPCR_Srx	PF10328.10	358	1083	1084	1158	PF10328.10	1159	1776	74	3888	1116	79	1.63031	1.60552	1.64951	1.62091	0.028604	6.9688	3.46e-12	3.64e-12	TRUE	191-234:0.0;417-588:0.0;691-743:0.0;821-927:0.0;1138-1807:0.0;1979-2038:0.0	6	0	2	0	0	0.477121
P.pacificus_helminth	PPA00467	2Fe-2S_thioredx	UPF0020	PF01257.20	229	639	640	1323	PF01170.19	1324	1701	683	2139	8458	79	2.33769	1.6871	1.34808	2.3261	-0.978018	-179.457	0	0	TRUE	20-70:0.0;72:0.0035;508:0.0706;571:0.0741;753-781:0.0;2064:0.0	6	0	221	0	0	2.34635
P.pacificus_helminth	PPA41509	7TM_GPCR_Srab	7TM_GPCR_Srab	PF10292.10	718	1431	1432	1566	PF10292.10	1567	2364	134	2397	56	79	0.187299	0	0	0.182348	-0.182348	-19.7457	0	0	TRUE	20-711:0.0;830-908:0.0;1401-1448:0.0;1551-1566:0.0;1856-1929:0.0;2070:0.0;2174-2375:0.0	7	0	2	0	0	0.477121
P.pacificus_helminth	PPA06268	7TM_GPCR_Srx	7TM_GPCR_Srx	PF10328.10	43	432	433	1149	PF10328.10	1150	1935	716	2127	45	79	0.523213	0.0382426	0	0.517224	-0.517224	-67.9109	0	0	TRUE	20-53:0.0;125-286:0.0;418-643:0.0;756-1132:0.0;1210-1768:0.0;1847-1889:0.0;2025-2029:0.0	7	0	6	0	0	0.845098
P.pacificus_helminth	PPA42216	7TM_GPCR_Srd	7TM_GPCR_Srd	PF10317.10	643	885	886	1275	PF10317.10	1276	2154	389	2223	318	79	0.546867	0.800223	0.285693	0.540806	-0.255113	-33.9862	0	0	TRUE	20-135:0.0;299-492:0.0;611:0.0;778-901:0.0;1015-1024:0.0;1142-1223:0.0;1895:0.0	7	0	13	0	0	1.14613
P.pacificus_helminth	PPA23173	7TM_GPCR_Str	7TM_GPCR_Str	PF10326.10	382	1344	1345	1545	PF10326.10	1546	2493	200	2595	24	79	0.0682976	0	0	0.063713	-0.063713	-6.48263	9.56e-11	1e-10	TRUE	20-26:0.0;105-139:0.0;335-648:0.0;727-771:0.0;850-1266:0.0;1343-1607:0.0;1748-1799:0.0;1877-2573:0.0	8	0	0	0	0	0
P.pacificus_helminth	PPA21323	Col_cuticle_N	Col_cuticle_N	PF01484.18	229	375	376	1443	PF01484.18	1444	1587	1067	3144	72	79	0.326837	0.23766	0	0.321455	-0.321455	-37.5937	0	0	TRUE	20-190:0.0;269-313:0.0;474-480:0.0;691-927:0.0;1070-1365:0.0;1433-2023:0.0;2102-2694:0.0;2773-2804:0.0	8	0	3	0	0	0.60206
P.pacificus_helminth	PPA12606	7TM_GPCR_Srd	7TM_GPCR_Srd	PF10317.10	244	762	763	1101	PF10317.10	1102	1620	338	1869	127	79	0.61828	0	0	0.611998	-0.611998	-85.2488	0	0	TRUE	71-772:0.0;893-923:0.0;1002-1009:0.0;1075-1076:0.0;1155-1181:0.0;1260-1325:0.0;1404-1412:0.0;1668-1847:0.0	8	0	2	0	0	0.477121
P.pacificus_helminth	PPA10205	7TM_GPCR_Srv	7TM_GPCR_Srx	PF10323.10	442	1155	1156	1581	PF10328.10	1582	2286	425	2493	50	79	0.450146	0	0	0.444382	-0.444382	-55.8305	0	0	TRUE	20-390:0.0;471:0.0;862-946:0.0;1209-1357:0.0;1471-1493:0.0;1572-1650:0.0;1791-2044:0.0;2144-2300:0.0;2379-2471:0.0	9	0	4	0	0	0.69897
P.pacificus_helminth	PPA37366	7TM_GPCR_Srh	7TM_GPCR_Srh	PF10318.10	40	471	472	501	PF10318.10	502	837	29	2253	169	79	0.724352	1.20321	0.867587	0.717742	0.149844	22.3449	0	0	TRUE	20-108:0.0;187-197:0.0;348-406:0.0;485-562:0.0;641-673:0.0;860-868:0.0;1322-1408:0.0;1727-1747:0.0;1850-1870:0.0	9	0	2	0	0	0.477121
P.pacificus_helminth	PPA28081	CX	CX	PF01705.20	730	828	829	1599	PF01705.20	1600	1704	770	2559	1442	79	1.06957	1.94642	1.92844	1.0619	0.866549	162.751	0	0	TRUE	166-204:0.0;568-577:0.0;656-789:0.0;868-879:0.0;1013-1117:0.0;1262:0.0;1435-1452:0.0;1524-1525:0.0;1921-1923:0.0	9	0	42	0	0	1.63347
P.pacificus_helminth	PPA30336	7TM_GPCR_Srx	7TM_GPCR_Srx	PF10328.10	40	801	802	1161	PF10328.10	1162	1923	359	2010	34	79	0.413612	0.11487	0	0.407962	-0.407962	-50.16	0	0	TRUE	77-158:0.0;316-352:0.0;431-555:0.0;634-726:0.0;895:0.0;963-971:0.0;1084-1371:0.0;1450-1453:0.0;1532-1754:0.0;1833-1843:0.0	10	0	4	0	0	0.69897
P.pacificus_helminth	PPA39110	7TM_GPCR_Srv	7TM_GPCR_Srv	PF10323.10	34	840	841	891	PF10323.10	892	1545	50	1719	90	79	0.586863	0.733339	0.229354	0.580678	-0.351324	-47.9808	0	0	TRUE	168-182:0.0;265-288:0.0;443-463:0.0;690-697:0.0;829-868:0.0;947-1010:0.0;1089-1179:0.0;1301-1319:0.0;1472-1555:0.0;1696-1697:0.0	10	0	1	0	0	0.30103
P.pacificus_helminth	PPA33384	7TM_GPCR_Sri	7TM_GPCR_Sri	PF10327.10	250	786	787	870	PF10327.10	871	1245	83	2229	66	79	0.520202	0.245982	0	0.514222	-0.514222	-67.3927	0	0	TRUE	20-190:0.0;280-401:0.0;480-556:0.0;635-834:0.0;1105-1143:0.0;1282-1410:0.0;1558-1734:0.0;1873-1884:0.0;1971:0.0;2039-2044:0.0;2180-2207:0.0	11	0	5	0	0	0.778151
P.pacificus_helminth	PPA38172	7TM_GPCR_Sri	7TM_GPCR_Sri	PF10327.10	40	798	799	891	PF10327.10	892	1764	92	1884	66	79	0.645321	0.454763	0.0334974	0.638956	-0.605458	-85.7981	0	0	TRUE	255-282:0.0;384-392:0.0;507-568:0.0;646-842:0.0;935-1022:0.0;1124-1142:0.0;1238:0.0;1332-1450:0.0;1529-1548:0.0;1625-1699:0.0;1778-1862:0.0	11	0	12	0	0	1.11394
P.pacificus_helminth	PPA09471	WD40	WD40	PF00400.33	3958	4050	4051	4836	PF00400.33	4837	4932	785	5367	2986	79	1.71564	1.9519	0.74364	1.70597	-0.962335	-234.933	0	0	TRUE	20:0.0;421:0.0;1837-1843:0.0;1992-2005:0.0;2114-2133:0.0;2257-2315:0.0;2394-2423:0.0;2548-2581:0.0;2805-2831:0.0;2914-2926:0.0;3057-3108:0.0	11	26	97	0.268041	1.43136	1.99123
P.pacificus_helminth	PPA05865	7TM_GPCR_Srh	7TM_GPCR_Srh	PF10318.10	484	777	778	2106	PF10318.10	2107	2814	1328	3084	60	79	0.497794	0.360062	0	0.491884	-0.491884	-63.5922	0	0	TRUE	67-93:0.0;172-173:0.0;262-328:0.0;417-419:0.0;775-781:0.0;897-2012:0.0;2149-2151:0.0;2249-2272:0.0;2351-2393:0.0;2473-2564:0.0;2643-2739:0.0;2926-3062:0.0	12	0	4	0	0	0.69897
P.pacificus_helminth	PPA29585	7TM_GPCR_Srh	7TM_GPCR_Srd	PF10318.10	481	1389	1390	2088	PF10317.10	2089	2937	698	3075	48	79	0.0651	0	0	0.0605252	-0.0605252	-6.14824	8.22e-10	8.61e-10	TRUE	20-175:0.0;257-308:0.0;411-566:0.0;645-682:0.0;761-861:0.0;1016-1085:0.0;1164-1196:0.0;1341-1377:0.0;1456-1552:0.0;1773-1987:0.0;2069-2354:0.0;2433-2842:0.0;2921-3053:0.0	13	0	3	0	0	0.60206
P.pacificus_helminth	PPA42722	7TM_GPCR_Srv	7TM_GPCR_Srv	PF10323.10	55	750	751	1683	PF10323.10	1684	2502	932	2643	120	79	0.79588	0.328316	0	0.78905	-0.78905	-123.335	0	0	TRUE	20-78:0.0;157-301:0.0;410-493:0.0;572-649:0.0;719:0.0;952-1006:0.0;1085-1120:0.0;1274-1388:0.0;1467-1671:0.0;1750-1755:0.0;1957-2114:0.0;2250-2289:0.0;2424-2446:0.0;2525-2621:0.0	14	0	34	0	0	1.54407
P.pacificus_helminth	PPA42779	7TM_GPCR_Sri	7TM_GPCR_Sri	PF10327.10	58	285	286	348	PF10327.10	349	864	62	3276	106	79	0.32421	0.30103	0.431301	0.318836	0.112466	13.1331	0	0	TRUE	20-74:0.0;201-359:0.0;431-436:0.0;569-655:0.0;734-906:0.0;1059-1117:0.0;1389-1392:0.0;1463-1467:0.0;1851-1875:0.0;2106-2149:0.0;2272-2445:0.0;2524-2546:0.0;2625-2701:0.0;2876-2887:0.0;2972-3133:0.0;3212-3254:0.0	16	0	0	0	0	0
P.pacificus_helminth	PPA03103	7TM_GPCR_Srsx	7TM_GPCR_Srsx	PF10320.10	73	747	748	2820	PF10320.10	2821	3408	2072	3726	122	79	0.772539	0.431821	0	0.765781	-0.765781	-117.863	0	0	TRUE	681-699:0.0;819-845:0.0;915-921:0.0;1095-1142:0.0;1364-1438:0.0;1576-1584:0.0;1768-1866:0.0;1945-1950:0.0;2080-2175:0.0;2287-2396:0.0;2549-2551:0.0;2618-2620:0.0;2691-2806:0.0;2885-3005:0.0;3108-3136:0.0;3215-3246:0.0;3395-3642:0.0	17	0	6	0	0	0.845098
P.pacificus_helminth	PPA31150	7TM_GPCR_Sri	7TM_GPCR_Sri	PF10327.10	28	957	958	1332	PF10327.10	1333	1980	374	2052	17	79	0.0568229	0	0	0.0522737	-0.0522737	-5.28769	1.27e-07	1.33e-07	TRUE	too few reads overall		0	3	0	0	0.60206
P.pacificus_helminth	PPA42279	7TM_GPCR_Srt	7TM_GPCR_Srt	PF10321.10	22	765	766	1182	PF10321.10	1183	1749	416	1758	14	79	0.073403	0	0	0.0688025	-0.0688025	-7.01878	2.43e-12	2.56e-12	TRUE	too few reads overall		0	6	0	0	0.845098
P.pacificus_helminth	PPA31878	7TM_GPCR_Str	7TM_GPCR_Str	PF10326.10	76	375	376	450	PF10326.10	451	819	74	1068	10	79	0.0980666	0	0	0.09339	-0.09339	-9.6487	0	0	TRUE	too few reads overall		0	0	0	0	0
P.pacificus_helminth	PPA16396	7TM_GPCR_Srt	7TM_GPCR_Srt	PF10321.10	52	894	895	963	PF10321.10	964	1878	68	1905	20	79	0.0982474	0	0	0.0935703	-0.0935703	-9.66823	0	0	TRUE	too few reads overall		0	3	0	0	0.60206
P.pacificus_helminth	PPA29742	7TM_GPCR_Srd	7TM_GPCR_Srd	PF10317.10	298	834	835	1092	PF10317.10	1093	1944	257	2043	13	79	0.101895	0	0	0.0972071	-0.0972071	-10.063	0	0	TRUE	too few reads overall		0	2	0	0	0.477121
P.pacificus_helminth	PPA35126	7TM_GPCR_Srd	7TM_GPCR_Srd	PF10317.10	13	564	565	780	PF10317.10	781	1641	215	1713	12	79	0.101916	0	0	0.0972279	-0.0972279	-10.0652	0	0	TRUE	too few reads overall		0	0	0	0	0
P.pacificus_helminth	PPA33145	7TM_GPCR_Srd	7TM_GPCR_Srd	PF10317.10	34	594	595	648	PF10317.10	649	1476	53	1551	29	79	0.17738	0	0	0.172458	-0.172458	-18.576	0	0	TRUE	too few reads overall		0	1	0	0	0.30103
P.pacificus_helminth	PPA33100	7TM_GPCR_Srsx	7TM_GPCR_Srsx	PF10320.10	70	825	826	933	PF10320.10	934	1515	107	1590	12	79	0.261672	0	0	0.25649	-0.25649	-28.9217	0	0	TRUE	too few reads overall		0	0	0	0	0
P.pacificus_helminth	PPA40565	7TM_GPCR_Str	7TM_GPCR_Str	PF10326.10	28	237	238	381	PF10326.10	382	951	143	1032	12	79	0.400415	0.621234	0.122647	0.394805	-0.272158	-33.2051	0	0	TRUE	too few reads overall		0	3	0	0	0.60206
P.pacificus_helminth	PPA19625	7TM_GPCR_Str	7TM_GPCR_Str	PF10326.10	70	321	322	363	PF10326.10	364	918	41	1023	12	79	0.295829	0	0	0.290542	-0.290542	-33.3898	0	0	TRUE	too few reads overall		0	0	0	0	0
P.pacificus_helminth	PPA16379	7TM_GPCR_Sri	7TM_GPCR_Sri	PF10327.10	43	753	754	759	PF10327.10	760	1221	5	1449	14	79	0.299194	0	0	0.293896	-0.293896	-33.8391	0	0	TRUE	too few reads overall		1	1	1	0.30103	0.30103
P.pacificus_helminth	PPA31599	7TM_GPCR_Str	7TM_GPCR_Str	PF10326.10	28	1005	1006	1899	PF10326.10	1900	2781	893	2919	18	79	0.326888	0	0	0.321506	-0.321506	-37.6008	0	0	TRUE	too few reads overall		0	2	0	0	0.477121
P.pacificus_helminth	PPA40401	7TM_GPCR_Srd	7TM_GPCR_Srd	PF10317.10	31	861	862	888	PF10317.10	889	1722	26	1818	16	79	0.354788	0	0	0.349319	-0.349319	-41.5088	0	0	TRUE	too few reads overall		0	0	0	0	0
P.pacificus_helminth	PPA40481	7TM_GPCR_Str	7TM_GPCR_Str	PF10326.10	49	378	379	396	PF10326.10	397	738	17	783	13	79	0.416993	0	0	0.411332	-0.411332	-50.675	0	0	TRUE	too few reads overall		0	2	0	0	0.477121
P.pacificus_helminth	PPA41679	7TM_GPCR_Srx	7TM_GPCR_Srx	PF10328.10	49	207	208	351	PF10328.10	352	1161	143	1218	16	79	0.479844	0.30103	0.0157943	0.473989	-0.458195	-58.5982	0	0	TRUE	too few reads overall		0	5	0	0	0.778151
P.pacificus_helminth	PPA40616	7TM_GPCR_Str	7TM_GPCR_Str	PF10326.10	13	717	718	753	PF10326.10	754	930	35	1032	18	79	0.469038	0	0	0.463217	-0.463217	-58.8572	0	0	TRUE	too few reads overall		0	0	0	0	0
P.pacificus_helminth	PPA35673	7TM_GPCR_Srd	7TM_GPCR_Srd	PF10317.10	202	516	517	849	PF10317.10	850	1137	332	1221	24	79	0.554383	0	0	0.548298	-0.548298	-73.3843	0	0	TRUE	too few reads overall		0	0	0	0	0
S.stercoralis_helminth	SSTP_0000756200.1	Ribosomal_S17_N	Ribosomal_S17	PF16205.6	10	216	217	219	PF00366.21	220	429	2	474	26295	100	3.78479	3.80632	3.69855	3.76874	-0.0701921	-5.71026	1.17e-08	1.22e-08	TRUE	None	0	7557	7581	0.996834	3.87841	3.87978
S.stercoralis_helminth	SSTP_0000248700.1	PMM	PMM	PF03332.14	91	228	229	231	PF03332.14	232	693	2	705	3269	100	2.54619	2.1038	2.53037	2.53396	-0.00359261	-0.572967	0.566684	0.568275	FALSE	None	0	127	139	0.913669	2.10721	2.14613
S.stercoralis_helminth	SSTP_0000692300.1	Exo_endo_phos	SKICH	PF03372.24	40	855	856	933	PF17751.2	934	1218	77	1242	2525	100	2.2713	2.3744	2.25157	2.25992	-0.00835087	-1.6013	0.109351	0.11059	FALSE	None	0	196	269	0.728625	2.29447	2.43136
S.stercoralis_helminth	SSTP_0000646900.1	WD40	WD40	PF00400.33	664	774	775	960	PF00400.33	961	1041	185	1185	1409	100	2.21634	2.1287	2.19723	2.20513	-0.00790039	-1.56984	0.116493	0.117779	FALSE	None	0	101	185	0.545946	2.0086	2.26951
S.stercoralis_helminth	SSTP_0000369300.1	6PF2K	His_Phos_1	PF01591.19	82	735	736	741	PF00300.23	742	1293	5	1446	2345	100	2.20073	2.08099	2.26236	2.18956	0.0727943	14.6088	0	0	TRUE	None	0	119	123	0.96748	2.07918	2.09342
S.stercoralis_helminth	SSTP_0000759000.1	EFP_N	eIF-5a	PF08207.13	76	231	232	255	PF01287.21	256	471	23	492	26032	100	3.77663	3.78489	3.63312	3.7606	-0.127481	-10.4068	0	0	TRUE	None	0	5668	6415	0.883554	3.75351	3.80726
S.stercoralis_helminth	SSTP_0001146300.1	7TM_GPCR_Str	7TM_GPCR_Srd	PF10326.10	19	495	496	684	PF10317.10	685	1062	188	1218	211	100	1.00713	1.05456	1.18202	0.999652	0.182373	32.8525	0	0	TRUE	None	0	3	22	0.136364	0.60206	1.36173
S.stercoralis_helminth	SSTP_0000408400.1	WD40	WD40	PF00400.33	361	474	475	825	PF00400.33	826	927	350	1302	630	100	1.71144	1.69718	1.69795	1.70178	-0.00383425	-0.936243	0.349177	0.35149	FALSE	None	0	39	60	0.65	1.60206	1.78533
S.stercoralis_helminth	SSTP_0000925200.1	zf-ZPR1	zf-ZPR1	PF03367.14	79	549	550	729	PF03367.14	730	1209	179	1374	2484	100	2.3137	2.31955	2.25467	2.30218	-0.0475134	-8.85895	0	0	TRUE	None	0	135	244	0.553279	2.13354	2.38917
S.stercoralis_helminth	SSTP_0000028900.1	Ribosomal_L2	Ribosomal_L2_C	PF00181.24	202	444	445	486	PF03947.19	487	771	41	990	3342	100	2.46673	2.01753	2.36207	2.45474	-0.0926746	-15.5897	0	0	TRUE	None	0	6	274	0.0218978	0.845098	2.43933
S.stercoralis_helminth	SSTP_0000640100.1	WD40	WD40	PF00400.33	286	405	406	426	PF00400.33	427	531	20	1143	229	100	1.503	1.55342	1.45694	1.49398	-0.037039	-8.78507	0	0	TRUE	None	0	31	39	0.794872	1.50515	1.60206
S.stercoralis_helminth	SSTP_0000464200.1	WD40	WD40	PF00400.33	61	138	139	294	PF00400.33	295	390	155	906	479	100	1.76487	1.69059	1.69697	1.75504	-0.0580697	-14.1083	0	0	TRUE	None	0	31	70	0.442857	1.50515	1.85126
S.stercoralis_helminth	SSTP_0001085200.1	Ribosomal_L2	Ribosomal_L2_C	PF00181.24	31	267	268	291	PF03947.19	292	672	23	783	59175	100	3.83248	3.84104	3.86811	3.81627	0.0518395	4.13363	3.61e-05	3.73e-05	TRUE	None	0	7482	8568	0.873249	3.87408	3.93293
S.stercoralis_helminth	SSTP_0001203700.1	Methyltransf_23	Methyltr_RsmB-F	PF13489.7	442	930	931	1551	PF01189.18	1552	2166	620	2178	839	100	1.77385	1.48862	1.68683	1.764	-0.0771784	-18.7257	0	0	TRUE	None	0	0	80	0	0	1.90849
S.stercoralis_helminth	SSTP_0000074800.1	COX16	PTH2	PF14138.7	28	258	259	669	PF01981.17	670	1017	410	1020	2252	100	2.03507	2.35461	2.21908	2.02442	0.194665	43.0298	0	0	TRUE	None	0	0	375	0	0	2.57519
S.stercoralis_helminth	SSTP_0000098200.1	SBDS	SBDS_C	PF01172.19	46	306	307	327	PF09377.11	328	687	20	768	4108	100	2.64777	2.66527	2.79598	2.63522	0.160759	23.9754	0	0	TRUE	None	0	375	577	0.649913	2.57519	2.76193
S.stercoralis_helminth	SSTP_0000159200.1	HMG_CoA_synt_N	HMG_CoA_synt_C	PF01154.18	46	519	520	522	PF08540.11	523	1377	2	1386	3841	100	2.21925	2.55871	2.42447	2.20803	0.216442	42.9282	0	0	TRUE	None	0	376	379	0.992084	2.57634	2.57978
S.stercoralis_helminth	SSTP_0000085400.1	RNA_pol_Rpb5_N	RNA_pol_Rpb5_C	PF03871.15	19	288	289	414	PF01191.20	415	633	125	639	1353	100	2.34837	2.37872	2.16467	2.33675	-0.172083	-31.3504	0	0	TRUE	None	0	212	268	0.791045	2.32838	2.42975
S.stercoralis_helminth	SSTP_0000057200.1	CBM_20	GDPD	PF00686.20	37	231	232	1020	PF03009.18	1021	1953	788	2280	22341	100	2.71646	2.8934	2.93068	2.7037	0.226982	32.382	0	0	TRUE	None	0	82	1442	0.0568655	1.91908	3.15927
S.stercoralis_helminth	SSTP_0000183500.1	AAA_18	MoaE	PF13238.7	16	384	385	597	PF02391.18	598	927	212	1002	472	100	1.37879	1.7758	1.75254	1.37016	0.38238	86.2955	0	0	TRUE	None	0	45	73	0.616438	1.66276	1.86923
S.stercoralis_helminth	SSTP_0000072200.1	PX	SNX17_FERM_C	PF00787.25	100	324	325	855	PF18116.2	856	1167	530	1374	4857	100	2.3315	2.59025	2.64789	2.31993	0.32796	60.4268	0	0	TRUE	None	0	238	536	0.44403	2.3784	2.72997
S.stercoralis_helminth	SSTP_0001167500.1	WD40	WD40	PF00400.33	127	228	229	378	PF00400.33	379	486	149	1020	218	100	0.751822	0.865696	1.35379	0.745128	0.60866	92.4108	0	0	TRUE	None	0	3	12	0.25	0.60206	1.11394
S.stercoralis_helminth	SSTP_0001013700.1	Alg6_Alg8	Endonuclease_5	PF03155.16	91	1545	1546	1656	PF04493.15	1657	2250	110	2304	1358	100	1.86878	1.57989	1.30325	1.85864	-0.555388	-131.751	0	0	TRUE	None	0	17	79	0.21519	1.25527	1.90309
S.stercoralis_helminth	SSTP_0001182400.1	7TM_GPCR_Srx	7TM_GPCR_Srx	PF10328.10	7	558	559	612	PF10328.10	613	846	53	987	60	100	0.652688	0.850805	1.00314	0.646299	0.356844	50.8059	0	0	TRUE	504-511:0.0	1	2	4	0.5	0.477121	0.69897
S.stercoralis_helminth	SSTP_0000777100.1	UAA	GDP_Man_Dehyd	PF08449.12	19	810	811	843	PF16363.6	844	1842	32	1887	1664	100	0.952594	1.92113	2.1621	0.94528	1.21682	211.288	0	0	TRUE	20-62:0.0	1	8	31	0.258065	0.954243	1.50515
S.stercoralis_helminth	SSTP_0000336600.1	WH1	RhoGEF	PF00568.24	736	1035	1036	2088	PF00621.21	2089	2616	1052	3162	498	100	0.617	1.26879	1.43789	0.610722	0.827172	115.129	0	0	TRUE	459-483:0.0	1	1	46	0.0217391	0.30103	1.6721
S.stercoralis_helminth	SSTP_0000320200.1	WD40	WD40	PF00400.33	505	633	634	3003	PF00400.33	3004	3111	2369	3309	8740	100	2.28198	2.39568	2.62959	2.27057	0.359022	68.3612	0	0	TRUE	20-27:0.0	1	40	475	0.0842105	1.61278	2.67761
S.stercoralis_helminth	SSTP_0000962900.1	Ldl_recept_a	Ldl_recept_a	PF00057.19	772	885	886	888	PF00057.19	889	1008	2	1272	83	100	0.734084	0.60206	0.745595	0.727444	0.0181511	2.72397	0.0064647	0.00660618	TRUE	20-126:0.0;611-620:0.0	2	4	4	1	0.69897	0.69897
S.stercoralis_helminth	SSTP_0000555200.1	COX6B	PRORP	PF02297.18	22	186	187	1194	PF16953.6	1195	1857	1007	1929	1107	100	1.92324	1.67277	1.50408	1.91293	-0.40885	-95.1403	0	0	TRUE	184:0.0;289:0.0;1881-1907:0.0	3	0	82	0	0	1.91908
S.stercoralis_helminth	SSTP_0000859200.1	Ldl_recept_a	Ldl_recept_a	PF00057.19	169	270	271	345	PF00057.19	346	453	74	501	22	100	0.84388	0.656418	0.18406	0.836901	-0.652841	-105.362	0	0	TRUE	too few reads overall		4	11	0.363636	0.69897	1.07918
T.britovi_8_helminth	T03_5903.1	Inositol_P	DHHC	PF00459.26	154	939	940	1260	PF01529.21	1261	1641	320	1776	1075	150	1.63519	1.45992	1.61916	1.62577	-0.00660712	-1.61046	0.107339	0.10857	FALSE	None	0	0	45	0	0	1.66276
T.britovi_8_helminth	T03_12436.1	FAD_binding_2	ETF_QO	PF00890.25	205	336	337	1563	PF05187.14	1564	1863	1226	2400	1645	150	1.53032	1.55093	1.6847	1.52122	0.163477	39.086	0	0	TRUE	None	0	0	65	0	0	1.81954
T.britovi_8_helminth	T03_12550.2	GPP34	ODR4-like	PF05719.12	262	897	898	1134	PF14778.7	1135	2217	236	2457	2523	150	2.02229	1.60734	1.8702	2.01167	-0.141471	-31.4777	0	0	TRUE	None	0	0	115	0	0	2.06446
T.britovi_8_helminth	T03_14007.3	tRNA-synt_1g	His_Phos_2	PF09334.12	85	1155	1156	1782	PF00328.23	1783	2700	626	3156	790	150	1.22592	1.36314	1.03345	1.21776	-0.18431	-38.2539	0	0	TRUE	None	0	0	40	0	0	1.61278
T.britovi_8_helminth	T03_12181.2	DUF1679	BORCS7	PF07914.12	205	1164	1165	1326	PF16088.6	1327	1527	161	1656	927	150	1.44015	1.00981	1.91215	1.43134	0.480815	111.491	0	0	TRUE	None	0	0	20	0	0	1.32222
T.britovi_8_helminth	T03_1380.1	ETF	TRAP_beta	PF01012.22	1474	2031	2032	2193	PF05753.15	2194	2691	161	2724	2709	150	1.91619	2.10595	2.44431	1.9059	0.538403	125.63	0	0	TRUE	None	0	0	156	0	0	2.1959
T.britovi_8_helminth	T03_3690.1	HELP	ANAPC4_WD40	PF03451.15	184	390	391	1350	PF12894.8	1351	1518	959	2052	1204	150	1.84534	1.90836	1.88666	1.83527	0.0513901	12.2757	0	0	TRUE	None	0	31	193	0.160622	1.50515	2.2878
T.britovi_8_helminth	T03_7099.4	Exo_endo_phos	RhoGAP	PF03372.24	217	1068	1069	1662	PF00620.28	1663	2076	593	2193	1260	150	1.26014	1.43172	1.36468	1.25188	0.112801	23.8933	0	0	TRUE	None	0	8	40	0.2	0.954243	1.61278
T.britovi_8_helminth	T03_3296.4	WD40	WD40	PF00400.33	748	831	832	879	PF00400.33	880	951	47	1935	3038	150	1.86902	1.88942	1.94544	1.85888	0.0865616	20.5329	0	0	TRUE	None	0	68	87	0.781609	1.83885	1.94448
T.britovi_8_helminth	T03_14413.1	ORC3_N	VMA21	PF07034.12	529	924	925	1968	PF09446.11	1969	2157	1043	2208	666	150	1.6744	1.78978	1.70021	1.66486	0.035349	8.63542	0	0	TRUE	None	0	0	95	0	0	1.98227
T.britovi_8_helminth	T03_14014.1	WD40	WD40	PF00400.33	421	525	526	534	PF00400.33	535	651	8	1215	1633	150	2.14931	2.16468	2.20766	2.1383	0.0693554	14.3695	0	0	TRUE	None	0	152	157	0.968153	2.18469	2.19866
T.britovi_8_helminth	T03_673.2	Suf	Actin	PF05843.15	1108	1638	1639	1986	PF00022.20	1987	3264	347	3270	2144	150	1.52659	1.45164	1.56149	1.51751	0.0439846	10.5056	0	0	TRUE	None	0	0	51	0	0	1.716
T.britovi_8_helminth	T03_329.1	WD40	WD40	PF00400.33	154	255	256	597	PF00400.33	598	708	341	1167	748	150	2.00546	1.71795	2.00238	1.99489	0.00748551	1.6796	0.093076	0.0941967	FALSE	None	0	33	102	0.323529	1.53148	2.01284
T.britovi_8_helminth	T03_10542.1	WD40	WD40	PF00400.33	130	234	235	771	PF00400.33	772	885	536	1074	808	150	1.97685	2.08768	2.0563	1.96638	0.0899262	20.4535	0	0	TRUE	None	0	60	201	0.298507	1.78533	2.30535
T.britovi_8_helminth	T03_5306.1	HTH_Tnp_Tc5	HMG_box	PF03221.17	349	525	526	579	PF00505.20	580	735	53	1968	2529	150	2.16056	2.15042	2.13464	2.14951	-0.0148699	-3.05979	0.00222247	0.00227861	TRUE	None	0	0	161	0	0	2.20952
T.britovi_8_helminth	T03_8504.1	TFIID-31kDa	ADK	PF02291.16	16	357	358	444	PF00406.23	445	909	86	1011	1124	150	2.2179	1.75403	2.18702	2.20668	-0.019657	-3.90206	9.62e-05	9.91e-05	TRUE	None	0	0	117	0	0	2.07188
T.britovi_8_helminth	T03_4329.1	PGK	PCNP	PF00162.20	82	1272	1273	1347	PF15473.7	1348	1686	74	1707	5276	150	2.24268	2.0143	2.19854	2.23138	-0.0328442	-6.41666	1.47e-10	1.55e-10	TRUE	None	0	1	191	0.0052356	0.30103	2.2833
T.britovi_8_helminth	T03_17995.1	Tetraspanin	Forkhead	PF00335.21	274	870	871	1899	PF00250.19	1900	2148	1028	4101	5044	150	2.14171	1.96078	2.0966	2.13073	-0.0341227	-7.10229	1.34e-12	1.41e-12	TRUE	None	0	11	162	0.0679012	1.07918	2.21219
T.britovi_8_helminth	T03_7099.1	Exo_endo_phos	RhoGAP	PF03372.24	217	1068	1069	1662	PF00620.28	1663	2076	593	2193	1210	150	1.27827	1.4401	1.29612	1.26995	0.0261731	5.60217	2.19e-08	2.29e-08	TRUE	None	0	8	39	0.205128	0.954243	1.60206
T.britovi_8_helminth	T03_14572.1	6PF2K	His_Phos_1	PF01591.19	199	852	853	861	PF00300.23	862	1422	8	1608	6607	150	2.81615	2.78612	2.70997	2.80308	-0.093115	-12.4762	0	0	TRUE	None	0	623	645	0.965891	2.79518	2.81023
T.britovi_8_helminth	T03_18129.1	Synapsin	Synapsin_C	PF02078.17	331	606	607	609	PF02750.15	610	1218	2	1542	294	150	1.24322	1.20412	1.24558	1.23501	0.0105706	2.21683	0.0266636	0.0271269	TRUE	None	0	18	18	1	1.27875	1.27875
T.britovi_8_helminth	T03_9422.4	Peptidase_C48	SHQ1	PF02902.20	241	561	562	1203	PF04925.16	1204	1737	641	1959	1122	150	1.55491	1.47429	1.53014	1.54574	-0.0155995	-3.75289	0.000176081	0.000181309	TRUE	None	0	0	51	0	0	1.716
T.britovi_8_helminth	T03_10802.1	WD40	WD40	PF00400.33	196	276	277	426	PF00400.33	427	534	149	1095	490	150	1.63954	1.81633	1.80017	1.6301	0.170068	41.4692	0	0	TRUE	None	0	43	76	0.565789	1.64345	1.88649
T.britovi_8_helminth	T03_1077.1	GRAM	EnY2	PF02893.21	124	387	388	792	PF10163.10	793	1023	404	1059	3345	150	2.49528	2.70179	2.60905	2.48321	0.125847	20.7671	0	0	TRUE	None	0	0	920	0	0	2.96426
T.britovi_8_helminth	T03_10064.1	WD40	WD40	PF00400.33	814	927	928	978	PF00400.33	979	1059	50	1275	586	150	1.90247	1.85674	1.82791	1.89222	-0.0643134	-15.0837	0	0	TRUE	None	0	66	76	0.868421	1.82607	1.88649
T.britovi_8_helminth	T03_14104.5	WD40	WD40	PF00400.33	400	510	511	555	PF00400.33	556	639	44	834	2001	150	2.28377	2.1583	2.16517	2.27235	-0.107181	-20.3842	0	0	TRUE	None	0	139	173	0.803468	2.14613	2.24055
T.britovi_8_helminth	T03_2960.1	Uso1_p115_head	Uso1_p115_C	PF04869.15	1282	2133	2134	2658	PF04871.14	2659	3102	524	3126	2532	150	2.10016	2.19448	2.2647	2.08931	0.175387	37.4089	0	0	TRUE	None	0	95	244	0.389344	1.98227	2.38917
T.britovi_8_helminth	T03_17150.1	RNA_pol_Rpb5_N	RNA_pol_Rpb5_C	PF03871.15	16	279	280	411	PF01191.20	412	630	131	636	509	150	1.9897	2.20856	1.87041	1.97918	-0.108772	-24.5923	0	0	TRUE	None	0	135	191	0.706806	2.13354	2.2833
T.britovi_8_helminth	T03_4904.1	Inositol_P	DHHC	PF00459.26	154	939	940	1260	PF01529.21	1261	1641	320	1776	1111	150	1.75133	1.4561	1.64796	1.74155	-0.093592	-22.7786	0	0	TRUE	None	0	0	55	0	0	1.74819
T.britovi_8_helminth	T03_9207.2	Ribosomal_L2	Ribosomal_L2_C	PF00181.24	40	270	271	291	PF03947.19	292	696	20	807	4437	150	2.68532	2.78978	2.51266	2.67265	-0.159995	-23.2869	0	0	TRUE	None	0	516	683	0.75549	2.71349	2.83506
T.britovi_8_helminth	T03_7099.2	Exo_endo_phos	RhoGAP	PF03372.24	217	1068	1069	1662	PF00620.28	1663	2076	593	2193	1242	150	1.36164	1.41017	1.27732	1.35306	-0.075747	-16.9525	0	0	TRUE	None	0	17	40	0.425	1.25527	1.61278
T.britovi_8_helminth	T03_2318.1	Exo_endo_phos	zf-GRF	PF03372.24	13	840	841	1239	PF06839.13	1240	1389	398	1392	758	150	1.81963	1.99537	1.66445	1.80964	-0.145187	-34.9106	0	0	TRUE	None	0	66	134	0.492537	1.82607	2.13033
T.britovi_8_helminth	T03_6766.1	Band_7	XTBD	PF01145.26	343	858	859	1191	PF11952.9	1192	1407	332	2238	2110	150	2.21173	2.12427	2.00915	2.20053	-0.191376	-38.1393	0	0	TRUE	None	0	1	265	0.00377358	0.30103	2.42488
T.britovi_8_helminth	T03_7099.3	Exo_endo_phos	RhoGAP	PF03372.24	217	1068	1069	1662	PF00620.28	1663	2076	593	2193	1244	150	1.30944	1.35918	1.17258	1.30102	-0.12844	-27.9736	0	0	TRUE	None	0	14	34	0.411765	1.17609	1.54407
T.britovi_8_helminth	T03_7057.1	Ala_racemase_N	RNase_PH	PF01168.21	94	711	712	816	PF01138.22	817	1221	104	1446	1510	150	2.26155	1.57165	2.03206	2.25019	-0.218132	-42.0955	0	0	TRUE	None	0	0	83	0	0	1.92428
T.britovi_8_helminth	T03_14640.1	WD40	WD40	PF00400.33	37	117	118	432	PF00400.33	433	540	314	999	1668	150	2.1656	2.30034	2.43501	2.15454	0.28047	57.534	0	0	TRUE	None	0	110	328	0.335366	2.04532	2.5172
T.britovi_8_helminth	T03_57.2	SpoU_sub_bind	Metallophos_2	PF08032.13	223	462	463	477	PF12850.8	478	942	14	1020	1657	150	1.94935	1.51851	2.2349	1.93896	0.295939	68.1347	0	0	TRUE	None	0	0	50	0	0	1.70757
T.britovi_8_helminth	T03_9207.1	Ribosomal_L2	Ribosomal_L2_C	PF00181.24	40	270	271	291	PF03947.19	292	669	20	780	6573	150	2.75973	2.84258	2.99459	2.74684	0.247759	34.3878	0	0	TRUE	None	0	578	764	0.756545	2.76268	2.88366
T.britovi_8_helminth	T03_7698.1	GNT-I	Vps55	PF03071.16	43	1284	1285	1290	PF04133.15	1291	1656	5	1680	426	150	1.35534	0.801632	1.7155	1.34678	0.368717	82.2613	0	0	TRUE	None	0	0	18	0	0	1.27875
T.britovi_8_helminth	T03_11685.1	CHCH	Ribosomal_L39	PF06747.14	139	243	244	423	PF00832.21	424	549	179	555	1500	150	2.72239	2.50739	2.42257	2.70961	-0.287046	-40.796	0	0	TRUE	None	0	0	648	0	0	2.81224
T.britovi_8_helminth	T03_12828.2	WD40	WD40	PF00400.33	649	747	748	963	PF00400.33	964	1071	215	1128	833	150	1.74417	1.70654	1.50377	1.73442	-0.230652	-56.1812	0	0	TRUE	None	0	43	62	0.693548	1.64345	1.79934
T.britovi_8_helminth	T03_5638.1	TACC_C	Ribosomal_L20	PF05010.15	454	1008	1009	1092	PF00453.19	1093	1392	83	1461	1110	150	1.64167	1.02119	1.4058	1.63223	-0.226428	-55.2219	0	0	TRUE	None	0	6	16	0.375	0.845098	1.23045
T.britovi_8_helminth	T03_9422.3	Peptidase_C48	SHQ1	PF02902.20	241	561	562	1203	PF04925.16	1204	1722	641	1944	1310	150	1.48728	1.55887	1.89961	1.47832	0.421294	99.4138	0	0	TRUE	None	0	0	51	0	0	1.716
T.britovi_8_helminth	T03_420.2	NPR3	Prefoldin	PF03666.14	382	1269	1270	1557	PF02996.18	1558	1851	287	1956	653	150	1.26572	1.25132	1.73688	1.25743	0.479449	101.885	0	0	TRUE	None	0	1	45	0.0222222	0.30103	1.66276
T.britovi_8_helminth	T03_8197.1	Img2	LSM	PF05046.15	310	591	592	1791	PF01423.23	1792	1986	1199	1998	1516	150	2.02072	1.75054	2.43692	2.01011	0.426812	95.0423	0	0	TRUE	None	0	1	357	0.00280112	0.30103	2.55388
T.britovi_8_helminth	T03_12293.1	COX6B	PRORP	PF02297.18	28	207	208	1113	PF16953.6	1114	1782	905	1854	1876	150	1.8206	2.11042	2.2586	1.81061	0.447986	107.694	0	0	TRUE	None	0	0	329	0	0	2.51851
T.britovi_8_helminth	T03_2834.1	zf-HIT	Ribosomal_L21p	PF04438.17	4	96	97	531	PF00829.22	532	831	434	837	946	150	2.17014	2.26971	1.79989	2.15906	-0.359172	-73.4726	0	0	TRUE	None	0	0	361	0	0	2.55871
T.britovi_8_helminth	T03_4643.2	Glycos_transf_1	adh_short	PF00534.21	415	927	928	945	PF00106.26	946	1554	17	1743	1639	150	1.29226	1.30821	1.81359	1.2839	0.529691	114.276	0	0	TRUE	None	0	15	22	0.681818	1.20412	1.36173
T.britovi_8_helminth	T03_12325.2	WD40	WD40	PF00400.33	649	747	748	963	PF00400.33	964	1071	215	1128	855	150	1.72494	1.6665	1.34334	1.71524	-0.371904	-90.7399	0	0	TRUE	None	0	40	58	0.689655	1.61278	1.77085
T.britovi_8_helminth	T03_13813.1	CAP	ShK	PF00188.27	436	903	904	1020	PF01549.25	1021	1140	116	1143	235	150	1.20615	1.34107	0.826075	1.19805	-0.371974	-76.2781	0	0	TRUE	None	0	13	28	0.464286	1.14613	1.4624
T.britovi_8_helminth	T03_876.1	WD40	WD40	PF00400.33	55	159	160	498	PF00400.33	499	615	338	834	1425	150	1.77642	2.02407	2.30614	1.76657	0.539573	130.862	0	0	TRUE	None	0	89	135	0.659259	1.95424	2.13354
T.britovi_8_helminth	T03_16873.3	Med30	DUF2358	PF11315.9	397	612	613	1209	PF10184.10	1210	1602	596	1710	1495	150	1.98754	1.80001	1.52815	1.97703	-0.448879	-101.591	0	0	TRUE	None	0	1	170	0.00588235	0.30103	2.233
T.britovi_8_helminth	T03_10661.1	Ocnus	Rsm22	PF05005.16	7	318	319	846	PF09243.11	847	1710	527	1803	2611	150	1.80622	2.35712	2.35971	1.79627	0.56344	135.888	0	0	TRUE	None	0	20	442	0.0452489	1.32222	2.6464
T.britovi_8_helminth	T03_15956.1	Trm112p	CortBP2	PF03966.17	4	342	343	531	PF09727.10	532	1104	188	2796	3260	150	2.45897	1.71388	1.90498	2.44701	-0.542026	-91.6575	0	0	TRUE	None	0	0	107	0	0	2.03342
T.britovi_8_helminth	T03_552.1	TRAPP	Cpn60_TCP1	PF04051.17	58	498	499	615	PF00118.25	616	2130	116	2172	6158	150	1.83365	2.28845	2.71536	1.82362	0.891741	213.68	0	0	TRUE	None	0	98	336	0.291667	1.99564	2.52763
T.britovi_8_helminth	T03_8902.1	zf-Tim10_DDP	RNase_PH	PF02953.16	28	189	190	249	PF01138.22	250	615	59	912	1918	150	1.34594	1.95448	2.48889	1.33741	1.15148	255.676	0	0	TRUE	None	0	46	249	0.184739	1.6721	2.39794
T.britovi_8_helminth	T03_13315.1	Aminotran_1_2	zf-Tim10_DDP	PF00155.22	154	1275	1276	1329	PF02953.16	1330	1494	53	1551	782	150	1.92	1.03103	1.26866	1.9097	-0.641033	-149.359	0	0	TRUE	None	0	9	14	0.642857	1	1.17609
T.britovi_8_helminth	T03_5216.1	Myb_DNA-bind_2	Ribosomal_L7Ae	PF08914.12	7	207	208	435	PF01248.27	436	714	227	747	3342	150	2.15905	2.34553	3.0937	2.14801	0.945684	194.773	0	0	TRUE	None	0	5	917	0.00545256	0.778151	2.96284
T.britovi_8_helminth	T03_1329.1	Brix	DDE_Tnp_1_7	PF04427.19	340	747	748	912	PF13843.7	913	1152	164	1356	464	150	1.46946	0.914776	0.716699	1.46055	-0.743853	-174.435	0	0	TRUE	None	0	3	25	0.12	0.60206	1.41497
T.britovi_8_helminth	T03_2802.1	Acetyltransf_1	Tam41_Mmp37	PF00583.26	172	483	484	870	PF09139.12	871	1815	386	2178	697	150	1.99509	1.5036	1.27337	1.98456	-0.71118	-160.379	0	0	TRUE	None	0	0	87	0	0	1.94448
T.britovi_8_helminth	T03_4900.1	MafB19-deam	CSD	PF14437.7	10	372	373	702	PF00313.23	703	900	329	990	1122	150	1.3185	2.11326	2.541	1.31006	1.23094	269.413	0	0	TRUE	None	0	3	380	0.00789474	0.60206	2.58092
T.britovi_8_helminth	T03_4492.2	UPF0020	Ribosomal_S8e	PF01170.19	556	945	946	1266	PF01201.23	1267	1830	320	1887	6445	150	1.30502	2.18151	2.81293	1.29662	1.51631	329.451	0	0	TRUE	None	0	0	384	0	0	2.58546
T.britovi_8_helminth	T03_4492.1	UPF0020	Ribosomal_S8e	PF01170.19	628	1017	1018	1338	PF01201.23	1339	1902	320	1959	6692	150	1.36649	1.5465	2.88966	1.3579	1.53176	343.635	0	0	TRUE	None	0	0	363	0	0	2.5611
T.britovi_8_helminth	T03_1325.1	WAP	TIL	PF00095.22	265	393	394	579	PF01826.18	580	759	185	1893	469	150	0.907278	0.860177	0.785725	0.900104	-0.114379	-19.2628	0	0	TRUE	20-53:0.0	1	4	9	0.444444	0.69897	1
T.britovi_8_helminth	T03_13875.2	EF_TS	XendoU	PF00889.20	247	339	340	777	PF09412.11	778	1533	437	1566	693	150	1.13669	1.51992	1.2702	1.1288	0.1414	27.7511	0	0	TRUE	20-94:0.0	1	0	84	0	0	1.92942
T.britovi_8_helminth	T03_10406.1	COX16	PTH2	PF14138.7	1270	1365	1366	1782	PF01981.17	1783	2130	416	2133	2407	150	2.04593	2.43267	1.4083	2.03525	-0.626947	-137.796	0	0	TRUE	1082-1250:0.0	1	0	387	0	0	2.58883
T.britovi_8_helminth	T03_7013.1	CBM_20	DSPc	PF00686.20	40	249	250	579	PF00782.21	580	849	329	1086	465	150	1.74734	1.89909	1.86012	1.73757	0.122545	29.8388	0	0	TRUE	00:35:00	1	52	100	0.52	1.72428	2.00432
T.britovi_8_helminth	T03_11469.2	EMP70	TRAM_LAG1_CLN8	PF02990.17	154	1629	1630	2016	PF03798.17	2017	2634	386	2724	1643	150	1.50171	1.1611	1.50708	1.4927	0.0143803	3.4094	0.000654375	0.000671964	TRUE	1720-1723:0.0	1	0	30	0	0	1.49136
T.britovi_8_helminth	T03_16873.5	Med30	DUF2358	PF11315.9	406	780	781	1164	PF10184.10	1165	1557	383	1665	1330	150	1.36183	1.46119	1.53806	1.35325	0.184808	41.3646	0	0	TRUE	762-785:0.0	1	0	53	0	0	1.73239
T.britovi_8_helminth	T03_9315.1	Complex1_49kDa	SMC_hinge	PF00346.20	622	1428	1429	2931	PF06470.14	2932	3270	1502	4602	3092	150	1.60205	1.85788	1.76675	1.59273	0.174022	42.2462	0	0	TRUE	1424-1469:0.0	1	0	157	0	0	2.19866
T.britovi_8_helminth	T03_18074.1	G-alpha	PMM	PF00503.21	58	1071	1072	1335	PF03332.14	1336	2055	263	2061	961	150	1.47082	1.25344	1.40231	1.46191	-0.0596001	-13.9832	0	0	TRUE	1102-1260:0.0	1	0	9	0	0	1
T.britovi_8_helminth	T03_16873.4	Med30	DUF2358	PF11315.9	397	771	772	1155	PF10184.10	1156	1548	383	1656	1305	150	1.18609	1.49078	1.42659	1.17805	0.248535	50.3348	0	0	TRUE	753-776:0.0	1	0	60	0	0	1.78533
T.britovi_8_helminth	T03_17963.2	Peptidase_M3	DcpS_C	PF01432.21	805	2034	2035	2328	PF11969.9	2329	2442	293	2610	1261	150	1.54452	1.16055	1.45525	1.53538	-0.0801352	-19.2307	0	0	TRUE	2042-2073:0.0	1	0	25	0	0	1.41497
T.britovi_8_helminth	T03_17519.1	Ras	TM231	PF00071.23	31	555	556	891	PF10149.10	892	1827	335	1848	1314	150	2.02785	1.59027	1.89068	2.01722	-0.126535	-28.0746	0	0	TRUE	00:42:00	1	0	74	0	0	1.87506
T.britovi_8_helminth	T03_15680.1	Aldedh	Peptidase_C1	PF00171.23	154	1554	1555	1953	PF00112.24	1954	2679	398	2700	2879	150	1.81401	1.40822	1.6653	1.80404	-0.138742	-33.404	0	0	TRUE	00:42:00	1	0	47	0	0	1.68124
T.britovi_8_helminth	T03_13041.1	PAC4	TUDOR	PF16093.6	97	285	286	552	PF00567.25	553	963	266	1257	763	150	2.07112	1.74845	1.85141	2.06036	-0.208949	-45.3027	0	0	TRUE	00:04:00	1	0	104	0	0	2.02119
T.britovi_8_helminth	T03_12550.1	GPP34	ODR4-like	PF05719.12	262	897	898	1134	PF14778.7	1135	2268	236	2508	2278	150	2.01445	1.26104	1.75532	2.00386	-0.248544	-55.5204	0	0	TRUE	1220-1285:0.0	1	0	72	0	0	1.86332
T.britovi_8_helminth	T03_17954.1	Astacin	TBCC	PF01400.25	160	717	718	1152	PF07986.13	1153	1509	434	2031	390	150	1.62225	1.08299	1.39172	1.61287	-0.221151	-53.8321	0	0	TRUE	20-61:0.0	1	0	69	0	0	1.8451
T.britovi_8_helminth	T03_7065.1	V-SNARE_C	DC_STAMP	PF12352.9	382	519	520	2511	PF07782.14	2512	3081	1991	3423	871	150	1.74548	1.17168	1.4708	1.73572	-0.264919	-64.5188	0	0	TRUE	1219-1355:0.0	1	0	38	0	0	1.59106
T.britovi_8_helminth	T03_15680.3	Aldedh	Peptidase_C1	PF00171.23	154	1566	1567	1776	PF00112.24	1777	2502	209	2523	2904	150	1.88328	1.16605	1.59585	1.87309	-0.277237	-65.4586	0	0	TRUE	1603-1607:0.0	1	0	29	0	0	1.47712
T.britovi_8_helminth	T03_4643.5	Glycos_transf_1	adh_short	PF00534.21	481	993	994	1011	PF00106.26	1012	1620	17	1965	2250	150	1.42727	1.88145	1.85042	1.41849	0.431934	99.6267	0	0	TRUE	217-253:0.0	1	12	18	0.666667	1.11394	1.27875
T.britovi_8_helminth	T03_15655.1	RhoGAP	DNA_primase_S	PF00620.28	1048	1491	1492	2091	PF01896.20	2092	2769	599	3009	1642	150	1.81591	1.45133	1.5028	1.80593	-0.303133	-72.9518	0	0	TRUE	1691-1747:0.0	1	0	81	0	0	1.91381
T.britovi_8_helminth	T03_10609.2	rRNA_processing	PseudoU_synth_1	PF08524.12	34	270	271	993	PF01416.21	994	1218	722	1635	1644	150	2.00865	1.51123	1.65158	1.99808	-0.346501	-77.6256	0	0	TRUE	278-306:0.0	1	0	56	0	0	1.75587
T.britovi_8_helminth	T03_11067.1	Homeodomain	Nuc_sug_transp	PF00046.30	178	348	349	606	PF04142.16	607	978	257	1161	102	150	1.30646	0.852253	0.992701	1.29805	-0.30535	-66.3958	0	0	TRUE	519-534:0.0	1	0	16	0	0	1.23045
T.britovi_8_helminth	T03_16409.3	Phosducin	WD40	PF02114.17	82	546	547	1719	PF00400.33	1720	1818	1172	2256	3746	150	2.12842	1.97976	1.71151	2.11748	-0.405968	-85.1721	0	0	TRUE	639-728:0.0	1	0	220	0	0	2.34439
T.britovi_8_helminth	T03_15680.2	Aldedh	Peptidase_C1	PF00171.23	154	1566	1567	1965	PF00112.24	1966	2691	398	2712	3084	150	1.89213	1.48784	1.49248	1.88192	-0.389441	-91.6734	0	0	TRUE	1603-1614:0.0	1	0	46	0	0	1.6721
T.britovi_8_helminth	T03_8961.1	Bystin	SNF	PF05291.12	445	1302	1303	1440	PF00209.19	1441	3072	137	3318	1723	150	1.53365	0.756647	1.1504	1.52454	-0.374137	-89.5334	0	0	TRUE	1307-1346:0.0	1	0	0	0	0	0
T.britovi_8_helminth	T03_8961.2	Bystin	SNF	PF05291.12	445	1302	1303	1461	PF00209.19	1462	3093	158	3339	1741	150	1.53532	0.788497	1.1223	1.52621	-0.403909	-96.7009	0	0	TRUE	1307-1367:0.0	1	0	2	0	0	0.477121
T.britovi_8_helminth	T03_8961.4	Bystin	SNF	PF05291.12	517	1374	1375	1533	PF00209.19	1534	3165	158	3411	1514	150	1.52149	0.679988	1.06881	1.51242	-0.443612	-105.804	0	0	TRUE	1379-1439:0.0	1	0	4	0	0	0.69897
T.britovi_8_helminth	T03_17874.2	ASC	GDP_Man_Dehyd	PF00858.25	22	999	1000	1323	PF16363.6	1324	2304	323	2367	1211	150	1.2754	1.06279	1.89966	1.26709	0.632568	135.175	0	0	TRUE	00:17:00	1	0	38	0	0	1.59106
T.britovi_8_helminth	T03_14652.1	Dus	Proteasome	PF01207.18	67	945	946	1263	PF00227.27	1264	1839	317	1923	5080	150	2.18017	2.32272	2.78704	2.16907	0.617973	125.629	0	0	TRUE	1142-1249:0.0	1	0	331	0	0	2.52114
T.britovi_8_helminth	T03_9058.1	S10_plectin	OST3_OST6	PF03501.16	7	279	280	579	PF04756.14	580	933	299	942	4044	150	3.03878	2.7641	1.72571	3.02503	-1.29932	-152.532	0	0	TRUE	432-539:0.0	1	0	1947	0	0	3.28959
T.britovi_8_helminth	T03_6927.1	DER1	PrmA	PF04511.16	37	606	607	1179	PF06325.14	1180	1401	572	4392	2577	150	1.81693	1.32027	1.04441	1.80695	-0.76254	-183.47	0	0	TRUE	2915-2937:0.0	1	7	62	0.112903	0.90309	1.79934
T.britovi_8_helminth	T03_13875.1	EF_TS	XendoU	PF00889.20	265	990	991	1059	PF09412.11	1060	1815	68	1851	1904	150	2.31634	0.871268	1.30189	2.30482	-1.00293	-186.669	0	0	TRUE	00:26:00.100000	1	1	20	0.05	0.30103	1.32222
T.britovi_8_helminth	T03_12041.2	FGF	UCH	PF00167.19	358	681	682	1014	PF00443.30	1015	2073	332	2091	1928	150	0.906428	1.14659	1.90246	0.899257	1.0032	168.855	0	0	TRUE	867-930:0.0	1	0	28	0	0	1.4624
T.britovi_8_helminth	T03_12041.1	FGF	UCH	PF00167.19	253	576	577	909	PF00443.30	910	1968	332	1986	1968	150	1.00889	1.44011	1.8476	1.0014	0.846197	152.613	0	0	TRUE	762-825:0.0	1	0	41	0	0	1.62325
T.britovi_8_helminth	T03_14083.1	MPC	Ribosomal_L7Ae	PF03650.14	55	327	328	852	PF01248.27	853	1074	524	1311	10445	150	1.97633	2.99495	2.98548	1.96586	1.01962	231.966	0	0	TRUE	408-433:0.0	1	0	1822	0	0	3.26079
T.britovi_8_helminth	T03_14083.2	MPC	Ribosomal_L7Ae	PF03650.14	55	327	328	852	PF01248.27	853	1104	524	1272	9228	150	2.03385	2.96875	2.78225	2.0232	0.759051	167.892	0	0	TRUE	408-433:0.0	1	0	1722	0	0	3.23629
T.britovi_8_helminth	T03_17947.2	PDGF	AMP-binding	PF00341.18	370	627	628	1308	PF00501.29	1309	2700	680	3123	1479	150	1.79945	1.54813	1.00853	1.78952	-0.780993	-188.622	0	0	TRUE	914-1025:0.0	1	0	146	0	0	2.16732
T.britovi_8_helminth	T03_17947.3	PDGF	AMP-binding	PF00341.18	265	522	523	1203	PF00501.29	1204	2595	680	3018	1324	150	1.87522	1.57633	0.884932	1.86506	-0.980125	-232.033	0	0	TRUE	809-920:0.0	1	0	154	0	0	2.19033
T.britovi_8_helminth	T03_6150.1	RUN	DUF1619	PF02759.20	214	483	484	1284	PF07773.12	1285	2127	800	2745	1204	150	2.09118	2.08804	0.866074	2.08036	-1.21428	-260.33	0	0	TRUE	1215-1472:0.0	1	0	296	0	0	2.47276
T.britovi_8_helminth	T03_7919.1	Serinc	Ost5	PF03348.16	85	1362	1363	1551	PF05251.13	1552	1767	188	1770	2781	150	2.13342	2.12753	1.15396	2.12246	-0.968507	-202.589	0	0	TRUE	1365-1467:0.0	1	0	136	0	0	2.13672
T.britovi_8_helminth	T03_1241.4	SLBP_RNA_bind	Telomere_reg-2	PF15247.7	772	969	970	2934	PF10193.10	2935	3267	1964	3915	2175	150	1.64534	0.964268	0.720594	1.63589	-0.915297	-223.288	0	0	TRUE	1173-1400:0.0	1	0	51	0	0	1.716
T.britovi_8_helminth	T03_17537.3	TPR_8	LIM	PF13181.7	1006	1095	1096	2145	PF00412.23	2146	2310	1049	2550	2535	150	1.52519	1.62545	0	1.51611	-1.51611	-361.977	0	0	TRUE	1868-1985:0.0	1	0	100	0	0	2.00432
T.britovi_8_helminth	T03_17537.4	TPR_8	LIM	PF13181.7	1006	1095	1096	2112	PF00412.23	2113	2277	1016	2517	2055	150	1.59745	1.4463	0	1.58815	-1.58815	-385.268	0	0	TRUE	1835-1952:0.0	1	0	86	0	0	1.93952
T.britovi_8_helminth	T03_2101.2	UAA	Ribosomal_L15e	PF08449.12	325	1242	1243	1548	PF00827.18	1549	2115	305	2160	4158	150	1.19823	2.41239	2.23988	1.19015	1.04972	214.209	0	0	TRUE	1466-1538:0.0	1	0	134	0	0	2.13033
T.britovi_8_helminth	T03_297.2	ELMO_CED12	CAP_C	PF04727.14	442	915	916	1818	PF08603.12	1819	2283	902	2292	2922	150	1.90526	2.18034	1.94388	1.89501	0.0488709	11.4502	0	0	TRUE	20-37:0.0	1	1	243	0.00411523	0.30103	2.38739
T.britovi_8_helminth	T03_11782.1	TMEM72	Ras	PF16054.6	79	462	463	1164	PF00071.23	1165	1593	701	1725	1656	150	1.77353	2.2892	1.84118	1.76368	0.0774959	18.8036	0	0	TRUE	00:32:00	1	0	548	0	0	2.73957
T.britovi_8_helminth	T03_14975.1	DUF4516	2OG-FeII_Oxy_2	PF14990.7	10	120	121	387	PF13532.7	388	1068	266	1080	994	150	1.96831	2.27052	2.04128	1.95787	0.0834109	19.0453	0	0	TRUE	20-116:0.0	1	28	251	0.111554	1.4624	2.4014
T.britovi_8_helminth	T03_673.1	Suf	Actin	PF05843.15	1006	1536	1537	1884	PF00022.20	1885	3162	347	3168	2026	150	1.53691	1.51173	1.56175	1.52779	0.0339645	8.13491	4.44e-16	4.72e-16	TRUE	00:29:00	1	0	70	0	0	1.85126
T.britovi_8_helminth	T03_1330.1	RNA_pol_Rpb5_N	RNA_pol_Rpb5_C	PF03871.15	19	267	268	414	PF01191.20	415	591	146	702	452	150	2.05333	2.05791	2.01892	2.04261	-0.0236974	-5.18793	2.18e-07	2.27e-07	TRUE	634-680:0.0	1	92	131	0.70229	1.96848	2.12057
T.britovi_8_helminth	T03_4304.1	CENP-B_N	CK_II_beta	PF04218.14	13	159	160	216	PF01214.19	217	771	56	861	1386	150	2.29652	2.44683	2.37831	2.28505	0.0932521	17.5865	0	0	TRUE	20-186:0.0	1	0	107	0	0	2.03342
T.britovi_8_helminth	T03_7919.2	Serinc	Ost5	PF03348.16	85	1287	1288	1365	PF05251.13	1366	1581	77	1584	2655	150	2.11361	1.8455	2.0615	2.10271	-0.0412086	-8.72132	0	0	TRUE	00:19:00	1	4	151	0.0264901	0.69897	2.18184
T.britovi_8_helminth	T03_14827.1	zf-U1	SH2	PF06220.13	46	159	160	1152	PF00017.25	1153	1380	992	1485	3937	150	2.11318	2.28981	2.2411	2.10228	0.138811	29.3852	0	0	TRUE	00:48:00	1	0	450	0	0	2.65418
T.britovi_8_helminth	T03_5210.1	WAP	Aa_trans	PF00095.22	763	894	895	1155	PF01490.19	1156	2337	260	2364	12924	150	2.27583	2.29573	2.42542	2.26444	0.160983	30.7771	0	0	TRUE	00:20:00	1	0	314	0	0	2.49831
T.britovi_8_helminth	T03_13179.2	WD40	WD40	PF00400.33	739	834	835	858	PF00400.33	859	963	23	1377	1889	150	2.34788	2.22304	2.21401	2.33626	-0.122248	-22.2786	0	0	TRUE	20-68:0.0	1	239	262	0.912214	2.38021	2.41996
T.britovi_8_helminth	T03_16837.1	SRP14	Apyrase	PF02290.16	49	321	322	615	PF06079.12	616	1485	293	1488	1534	150	1.68071	1.89988	1.5946	1.67115	-0.0765537	-18.7032	0	0	TRUE	20-501:0.0	1	0	57	0	0	1.76343
T.britovi_8_helminth	T03_4536.1	LIN37	AAA_28	PF15306.7	301	780	781	855	PF13521.7	856	1374	74	1959	1369	150	1.60705	1.26607	1.51323	1.59772	-0.0844858	-20.5251	0	0	TRUE	00:04:00	1	0	12	0	0	1.11394
T.britovi_8_helminth	T03_4536.2	LIN37	AAA_28	PF15306.7	301	780	781	855	PF13521.7	856	1374	74	1959	1433	150	1.70777	1.2878	1.55362	1.69812	-0.144499	-35.2893	0	0	TRUE	00:04:00	1	0	17	0	0	1.25527
T.britovi_8_helminth	T03_8709.5	WD40	WD40	PF00400.33	175	219	220	399	PF00400.33	400	513	179	1149	719	150	1.14197	1.18955	1.46567	1.13407	0.331596	65.3012	0	0	TRUE	292-329:0.0	1	0	19	0	0	1.30103
T.britovi_8_helminth	T03_4329.2	PGK	PCNP	PF00162.20	97	1266	1267	1341	PF15473.7	1342	1680	74	1701	4736	150	2.20362	2.38043	1.98964	2.19245	-0.202807	-40.6259	0	0	TRUE	20-114:0.0	1	0	230	0	0	2.36361
T.britovi_8_helminth	T03_5638.2	TACC_C	Ribosomal_L20	PF05010.15	508	1062	1063	1146	PF00453.19	1147	1446	83	1515	1118	150	1.54135	1.52396	1.35933	1.53222	-0.172894	-41.4577	0	0	TRUE	20-41:0.0	1	16	33	0.484848	1.23045	1.53148
T.britovi_8_helminth	T03_5305.1	Alg14	Peptidase_C1	PF08660.12	115	618	619	867	PF00112.24	868	1581	248	1656	1223	150	1.77251	1.84094	2.0777	1.76267	0.315034	76.4522	0	0	TRUE	1593-1634:0.0	1	6	120	0.05	0.845098	2.08279
T.britovi_8_helminth	T03_3803.1	WD40	WD40	PF00400.33	601	690	691	849	PF00400.33	850	960	158	1113	344	150	1.56924	1.47575	1.35763	1.56003	-0.202401	-48.8467	0	0	TRUE	1088-1091:0.0	1	24	34	0.705882	1.39794	1.54407
T.britovi_8_helminth	T03_2502.1	Metallophos	Mob1_phocein	PF00149.29	217	792	793	1113	PF03637.18	1114	1623	320	1662	3691	150	2.61636	2.35735	2.32546	2.60391	-0.278451	-42.391	0	0	TRUE	20-26:0.0	1	0	641	0	0	2.80754
T.britovi_8_helminth	T03_3060.1	DUF4535	XRCC1_N	PF15054.7	16	111	112	204	PF01834.17	205	522	92	1506	974	150	1.54108	1.98198	1.90816	1.53195	0.37621	90.204	0	0	TRUE	129-132:0.0	1	0	31	0	0	1.50515
T.britovi_8_helminth	T03_16589.1	RINGv	PK_Tyr_Ser-Thr	PF12906.8	55	219	220	939	PF07714.18	940	1806	719	2010	1347	150	1.91605	1.71813	1.62458	1.90577	-0.281184	-65.6144	0	0	TRUE	00:01:00	1	0	95	0	0	1.98227
T.britovi_8_helminth	T03_16184.2	Yip1	Tetraspanin	PF04893.18	223	669	670	756	PF00335.21	757	1485	86	1551	874	150	1.76123	1.15425	1.46209	1.75142	-0.289329	-70.3291	0	0	TRUE	1495-1529:0.0	1	0	25	0	0	1.41497
T.britovi_8_helminth	T03_8153.1	Ank_4	CSN8_PSD8_EIF3K	PF13637.7	361	519	520	2823	PF10075.10	2824	3234	2303	3297	3938	150	1.94603	2.21642	2.45969	1.93565	0.524034	120.819	0	0	TRUE	00:54:00.100000	1	3	376	0.00797872	0.60206	2.57634
T.britovi_8_helminth	T03_16589.2	RINGv	PK_Tyr_Ser-Thr	PF12906.8	55	219	220	936	PF07714.18	937	1749	716	1953	1233	150	1.99913	1.7615	1.54929	1.98859	-0.4393	-98.8741	0	0	TRUE	00:01:00	1	0	128	0	0	2.11059
T.britovi_8_helminth	T03_870.1	CLPTM1	Methyltransf_16	PF05602.13	112	1434	1435	2043	PF10294.10	2044	2481	608	2667	3030	150	1.91965	1.61813	1.40173	1.90935	-0.507622	-118.29	0	0	TRUE	1793-1794:0.0	1	0	104	0	0	2.02119
T.britovi_8_helminth	T03_1648.1	Sec1	UPF0239	PF00995.24	226	1905	1906	1938	PF06783.12	1939	2127	32	2154	1290	150	1.71361	1.82034	1.19819	1.70395	-0.505756	-123.482	0	0	TRUE	20-114:0.0	1	0	43	0	0	1.64345
T.britovi_8_helminth	T03_10975.1	TCTP	Sedlin_N	PF00838.18	49	564	565	630	PF04628.14	631	1002	65	1017	11299	150	3.36514	2.51117	2.69937	3.35038	-0.651015	-64.2266	0	0	TRUE	578-582:0.0127	1	0	754	0	0	2.87795
T.britovi_8_helminth	T03_6575.1	GIY-YIG	FANCL_C	PF01541.25	139	378	379	630	PF11793.9	631	807	251	864	182	150	1.5823	1.64517	0.898155	1.57304	-0.674888	-163.294	0	0	TRUE	20-108:0.0	1	41	72	0.569444	1.62325	1.86332
T.britovi_8_helminth	T03_1291.1	CAP	ShK	PF00188.27	436	903	904	1020	PF01549.25	1021	1140	116	1143	165	150	1.11856	0.490523	0	1.11073	-1.11073	-215.444	0	0	TRUE	20-130:0.0	1	9	22	0.409091	1	1.36173
T.britovi_8_helminth	T03_5430.1	Cgr1	Translin	PF03879.15	46	348	349	498	PF01997.17	499	1092	149	1137	1066	150	2.47694	1.09876	1.64584	2.46492	-0.819082	-136.841	0	0	TRUE	385-398:0.0	1	0	47	0	0	1.68124
T.britovi_8_helminth	T03_11593.1	Clat_adaptor_s	CytochromB561_N	PF01217.21	55	468	469	1704	PF09786.10	1705	2490	1235	2523	2393	150	1.43481	2.05017	2.23193	1.42601	0.805926	186.472	0	0	TRUE	20-35:0.0	1	0	332	0	0	2.52244
T.britovi_8_helminth	T03_11379.1	CNOT11	Nsp1_C	PF10155.10	982	1341	1342	3213	PF05064.14	3214	3492	1871	3810	3426	150	0.982146	1.87673	1.9649	0.97474	0.990163	175.392	0	0	TRUE	20-23:0.0	1	0	124	0	0	2.09691
T.britovi_8_helminth	T03_11379.2	CNOT11	Nsp1_C	PF10155.10	982	1341	1342	3342	PF05064.14	3343	3621	2000	3939	3507	150	1.12149	1.93662	1.94098	1.11365	0.827332	160.78	0	0	TRUE	20-23:0.0	1	0	203	0	0	2.30963
T.britovi_8_helminth	T03_15554.2	DGCR6	HSBP1	PF07324.12	40	435	436	633	PF06825.13	634	741	197	783	1496	150	2.10441	1.88188	1.28735	2.09354	-0.806193	-171.536	0	0	TRUE	00:41:00	1	0	163	0	0	2.21484
T.britovi_8_helminth	T03_233.2	DUF2045	His_Phos_1	PF09741.10	130	825	826	1671	PF00300.23	1672	2232	845	2337	1203	150	1.81324	1.81139	0.557891	1.80327	-1.24538	-299.895	0	0	TRUE	00:03:00	1	0	210	0	0	2.32428
T.britovi_8_helminth	T03_1793.1	HSP70	DUF4517	PF00012.21	217	2010	2011	2157	PF15006.7	2158	2508	146	2520	11880	150	2.90999	1.86381	1.48751	2.89663	-1.40912	-178.326	0	0	TRUE	20-132:0.0	1	4	590	0.00677966	0.69897	2.77159
T.britovi_8_helminth	T03_12058.1	Ribosomal_L1	ThiF	PF00687.22	70	639	640	675	PF00899.22	676	2220	35	2268	8156	150	2.87821	1.18799	1.69657	2.86495	-1.16838	-150.714	0	0	TRUE	1874-1894:0.0	1	0	90	0	0	1.95904
T.britovi_8_helminth	T03_6830.1	Ribosomal_L4	eIF-1a	PF00573.23	220	429	430	663	PF01176.20	664	849	233	1044	5871	150	1.70399	2.92305	3.3104	1.69435	1.61604	394.719	0	0	TRUE	20-91:0.0	1	30	1250	0.024	1.49136	3.09726
T.britovi_8_helminth	T03_17210.1	Sarcoglycan_1	Mannosyl_trans	PF04790.14	151	780	781	1077	PF05007.14	1078	1884	296	1905	1004	150	1.93994	0.804624	1.20707	1.92958	-0.722508	-167.003	0	0	TRUE	1881-1883:0.0	1	1	9	0.111111	0.30103	1
T.britovi_8_helminth	T03_15450.2	Tmemb_14	Adaptin_binding	PF03647.14	10	171	172	603	PF10199.10	604	900	431	957	2644	150	1.21959	2.35834	2.38451	1.21145	1.17306	242.539	0	0	TRUE	160-168:0.0	1	2	448	0.00446429	0.477121	2.65225
T.britovi_8_helminth	T03_9128.1	WRW	Thymidylate_kin	PF10206.10	193	492	493	531	PF02223.18	532	1062	38	1134	997	150	2.36491	1.26385	1.68027	2.35323	-0.672965	-121.249	0	0	TRUE	00:13:00	1	0	21	0	0	1.34242
T.britovi_8_helminth	T03_15655.2	RhoGAP	DNA_primase_S	PF00620.28	1156	1449	1450	2049	PF01896.20	2050	2727	599	2967	1412	150	1.64546	1.46085	1.65638	1.63601	0.0203653	4.96819	6.9e-07	7.17e-07	TRUE	1139-1145:0.0;1649-1705:0.0	2	0	88	0	0	1.94939
T.britovi_8_helminth	T03_11469.1	EMP70	TRAM_LAG1_CLN8	PF02990.17	259	1497	1498	1788	PF03798.17	1789	2406	290	2496	1333	150	1.4016	1.49429	1.25904	1.3929	-0.133855	-30.5303	0	0	TRUE	250-278:0.0;1483-1491:0.0	2	11	46	0.23913	1.07918	1.6721
T.britovi_8_helminth	T03_4157.1	zf-TRAF_2	F-box_4	PF15965.6	16	279	280	960	PF15966.6	961	1272	680	1293	48	150	0.842742	0.801229	0.726476	0.835767	-0.10929	-17.6249	0	0	TRUE	695-702:0.0;1245-1271:0.0	2	0	12	0	0	1.11394
T.britovi_8_helminth	T03_13432.1	Trypsin	Glutaredoxin	PF00089.27	139	849	850	1323	PF00462.25	1324	1518	473	1608	205	150	0.659345	1.58909	1.37197	0.652936	0.719031	102.809	0	0	TRUE	20-29:0.0;1232-1252:0.0	2	0	32	0	0	1.51851
T.britovi_8_helminth	T03_18074.2	G-alpha	PMM	PF00503.21	58	1071	1072	1335	PF03332.14	1336	1998	263	2004	922	150	1.55713	0.497997	1.02668	1.54795	-0.521279	-125.472	0	0	TRUE	1102-1260:0.0;1424-1442:0.0	2	0	8	0	0	0.954243
T.britovi_8_helminth	T03_8961.3	Bystin	SNF	PF05291.12	517	1374	1375	1512	PF00209.19	1513	3093	137	3339	1411	150	1.50877	0.888692	0.935787	1.49974	-0.563955	-134.001	0	0	TRUE	1379-1418:0.0;2411-2427:0.0	2	0	8	0	0	0.954243
T.britovi_8_helminth	T03_13469.3	DUF1758	Integrase_H2C2	PF05585.13	502	951	952	2661	PF17921.2	2662	2823	1709	2838	363	150	0.950689	1.05456	0	0.943381	-0.943381	-163.598	0	0	TRUE	1004-1015:0.0;1720-1959:0.0	2	0	39	0	0	1.60206
T.britovi_8_helminth	T03_12041.3	FGF	UCH	PF00167.19	358	693	694	1026	PF00443.30	1027	2085	332	2103	1939	150	0.902443	1.81503	1.80597	0.895284	0.910684	152.872	0	0	TRUE	548-571:0.0;879-942:0.0	2	0	21	0	0	1.34242
T.britovi_8_helminth	T03_13831.1	RRM_1	PAX	PF00076.23	58	267	268	351	PF00292.19	352	717	83	1023	528	150	2.27432	1.35034	0.763878	2.26293	-1.49905	-286.877	0	0	TRUE	292-372:0.0;632-720:0.0	2	0	104	0	0	2.02119
T.britovi_8_helminth	T03_7837.2	GTP_EFTU	S4	PF00009.28	130	687	688	2037	PF01479.26	2038	2175	1349	2334	878	150	1.28643	1.5377	1.36973	1.27808	0.0916434	19.7065	0	0	TRUE	20-94:0.0;1702-1723:0.0	2	0	100	0	0	2.00432
T.britovi_8_helminth	T03_16873.2	Med30	DUF2358	PF11315.9	541	915	916	1299	PF10184.10	1300	1692	383	1800	1298	150	1.19616	1.40853	1.28171	1.18809	0.0936177	19.0794	0	0	TRUE	20-159:0.0;897-920:0.0	2	0	50	0	0	1.70757
T.britovi_8_helminth	T03_10489.1	Nuc_sug_transp	Ran_BP1	PF04142.16	295	1176	1177	1887	PF00638.19	1888	2094	710	2397	1063	150	1.45216	1.52038	1.56393	1.4433	0.120625	28.1036	0	0	TRUE	206:0.0;1248-1368:0.0	2	0	52	0	0	1.72428
T.britovi_8_helminth	T03_5638.3	TACC_C	Ribosomal_L20	PF05010.15	496	1050	1051	1134	PF00453.19	1135	1434	83	1503	858	150	1.44861	1.41854	1.48473	1.43976	0.0449628	10.4611	0	0	TRUE	20-41:0.0;307-309:0.0	2	10	24	0.416667	1.04139	1.39794
T.britovi_8_helminth	T03_7649.2	Ribosomal_S9	EF-hand_6	PF00380.20	931	1083	1084	1269	PF13405.7	1270	1359	185	1689	895	150	1.34743	1.42815	1.38561	1.33889	0.0467131	10.3801	0	0	TRUE	20-30:0.0;1014-1142:0.0	2	0	41	0	0	1.62325
T.britovi_8_helminth	T03_7649.4	Ribosomal_S9	EF-hand_6	PF00380.20	886	1206	1207	1392	PF13405.7	1393	1482	185	1812	1071	150	1.5765	1.48651	1.56017	1.56726	-0.00708368	-1.71205	0.0869271	0.0879863	FALSE	20-30:0.0;1205-1265:0.0	2	0	36	0	0	1.5682
T.britovi_8_helminth	T03_18147.7	DUF726	UPF0004	PF05277.13	643	1653	1654	1872	PF00919.21	1873	2070	218	2127	509	150	1.00017	1.0683	1.22185	0.992711	0.229138	41.0838	0	0	TRUE	20-30:0.0;1663:0.0	2	0	12	0	0	1.11394
T.britovi_8_helminth	T03_673.3	Suf	Actin	PF05843.15	1123	1653	1654	2001	PF00022.20	2002	3279	347	3285	2096	150	1.6746	1.55758	1.56264	1.66505	-0.102417	-25.0196	0	0	TRUE	794-825:0.0;1946:0.0	2	0	87	0	0	1.94448
T.britovi_8_helminth	T03_6876.1	Isochorismatase	Pkinase	PF00857.21	40	192	193	336	PF00069.26	337	1098	143	1227	578	150	1.18601	1.05728	1.48592	1.17797	0.30795	62.3646	0	0	TRUE	171-181:0.0;1046:0.0	2	1	21	0.047619	0.30103	1.34242
T.britovi_8_helminth	T03_14999.1	Ank_2	E1_dh	PF12796.8	415	696	697	1215	PF00676.21	1216	2112	518	2214	918	150	1.49487	0.96851	1.32876	1.48589	-0.157123	-37.1704	0	0	TRUE	20-195:0.0;826-881:0.0	2	0	63	0	0	1.80618
T.britovi_8_helminth	T03_1996.1	MitMem_reg	Peptidase_M3	PF13012.7	466	789	790	1587	PF01432.21	1588	2880	797	2910	549	150	1.28485	1.13303	1.12104	1.27651	-0.155467	-33.401	0	0	TRUE	222:0.0;846-922:0.0	2	0	37	0	0	1.57978
T.britovi_8_helminth	T03_4240.1	NUDIX	Ribosomal_L27A	PF00293.29	187	603	604	786	PF00828.20	787	1050	182	1062	3495	150	2.40139	2.81703	2.68733	2.38961	0.297723	52.3392	0	0	TRUE	20-37:0.0;679-781:0.0	2	0	120	0	0	2.08279
T.britovi_8_helminth	T03_15371.2	bZIP_1	RabGAP-TBC	PF00170.22	517	684	685	2130	PF00566.19	2131	2616	1445	2772	2227	150	1.69461	1.73671	1.46894	1.685	-0.216058	-52.7842	0	0	TRUE	1593-1647:0.0;2744-2750:0.0	2	0	121	0	0	2.08636
T.britovi_8_helminth	T03_18147.8	DUF726	UPF0004	PF05277.13	643	1653	1654	1872	PF00919.21	1873	2070	218	2127	511	150	0.908374	0.950036	0.731906	0.901196	-0.16929	-28.5316	0	0	TRUE	20-30:0.0;1663:0.0	2	0	12	0	0	1.11394
T.britovi_8_helminth	T03_3296.3	WD40	WD40	PF00400.33	748	831	832	879	PF00400.33	880	954	47	1401	1406	150	1.91733	1.88848	1.58928	1.90704	-0.31776	-74.1131	0	0	TRUE	1023-1134:0.0;1367-1379:0.0	2	68	92	0.73913	1.83885	1.96848
T.britovi_8_helminth	T03_16409.1	Phosducin	WD40	PF02114.17	82	546	547	1635	PF00400.33	1636	1734	1088	2172	3458	150	2.14132	1.76652	1.78977	2.13034	-0.34057	-70.9027	0	0	TRUE	639-728:0.0;1331-1334:0.0	2	0	114	0	0	2.0607
T.britovi_8_helminth	T03_1130.1	Cyclin_N	Trypsin	PF00134.24	154	534	535	2169	PF00089.27	2170	2766	1634	2994	4432	150	1.94383	2.39055	2.41463	1.93346	0.481173	111.04	0	0	TRUE	20-114:0.0;2028-2111:0.0	2	0	363	0	0	2.5611
T.britovi_8_helminth	T03_16184.1	Yip1	Tetraspanin	PF04893.18	223	669	670	750	PF00335.21	751	1464	80	1530	830	150	1.67801	0.808353	1.27551	1.66846	-0.39295	-96.0002	0	0	TRUE	670-774:0.0;1474-1508:0.0	2	0	4	0	0	0.69897
T.britovi_8_helminth	T03_16409.2	Phosducin	WD40	PF02114.17	82	546	547	1704	PF00400.33	1705	1803	1157	2241	3464	150	2.20631	1.74834	1.74952	2.19513	-0.445608	-89.1116	0	0	TRUE	639-728:0.0;1421:0.0	2	0	121	0	0	2.08636
T.britovi_8_helminth	T03_3345.1	NTP_transf_7	NTP_transf_7	PF07984.13	676	1206	1207	1341	PF07984.13	1342	1734	134	2463	3311	150	1.90137	2.20032	2.42867	1.89113	0.537548	126.123	0	0	TRUE	158-164:0.0;2242-2261:0.0	2	123	185	0.664865	2.09342	2.26951
T.britovi_8_helminth	T03_3665.4	WD40	WD40	PF00400.33	2770	2877	2878	3231	PF00400.33	3232	3333	353	3735	6233	150	1.61581	1.66629	1.19061	1.60645	-0.415847	-101.146	0	0	TRUE	20-330:0.0;2295-2387:0.0	2	3	91	0.032967	0.60206	1.96379
T.britovi_8_helminth	T03_1058.1	tRNA-synt_1e	zf-C2H2_jaz	PF01406.20	130	1338	1339	2244	PF12171.9	2245	2325	905	2424	2695	150	1.68218	1.89755	2.24322	1.67262	0.570604	139.409	0	0	TRUE	1681-1709:0.0;2154-2157:0.0	2	0	217	0	0	2.33846
T.britovi_8_helminth	T03_12846.3	Rft-1	Proteasome	PF04506.14	46	1596	1597	1734	PF00227.27	1735	2277	137	2349	2013	150	1.12831	2.16011	1.75464	1.12045	0.634188	123.793	0	0	TRUE	960-971:0.0;1637:0.0	2	0	117	0	0	2.07188
T.britovi_8_helminth	T03_16837.2	SRP14	Apyrase	PF02290.16	49	288	289	582	PF06079.12	583	1452	293	1455	2137	150	2.29682	1.71489	1.76126	2.28536	-0.524095	-98.8196	0	0	TRUE	20-107:0.0;324-468:0.0606	2	0	324	0	0	2.51188
T.britovi_8_helminth	T03_18157.2	Ndufs5	DSS1_SEM1	PF10200.10	1129	1299	1300	1410	PF05160.14	1411	1560	110	1725	1771	150	1.83712	2.65916	2.44091	1.82707	0.613837	146.955	0	0	TRUE	20-29:0.0;1056:0.0	2	0	518	0	0	2.71517
T.britovi_8_helminth	T03_10181.1	SYF2	Sulfotransfer_1	PF08231.13	145	573	574	2160	PF00685.28	2161	2715	1586	2910	2614	150	2.50876	1.74074	1.87447	2.49664	-0.622174	-101.745	0	0	TRUE	1022:0.0;2005-2126:0.0	2	0	145	0	0	2.16435
T.britovi_8_helminth	T03_12693.1	COQ9	ubiquitin	PF08511.12	547	762	763	1164	PF00240.24	1165	1344	401	1812	3010	150	0.873719	2.62955	2.73968	0.866648	1.87303	308.399	0	0	TRUE	20-79:0.0;860-898:0.0	2	0	468	0	0	2.67117
T.britovi_8_helminth	T03_233.1	DUF2045	His_Phos_1	PF09741.10	130	843	844	1698	PF00300.23	1699	2259	854	2364	839	150	1.59019	1.38072	0.500236	1.58091	-1.08067	-261.845	0	0	TRUE	1083-1094:0.0;1290:0.0	2	0	112	0	0	2.05308
T.britovi_8_helminth	T03_8929.1	FUN14	adh_short	PF04930.16	61	336	337	525	PF00106.26	526	1119	188	1311	1233	150	2.19121	1.37992	1.52198	2.18008	-0.658099	-132.865	0	0	TRUE	334-365:0.0;1245-1289:0.0	2	0	44	0	0	1.65321
T.britovi_8_helminth	T03_8929.2	FUN14	adh_short	PF04930.16	61	336	337	525	PF00106.26	526	1119	188	1386	1288	150	2.25327	1.3844	1.56606	2.24194	-0.675875	-131.138	0	0	TRUE	334-365:0.0;1336-1364:0.0	2	0	42	0	0	1.63347
T.britovi_8_helminth	T03_1764.1	Integrase_H2C2	LANC_like	PF17921.2	136	261	262	1230	PF05147.14	1231	2256	968	2262	1792	150	0.944952	2.27039	1.70772	0.937662	0.770057	133.025	0	0	TRUE	20-525:0.0;819-1031:0.0	2	0	203	0	0	2.30963
T.britovi_8_helminth	T03_716.1	MA3	EF-hand_6	PF02847.18	1663	1977	1978	2412	PF13405.7	2413	2502	434	2985	4169	150	1.40244	1.97413	2.39746	1.39374	1.00372	229.02	0	0	TRUE	2231-2314:0.0;2887-2963:0.0	2	0	263	0	0	2.4216
T.britovi_8_helminth	T03_716.3	MA3	EF-hand_6	PF02847.18	1633	1947	1948	2382	PF13405.7	2383	2472	434	2955	4249	150	1.54403	2.06206	2.3935	1.53489	0.858608	206.022	0	0	TRUE	2201-2284:0.0;2857-2933:0.0	2	0	288	0	0	2.4609
T.britovi_8_helminth	T03_154.1	Methyltransf_8	DNase_II	PF05148.16	514	1116	1117	1128	PF03265.16	1129	1797	11	1971	310	150	1.05181	0.69897	0.0202919	1.04419	-1.0239	-190.044	0	0	TRUE	413-449:0.0;1201-1949:0.0	2	0	5	0	0	0.778151
T.britovi_8_helminth	T03_17947.1	PDGF	AMP-binding	PF00341.18	370	627	628	1302	PF00501.29	1303	2694	674	3117	1175	150	1.88249	1.03497	0.998343	1.87231	-0.873966	-206.407	0	0	TRUE	791-792:0.0;937-1019:0.0	2	0	76	0	0	1.88649
T.britovi_8_helminth	T03_12058.2	Ribosomal_L1	ThiF	PF00687.22	70	639	640	675	PF00899.22	676	2112	35	2160	8161	150	2.92892	1.13742	1.49709	2.91551	-1.41842	-177.49	0	0	TRUE	1376:0.0;1766-1786:0.0	2	0	85	0	0	1.9345
T.britovi_8_helminth	T03_10609.1	rRNA_processing	PseudoU_synth_1	PF08524.12	34	270	271	993	PF01416.21	994	1302	722	1554	1421	150	2.04428	1.55775	1.38591	2.0336	-0.647686	-142.479	0	0	TRUE	278-296:0.0;1274-1304:0.0	2	0	62	0	0	1.79934
T.britovi_8_helminth	T03_12858.1	TF_AP-2	GDP_Man_Dehyd	PF03299.15	1045	1629	1630	1830	PF16363.6	1831	2187	200	2508	1286	150	2.02848	1.89853	1.28156	2.01785	-0.736285	-163.308	0	0	TRUE	1753:0.0;2226-2240:0.0	2	0	217	0	0	2.33846
T.britovi_8_helminth	T03_17537.1	TPR_8	LIM	PF13181.7	1027	1116	1117	2166	PF00412.23	2167	2331	1049	2571	2239	150	1.56388	1.57041	0.458294	1.55468	-1.09638	-264.296	0	0	TRUE	431-442:0.0;1889-2006:0.0	2	0	80	0	0	1.90849
T.britovi_8_helminth	T03_17537.5	TPR_8	LIM	PF13181.7	1006	1095	1096	2097	PF00412.23	2098	2262	1001	2502	2071	150	1.6163	1.38122	0	1.60694	-1.60694	-390.876	0	0	TRUE	1292-1294:0.0;1820-1937:0.0	2	0	69	0	0	1.8451
T.britovi_8_helminth	T03_2101.1	UAA	Ribosomal_L15e	PF08449.12	325	1221	1222	1467	PF00827.18	1468	2034	245	2079	4202	150	1.15479	2.53326	2.27313	1.14685	1.12628	223.629	0	0	TRUE	1211-1213:0.0;1385-1457:0.0	2	0	144	0	0	2.16137
T.britovi_8_helminth	T03_534.1	CBM_20	GDPD	PF00686.20	154	348	349	1086	PF03009.18	1087	1914	737	2115	1072	150	1.75584	1.83675	1.95663	1.74604	0.210583	51.2239	0	0	TRUE	20-117:0.0;1950-2093:0.0	2	30	122	0.245902	1.49136	2.08991
T.britovi_8_helminth	T03_7649.5	Ribosomal_S9	EF-hand_6	PF00380.20	886	1245	1246	1431	PF13405.7	1432	1521	185	1851	1166	150	1.72914	1.38649	1.5223	1.71943	-0.197132	-48.0828	0	0	TRUE	20-30:0.0;1304:0.0	2	0	42	0	0	1.63347
T.britovi_8_helminth	T03_2149.1	COPIIcoated_ERV	Med28	PF07970.13	520	1044	1045	1074	PF11594.9	1075	1374	29	1404	1372	150	1.99024	2.26702	2.32867	1.97972	0.348951	78.8743	0	0	TRUE	20-65:0.0;1048-1050:0.0	2	0	84	0	0	1.92942
T.britovi_8_helminth	T03_7649.3	Ribosomal_S9	EF-hand_6	PF00380.20	931	1122	1123	1308	PF13405.7	1309	1398	185	1728	939	150	1.1554	1.56497	1.61231	1.14746	0.464853	92.3352	0	0	TRUE	20-30:0.0;1181:0.0	2	0	47	0	0	1.68124
T.britovi_8_helminth	T03_15371.3	bZIP_1	RabGAP-TBC	PF00170.22	517	684	685	2142	PF00566.19	2143	2628	1457	2784	2271	150	1.75159	1.65881	1.42318	1.74181	-0.318632	-77.5469	0	0	TRUE	1585-1586:0.0;2756-2762:0.0	2	0	99	0	0	2
T.britovi_8_helminth	T03_10935.5	Tim17	RhoGEF	PF02466.20	172	516	517	1065	PF00621.21	1066	1593	548	1926	1042	150	0.847787	1.35737	1.40963	0.840797	0.568829	92.0437	0	0	TRUE	537:0.0;1313-1326:0.0	2	0	46	0	0	1.6721
T.britovi_8_helminth	T03_8188.5	COQ7	PK_Tyr_Ser-Thr	PF03232.14	67	501	502	633	PF07714.18	634	987	131	1065	370	150	1.98153	0.00653087	0	1.97104	-1.97104	-447.343	0	0	TRUE	502-858:0.0;1013-1043:0.0	2	0	1	0	0	0.30103
T.britovi_8_helminth	T03_15448.1	COX6C	Neur_chan_LBD	PF02937.16	58	264	265	339	PF02931.24	340	846	74	1551	1272	150	2.45014	0.477121	1.08563	2.43821	-1.35258	-230.088	0	0	TRUE	20-46:0.0;282-293:0.0	2	0	312	0	0	2.49554
T.britovi_8_helminth	T03_12863.1	dCMP_cyt_deam_1	Ribosomal_S21e	PF00383.24	100	438	439	612	PF01249.19	613	798	173	816	1971	150	1.54061	2.30315	2.61844	1.53148	1.08695	260.588	0	0	TRUE	20-67:0.0;610:0.0782	2	0	48	0	0	1.6902
T.britovi_8_helminth	T03_1934.1	EB	Pkinase	PF01683.19	1231	1416	1417	1671	PF00069.26	1672	2346	254	2943	681	150	1.35826	0.958198	0.591477	1.3497	-0.75822	-169.408	0	0	TRUE	2516-2613:0.0;2740-2752:0.0	2	0	27	0	0	1.44716
T.britovi_8_helminth	T03_4388.1	Ribophorin_II	Tyr_Deacylase	PF05817.15	43	1944	1945	1977	PF02580.17	1978	2367	32	2382	3267	150	2.09938	1.01296	1.1954	2.08852	-0.89312	-190.583	0	0	TRUE	1951:0.0;2165:0.0	2	0	43	0	0	1.64345
T.britovi_8_helminth	T03_16410.1	Senescence	RRM_1	PF06911.13	787	1284	1285	1476	PF00076.23	1477	1701	191	2019	2442	150	1.7823	2.12731	2.52523	1.77243	0.752801	182.397	0	0	TRUE	957:0.0;1372:0.0	2	0	485	0	0	2.68664
T.britovi_8_helminth	T03_12828.1	WD40	WD40	PF00400.33	649	747	748	930	PF00400.33	931	1038	182	1119	640	150	1.59843	0.765713	0	1.58912	-1.58912	-385.563	0	0	TRUE	899-920:0.0;1072-1097:0.0	2	0	28	0	0	1.4624
T.britovi_8_helminth	T03_12325.1	WD40	WD40	PF00400.33	649	747	748	930	PF00400.33	931	1038	182	1119	711	150	1.6747	1.05415	0	1.66516	-1.66516	-406.786	0	0	TRUE	899-920:0.0;1072-1097:0.0	2	0	35	0	0	1.5563
T.britovi_8_helminth	T03_1241.3	RhoGEF	SLBP_RNA_bind	PF00621.21	376	789	790	2124	PF15247.7	2125	2322	1334	2607	1926	150	1.39355	1.64339	0.993147	1.38488	-0.391732	-89.021	0	0	TRUE	290:0.0;1151-1155:0.0;1353-1490:0.0	3	0	124	0	0	2.09691
T.britovi_8_helminth	T03_5652.8	Arf	PK_Tyr_Ser-Thr	PF00025.22	61	579	580	1020	PF07714.18	1021	1761	440	3789	2698	150	1.56187	1.20041	1.02433	1.55267	-0.528342	-127.307	0	0	TRUE	587:0.0;1499-1525:0.0;2254-2262:0.0	3	0	36	0	0	1.5682
T.britovi_8_helminth	T03_3345.2	NTP_transf_7	NTP_transf_7	PF07984.13	676	1206	1207	1341	PF07984.13	1342	1455	134	2268	2304	150	2.11712	2.38886	1.86426	2.10621	-0.241952	-51.1012	0	0	TRUE	158-164:0.0;1445-1578:0.0;2047-2066:0.0	3	111	169	0.656805	2.04922	2.23045
T.britovi_8_helminth	T03_14639.1	FHA	Sec63	PF00498.27	157	366	367	1716	PF02889.17	1717	2358	1349	3288	1570	150	0.999586	1.11268	1.42327	0.992127	0.431144	77.2725	0	0	TRUE	955:0.0;1347-1429:0.0;1710-1736:0.0	3	0	30	0	0	1.49136
T.britovi_8_helminth	T03_5652.5	Arf	PK_Tyr_Ser-Thr	PF00025.22	61	579	580	1020	PF07714.18	1021	1761	440	3789	2764	150	1.46063	1.21644	1.18804	1.45175	-0.263714	-61.6401	0	0	TRUE	587:0.0;1520-1525:0.0;2254-2265:0.0	3	0	28	0	0	1.4624
T.britovi_8_helminth	T03_1026.1	tRNA_int_endo	CN_hydrolase	PF01974.18	466	645	646	4389	PF00795.23	4390	5145	3743	5226	2506	150	1.62508	1.14604	1.33478	1.61569	-0.280911	-68.4006	0	0	TRUE	611-691:0.0;2682-2728:0.0;4326:0.0	3	0	34	0	0	1.54407
T.britovi_8_helminth	T03_2234.2	Innexin	Enkurin	PF00876.19	202	1278	1279	2451	PF13864.7	2452	2652	1172	2703	3274	150	2.13665	2.04821	0	2.12568	-2.12568	-443.785	0	0	TRUE	1659-1782:0.0;2398-2444:0.0;2655-2681:0.0	3	0	561	0	0	2.74974
T.britovi_8_helminth	T03_10822.1	Integrase_H2C2	DDE_Tnp_1_7	PF17921.2	202	378	379	885	PF13843.7	886	1161	506	1374	90	150	0.943198	0.839556	0.0169728	0.935913	-0.91894	-158.556	0	0	TRUE	634-737:0.0;882:0.0;1067-1168:0.0	3	0	9	0	0	1
T.britovi_8_helminth	T03_17920.1	Ist1	Dopey_N	PF03398.15	49	531	532	1002	PF04118.15	1003	1893	470	7005	2227	150	1.60755	1.68956	0.841462	1.59822	-0.756758	-183.861	0	0	TRUE	1084-1220:0.0;2815-2900:0.0;5424-5435:0.0	3	2	116	0.0172414	0.477121	2.06819
T.britovi_8_helminth	T03_716.4	MA3	EF-hand_6	PF02847.18	1609	1923	1924	2358	PF13405.7	2359	2448	434	2931	3973	150	1.55219	2.08034	2.50848	1.54302	0.965464	232.121	0	0	TRUE	1288:0.0;2177-2260:0.0;2833-2909:0.0	3	0	226	0	0	2.35603
T.britovi_8_helminth	T03_2053.1	MIR	zf-RING_2	PF02815.20	142	426	427	1377	PF13639.7	1378	1509	950	2016	1305	150	1.00349	1.4211	1.77085	0.99602	0.774832	139.236	0	0	TRUE	614-618:0.0;784-799:0.0;1085-1138:0.0	3	0	55	0	0	1.74819
T.britovi_8_helminth	T03_10720.2	TAFII55_N	Innexin	PF04658.14	46	501	502	882	PF00876.19	883	1947	380	2184	673	150	1.46704	1.0995	0.684289	1.45813	-0.773846	-181.308	0	0	TRUE	761-808:0.0;1211-1227:0.0;1965-2162:0.0	3	0	31	0	0	1.50515
T.britovi_8_helminth	T03_10720.1	TAFII55_N	Innexin	PF04658.14	46	501	502	1089	PF00876.19	1090	2154	587	2391	801	150	1.54142	1.2337	0.623928	1.53229	-0.908361	-217.817	0	0	TRUE	979-1015:0.0;1418-1434:0.0;2173-2369:0.0	3	0	37	0	0	1.57978
T.britovi_8_helminth	T03_3665.3	WD40	WD40	PF00400.33	2770	2877	2878	3174	PF00400.33	3175	3276	296	3678	6055	150	0.936923	1.66979	1.17638	0.929658	0.246717	42.3893	0	0	TRUE	20-330:0.0;2295-2387:0.0;3120-3121:0.0	3	0	91	0	0	1.96379
T.britovi_8_helminth	T03_15876.2	DMAP1	Ank_5	PF05499.13	373	876	877	2055	PF13857.7	2056	2175	1178	3129	1958	150	1.59419	1.49529	1.799	1.5849	0.214099	51.9108	0	0	TRUE	20-193:0.0;737-738:0.0;1085:0.0	3	0	66	0	0	1.82607
T.britovi_8_helminth	T03_12879.2	Ly-6_related	HLH	PF06579.13	601	900	901	1602	PF00010.27	1603	1773	701	2133	1127	150	1.17357	1.59719	1.40967	1.16558	0.244087	49.0467	0	0	TRUE	20-108:0.0;312-382:0.0;1855:0.0	3	0	92	0	0	1.96848
T.britovi_8_helminth	T03_1996.2	MitMem_reg	Peptidase_M3	PF13012.7	466	777	778	1368	PF01432.21	1369	2661	590	2691	485	150	1.12858	0.963852	1.037	1.12072	-0.0837161	-16.3441	0	0	TRUE	222:0.0;778-794:0.0;949-956:0.0	3	0	13	0	0	1.14613
T.britovi_8_helminth	T03_9169.3	WH2	polyprenyl_synt	PF02205.21	1888	1941	1942	2607	PF00348.18	2608	3156	665	3291	2448	150	0.770033	1.26178	1.14233	0.763283	0.379043	58.243	0	0	TRUE	20-113:0.0;2036-2062:0.0;2192:0.0	3	0	44	0	0	1.65321
T.britovi_8_helminth	T03_2948.2	Paf1	Aldedh	PF03985.14	103	1323	1324	1773	PF00171.23	1774	3153	449	3495	3871	150	1.97001	1.24044	1.61464	1.95955	-0.344915	-78.6948	0	0	TRUE	1352-1445:0.0;3215-3217:0.0;3377-3473:0.0	3	0	95	0	0	1.98227
T.britovi_8_helminth	T03_8373.3	CBF	PI3_PI4_kinase	PF03914.18	730	1029	1030	1461	PF00454.28	1462	2286	431	2445	1611	150	1.78946	1.35106	1.34199	1.77957	-0.437575	-105.885	0	0	TRUE	20-64:0.0;1167-1178:0.0;2384-2423:0.0	3	0	87	0	0	1.94448
T.britovi_8_helminth	T03_2948.3	Paf1	Aldedh	PF03985.14	103	1323	1324	1752	PF00171.23	1753	3132	428	3474	3924	150	2.04103	1.31133	1.54047	2.03036	-0.489886	-107.95	0	0	TRUE	1352-1454:0.0;3194-3196:0.0;3356-3452:0.0	3	0	117	0	0	2.07188
T.britovi_8_helminth	T03_8373.1	CBF	PI3_PI4_kinase	PF03914.18	700	1140	1141	1572	PF00454.28	1573	2397	431	2556	2053	150	1.95572	1.25202	1.45535	1.94531	-0.489955	-112.495	0	0	TRUE	20-64:0.0;1278-1289:0.0;2495-2534:0.0	3	0	108	0	0	2.03743
T.britovi_8_helminth	T03_15427.1	L51_S25_CI-B8	L51_S25_CI-B8	PF05047.17	85	234	235	426	PF05047.17	427	576	191	810	940	150	2.62483	1.8478	1.96783	2.61235	-0.644521	-97.5769	0	0	TRUE	271:0.0;321:0.0714;716-788:0.0	3	0	143	0	0	2.15836
T.britovi_8_helminth	T03_12879.1	Ly-6_related	HLH	PF06579.13	601	900	901	1602	PF00010.27	1603	1773	701	2289	1429	150	1.07966	1.73937	2.26565	1.07196	1.19369	225.696	0	0	TRUE	20-108:0.0;312-382:0.0;1855:0.0	3	0	127	0	0	2.10721
T.britovi_8_helminth	T03_4388.2	Ribophorin_II	Tyr_Deacylase	PF05817.15	43	1977	1978	2010	PF02580.17	2011	2400	32	2415	2864	150	1.99595	0.69897	0.855473	1.98542	-1.12994	-254.709	0	0	TRUE	889-929:0.0;1984:0.0;2198:0.0	3	0	66	0	0	1.82607
T.britovi_8_helminth	T03_2665.1	Smg8_Smg9	Motile_Sperm	PF10220.10	193	2901	2902	3207	PF00635.27	3208	3411	305	3753	2005	150	1.49658	0.344225	0	1.48759	-1.48759	-352.112	0	0	TRUE	2914-3123:0.0;3259-3453:0.0;3608-3731:0.0	3	0	7	0	0	0.90309
T.britovi_8_helminth	T03_11386.1	Vta1	RhoGAP	PF04652.17	193	618	619	1410	PF00620.28	1411	1827	791	2610	2108	150	2.01729	1.77002	1.85817	2.00669	-0.148517	-33.1291	0	0	TRUE	20-140:0.0;931:0.0;2408-2588:0.0	3	0	137	0	0	2.13988
T.britovi_8_helminth	T03_18007.2	LIM	PCI	PF00412.23	631	795	796	4626	PF01399.28	4627	4938	3830	5034	7331	150	1.75472	1.79782	2.22591	1.74493	0.480976	117.013	0	0	TRUE	1111-1116:0.0;2720:0.0;3683:0.0	3	0	237	0	0	2.37658
T.britovi_8_helminth	T03_18007.4	LIM	PCI	PF00412.23	631	795	796	4626	PF01399.28	4627	4938	3830	5034	7530	150	1.69277	1.79007	2.18946	1.68317	0.506291	123.693	0	0	TRUE	1111-1116:0.0;2720:0.0;3683:0.0	3	0	236	0	0	2.37475
T.britovi_8_helminth	T03_18007.3	LIM	PCI	PF00412.23	631	795	796	4689	PF01399.28	4690	5001	3893	5097	7694	150	1.67981	1.87499	2.19493	1.67025	0.524677	128.185	0	0	TRUE	1111-1116:0.0;2783:0.0;3746:0.0	3	0	335	0	0	2.52634
T.britovi_8_helminth	T03_3086.1	HIT	Frataxin_Cyay	PF01230.24	223	507	508	720	PF01491.17	721	1035	212	1074	2450	150	2.60533	2.22558	2.10338	2.59292	-0.489536	-75.0696	0	0	TRUE	20-98:0.0;525:0.0085;528:0.0	3	0	357	0	0	2.55388
T.britovi_8_helminth	T03_1648.2	Sec1	UPF0239	PF00995.24	226	1932	1933	1965	PF06783.12	1966	2154	32	2181	1048	150	1.4925	1.65321	1.0263	1.48352	-0.457219	-108.079	0	0	TRUE	20-114:0.0;1106:0.0;1939:0.0	3	0	29	0	0	1.47712
T.britovi_8_helminth	T03_1934.2	EB	Pkinase	PF01683.19	1192	1377	1378	1632	PF00069.26	1633	2307	254	2904	634	150	1.28316	0.793489	0.721658	1.27482	-0.553163	-118.73	0	0	TRUE	20-37:0.0;2477-2574:0.0;2701-2713:0.0	3	0	20	0	0	1.32222
T.britovi_8_helminth	T03_1934.3	EB	Pkinase	PF01683.19	1159	1344	1345	1599	PF00069.26	1600	2274	254	2871	619	150	1.28703	0.676962	0.499891	1.27868	-0.778794	-167.525	0	0	TRUE	20-40:0.0;2444-2541:0.0;2668-2680:0.0	3	0	18	0	0	1.27875
T.britovi_8_helminth	T03_14514.1	WD40	WD40	PF00400.33	868	978	979	1008	PF00400.33	1009	1125	29	1395	38	150	0.0976918	0	0	0.0930164	-0.0930164	-9.60824	0	0	TRUE	20-190:0.0;576-612:0.0;914-944:0.0;1191-1373:0.0	4	1	3	0.333333	0.30103	0.60206
T.britovi_8_helminth	T03_15195.2	SprT-like	Carb_anhydrase	PF10263.10	253	534	535	702	PF00194.22	703	1464	167	1494	54	150	0.858315	0	0	0.851292	-0.851292	-138.725	0	0	TRUE	157-397:0.0;696-717:0.0;1011-1125:0.0;1469-1472:0.0	4	0	5	0	0	0.778151
T.britovi_8_helminth	T03_5652.6	Arf	PK_Tyr_Ser-Thr	PF00025.22	61	579	580	1044	PF07714.18	1045	1785	464	3813	2655	150	1.54131	1.07512	1.21153	1.53218	-0.32065	-76.8867	0	0	TRUE	587:0.0;752-787:0.0;1539-1549:0.0;2278-2286:0.0	4	0	12	0	0	1.11394
T.britovi_8_helminth	T03_9455.1	Anillin	TMEM237	PF08174.12	526	933	934	1644	PF15383.7	1645	2301	710	2385	301	150	1.2548	0.861117	0.668156	1.24655	-0.578396	-122.132	0	0	TRUE	20-136:0.0;1342-1437:0.0;1635-1644:0.0;1832-1936:0.0	4	0	27	0	0	1.44716
T.britovi_8_helminth	T03_3665.1	WD40	WD40	PF00400.33	2449	2556	2557	2910	PF00400.33	2911	3012	353	3414	4479	150	1.68674	1.74597	1.63898	1.67716	-0.0381774	-9.32754	0	0	TRUE	20-330:0.0;1042-1076:0.0;1927-1929:0.0;2114-2116:0.0	4	7	81	0.0864198	0.90309	1.91381
T.britovi_8_helminth	T03_781.1	SPT2	C12orf66_like	PF08243.12	1753	2007	2008	2121	PF09404.11	2122	2826	113	3228	3108	150	1.57287	1.42195	1.20149	1.56364	-0.362149	-87.4648	0	0	TRUE	20-64:0.0;1984:0.0;2377:0.0;2518:0.0	4	3	23	0.130435	0.60206	1.38021
T.britovi_8_helminth	T03_2948.1	Paf1	Aldedh	PF03985.14	103	1323	1324	2043	PF00171.23	2044	3039	719	3381	3809	150	1.98062	1.26932	1.52497	1.97013	-0.445166	-101.076	0	0	TRUE	1352-1445:0.0;2044-2065:0.0;3101-3103:0.0;3263-3359:0.0	4	0	66	0	0	1.82607
T.britovi_8_helminth	T03_10720.3	TAFII55_N	Innexin	PF04658.14	46	471	472	1059	PF00876.19	1060	2124	587	2361	500	150	1.00406	1.14534	0.477936	0.996586	-0.51865	-93.236	0	0	TRUE	350-352:0.0;949-985:0.0;1388-1404:0.0;2196-2339:0.0	4	0	27	0	0	1.44716
T.britovi_8_helminth	T03_2234.1	Innexin	Enkurin	PF00876.19	202	1278	1279	2400	PF13864.7	2401	2601	1121	2652	2396	150	2.06431	1.53367	0	2.05356	-2.05356	-446.907	0	0	TRUE	1305-1309:0.0;1608-1731:0.0;2347-2393:0.0;2604-2630:0.0	4	0	227	0	0	2.35793
T.britovi_8_helminth	T03_716.2	MA3	EF-hand_6	PF02847.18	1663	1779	1780	2193	PF13405.7	2194	2283	413	2790	2676	150	0.996646	2.04527	2.16521	0.989196	1.17601	210.357	0	0	TRUE	1763-1785:0.0;2012-2095:0.0;2444-2466:0.0;2692-2768:0.0	4	0	279	0	0	2.44716
T.britovi_8_helminth	T03_17537.2	TPR_8	LIM	PF13181.7	985	1062	1063	2106	PF00412.23	2107	2271	1043	2511	1541	150	1.29655	1.3552	0	1.28818	-1.28818	-278.577	0	0	TRUE	431-442:0.0;923-989:0.0;1252:0.0;1829-1946:0.0	4	0	70	0	0	1.85126
T.britovi_8_helminth	T03_2587.1	YjeF_N	Chromo	PF03853.16	136	609	610	1602	PF00385.25	1603	1746	992	2184	1584	150	1.75081	2.24548	0	1.74104	-1.74104	-423.762	0	0	TRUE	269:0.0;624-736:0.0;909-989:0.0;1139-1534:0.0	4	0	97	0	0	1.99123
T.britovi_8_helminth	T03_781.2	SPT2	C12orf66_like	PF08243.12	1753	2007	2008	2121	PF09404.11	2122	3270	113	3285	3245	150	1.61469	1.43404	1.49311	1.60533	-0.112219	-27.2909	0	0	TRUE	20-64:0.0;1984:0.0;2377:0.0;2518:0.0	4	5	23	0.217391	0.778151	1.38021
T.britovi_8_helminth	T03_10579.1	Glyco_hydro_19	PAN_1	PF00182.20	649	1149	1150	1458	PF00024.27	1459	1608	308	2259	96	150	0.788431	1.01397	0	0.781624	-0.781624	-121.573	0	0	TRUE	20-43:0.0;1093-1431:0.0;1587-1617:0.0;2130-2237:0.0	4	0	3	0	0	0.60206
T.britovi_8_helminth	T03_9315.2	Complex1_49kDa	SMC_hinge	PF00346.20	622	1428	1429	2781	PF06470.14	2782	3120	1352	4224	2128	150	1.65275	1.4793	1.67795	1.64327	0.034675	8.46324	0	0	TRUE	1424-1469:0.0;2063-2067:0.0;2487-2501:0.0;3300-3305:0.0;3491-3498:0.0	5	0	51	0	0	1.716
T.britovi_8_helminth	T03_1780.2	CBM_14	EB	PF01607.25	139	282	283	2061	PF01683.19	2062	2355	1778	2913	92	150	0.437134	0.49302	0	0.431411	-0.431411	-53.7837	0	0	TRUE	20-109:0.0;353-427:0.0;738-768:0.0;1709-1752:0.0;2131-2211:0.0	5	0	5	0	0	0.778151
T.britovi_8_helminth	T03_9707.1	Moulting_cycle	Filamin	PF04870.17	1147	1632	1633	3186	PF00630.20	3187	3438	1553	4341	498	150	1.13847	1.02936	0	1.13058	-1.13058	-222.142	0	0	TRUE	20-406:0.0;1057-1144:0.0;1310-1459:0.0;1596:0.0;1968-2171:0.0	5	0	34	0	0	1.54407
T.britovi_8_helminth	T03_15195.1	SprT-like	Carb_anhydrase	PF10263.10	232	564	565	732	PF00194.22	733	1494	167	1524	61	150	0.781615	0.812117	0.325679	0.774829	-0.44915	-69.5456	0	0	TRUE	157:0.0;423-427:0.0;726-747:0.0;1041-1155:0.0;1499-1502:0.0	5	0	15	0	0	1.20412
T.britovi_8_helminth	T03_18157.1	Ndufs5	DSS1_SEM1	PF10200.10	1129	1266	1267	1422	PF05160.14	1423	1566	155	1965	1099	150	2.32816	1.51775	0.294956	2.3166	-2.02164	-373.322	0	0	TRUE	20-29:0.0;1056:0.0;1273-1312:0.0;1554-1564:0.0;1735-1741:0.0	5	0	314	0	0	2.49831
T.britovi_8_helminth	T03_12030.2	Rad1	LBP_BPI_CETP_C	PF02144.17	373	1074	1075	1512	PF02886.18	1513	2148	437	2214	193	150	1.17373	0	0	1.16574	-1.16574	-234.266	0	0	TRUE	273-307:0.0;888-930:0.0;1080-1126:0.0;1556-1984:0.0;2134-2192:0.0	5	0	2	0	0	0.477121
T.britovi_8_helminth	T03_12030.1	Rad1	LBP_BPI_CETP_C	PF02144.17	373	1083	1084	1704	PF02886.18	1705	2340	620	2406	393	150	1.64273	0.281359	0	1.63329	-1.63329	-398.363	0	0	TRUE	273-307:0.0;1101-1122:0.0;1272-1318:0.0;1748-2176:0.0;2326-2384:0.0	5	0	18	0	0	1.27875
T.britovi_8_helminth	T03_2525.2	WD40	Renin_r	PF00400.33	2815	2898	2899	4338	PF07850.15	4339	4581	1439	4587	4046	150	1.86671	1.82054	0.747294	1.85657	-1.10928	-263.318	0	0	TRUE	20-44:0.0;1548-1550:0.0;2451-2460:0.0;3185:0.0;3635:0.0	5	0	120	0	0	2.08279
T.britovi_8_helminth	T03_11386.2	Vta1	RhoGAP	PF04652.17	193	618	619	1410	PF00620.28	1411	1827	791	3759	2260	150	1.98606	1.8299	1.60793	1.97555	-0.367622	-83.2586	0	0	TRUE	20-140:0.0;931:0.0;1877-1952:0.0;3037-3042:0.0;3557-3737:0.0	5	0	140	0	0	2.14922
T.britovi_8_helminth	T03_5652.7	Arf	PK_Tyr_Ser-Thr	PF00025.22	61	579	580	1044	PF07714.18	1045	1785	464	4386	2511	150	1.56466	0.86961	0.98199	1.55546	-0.573466	-138.264	0	0	TRUE	587:0.0;752-787:0.0;1544-1549:0.0;2196-2208:0.0;3148-3228:0.0;4154-4187:0.0	6	0	17	0	0	1.25527
T.britovi_8_helminth	T03_9455.2	Anillin	TMEM237	PF08174.12	442	837	838	1599	PF15383.7	1600	2256	761	2340	268	150	1.39229	0.904015	0.295375	1.38362	-1.08824	-247.158	0	0	TRUE	20-136:0.0;440-458:0.0;1220-1223:0.0;1373-1396:0.0;1590-1599:0.0;1787-1891:0.0	6	0	36	0	0	1.5682
T.britovi_8_helminth	T03_9707.2	Moulting_cycle	Filamin	PF04870.17	1111	1596	1597	3150	PF00630.20	3151	3402	1553	4305	486	150	1.15171	1.08938	0	1.14378	-1.14378	-226.657	0	0	TRUE	20-406:0.0;717-850:0.0;1021-1108:0.0;1274-1423:0.0;1560:0.0;1932-2135:0.0	6	0	26	0	0	1.43136
T.britovi_10_helminth	T03_7057.1	Ala_racemase_N	RNase_PH	PF01168.21	94	711	712	816	PF01138.22	817	1221	104	1446	564	150	1.77948	0.899456	1.68445	1.76962	-0.085172	-20.6462	0	0	TRUE	None	0	1	17	0.0588235	0.30103	1.25527
T.britovi_10_helminth	T03_7698.1	GNT-I	Vps55	PF03071.16	43	1284	1285	1290	PF04133.15	1291	1656	5	1680	250	150	1.17081	0.778151	1.4776	1.16283	0.314769	63.1391	0	0	TRUE	None	0	0	14	0	0	1.17609
T.britovi_10_helminth	T03_12550.2	GPP34	ODR4-like	PF05719.12	262	897	898	1134	PF14778.7	1135	2217	236	2457	1473	150	1.88429	1.19345	1.58356	1.87411	-0.29055	-68.5785	0	0	TRUE	None	0	0	74	0	0	1.87506
T.britovi_10_helminth	T03_1380.1	ETF	TRAP_beta	PF01012.22	1474	2031	2032	2193	PF05753.15	2194	2691	161	2724	4534	150	1.81739	1.54605	2.27576	1.80741	0.468351	112.675	0	0	TRUE	None	0	0	86	0	0	1.93952
T.britovi_10_helminth	T03_15956.1	Trm112p	CortBP2	PF03966.17	4	342	343	531	PF09727.10	532	1104	188	2796	1352	150	2.03683	1.37268	1.46824	2.02617	-0.557927	-123.215	0	0	TRUE	None	0	0	41	0	0	1.62325
T.britovi_10_helminth	T03_5210.1	WAP	Aa_trans	PF00095.22	763	894	895	1155	PF01490.19	1156	2337	260	2364	3476	150	0.916454	2.1886	2.48991	0.909252	1.58066	267.854	0	0	TRUE	None	0	0	320	0	0	2.50651
T.britovi_10_helminth	T03_5306.1	HTH_Tnp_Tc5	HMG_box	PF03221.17	349	525	526	579	PF00505.20	580	735	53	1968	1858	150	1.92469	1.92999	1.94147	1.91437	0.027093	6.30103	3.12e-10	3.27e-10	TRUE	None	0	0	95	0	0	1.98227
T.britovi_10_helminth	T03_17995.1	Tetraspanin	Forkhead	PF00335.21	274	870	871	1899	PF00250.19	1900	2148	1028	4101	6414	150	2.10601	1.95058	2.10624	2.09514	0.0111004	2.35967	0.0183156	0.0186631	TRUE	None	0	7	184	0.0380435	0.90309	2.26717
T.britovi_10_helminth	T03_329.1	WD40	WD40	PF00400.33	154	255	256	597	PF00400.33	598	708	341	1167	296	150	1.5078	1.39855	1.61326	1.49878	0.114485	27.1947	0	0	TRUE	None	0	6	39	0.153846	0.845098	1.60206
T.britovi_10_helminth	T03_4904.1	Inositol_P	DHHC	PF00459.26	154	939	940	1260	PF01529.21	1261	1641	320	1776	674	150	1.43615	1.27768	1.47773	1.42734	0.0503887	11.6651	0	0	TRUE	None	0	0	37	0	0	1.57978
T.britovi_10_helminth	T03_4157.1	zf-TRAF_2	F-box_4	PF15965.6	16	279	280	960	PF15966.6	961	1272	680	1293	962	150	1.86651	2.04536	1.94869	1.85638	0.0923092	21.9134	0	0	TRUE	None	0	83	143	0.58042	1.92428	2.15836
T.britovi_10_helminth	T03_14572.1	6PF2K	His_Phos_1	PF01591.19	199	852	853	861	PF00300.23	862	1422	8	1608	5921	150	2.76896	2.69441	2.70448	2.75604	-0.0515543	-7.114	1.23e-12	1.3e-12	TRUE	None	0	510	522	0.977011	2.70842	2.7185
T.britovi_10_helminth	T03_7099.1	Exo_endo_phos	RhoGAP	PF03372.24	217	1068	1069	1662	PF00620.28	1663	2076	593	2193	1320	150	1.19204	1.46109	1.3354	1.18399	0.151419	30.7804	0	0	TRUE	None	0	13	48	0.270833	1.14613	1.6902
T.britovi_10_helminth	T03_3296.4	WD40	WD40	PF00400.33	748	831	832	879	PF00400.33	880	951	47	1935	2203	150	1.70411	1.76108	1.82409	1.69448	0.129613	31.658	0	0	TRUE	None	0	55	67	0.820896	1.74819	1.83251
T.britovi_10_helminth	T03_9207.1	Ribosomal_L2	Ribosomal_L2_C	PF00181.24	40	270	271	291	PF03947.19	292	669	20	780	2446	150	2.45152	2.47698	2.51996	2.43958	0.0803795	13.6607	0	0	TRUE	None	0	259	329	0.787234	2.41497	2.51851
T.britovi_10_helminth	T03_14413.1	ORC3_N	VMA21	PF07034.12	529	924	925	1968	PF09446.11	1969	2157	1043	2208	346	150	1.14995	1.46194	1.32288	1.14203	0.180849	35.7975	0	0	TRUE	None	0	0	44	0	0	1.65321
T.britovi_10_helminth	T03_17150.1	RNA_pol_Rpb5_N	RNA_pol_Rpb5_C	PF03871.15	16	279	280	411	PF01191.20	412	630	131	636	561	150	1.99475	2.27484	1.95157	1.98422	-0.032655	-7.36523	1.95e-13	2.06e-13	TRUE	None	0	173	213	0.812207	2.24055	2.33041
T.britovi_10_helminth	T03_7099.4	Exo_endo_phos	RhoGAP	PF03372.24	217	1068	1069	1662	PF00620.28	1663	2076	593	2193	1366	150	1.1828	1.57913	1.3571	1.17478	0.182319	36.8484	0	0	TRUE	None	0	17	71	0.239437	1.25527	1.85733
T.britovi_10_helminth	T03_7099.3	Exo_endo_phos	RhoGAP	PF03372.24	217	1068	1069	1662	PF00620.28	1663	2076	593	2193	1329	150	1.27806	1.55296	1.44603	1.26974	0.176296	37.7301	0	0	TRUE	None	0	19	55	0.345455	1.30103	1.74819
T.britovi_10_helminth	T03_18129.1	Synapsin	Synapsin_C	PF02078.17	331	606	607	609	PF02750.15	610	1218	2	1542	4408	150	2.48639	2.5047	2.56856	2.47434	0.0942166	15.6407	0	0	TRUE	None	0	340	341	0.997067	2.53275	2.53403
T.britovi_10_helminth	T03_5903.1	Inositol_P	DHHC	PF00459.26	154	939	940	1260	PF01529.21	1261	1641	320	1776	667	150	1.27861	1.31834	1.45181	1.27029	0.181527	38.8619	0	0	TRUE	None	0	0	44	0	0	1.65321
T.britovi_10_helminth	T03_7099.2	Exo_endo_phos	RhoGAP	PF03372.24	217	1068	1069	1662	PF00620.28	1663	2076	593	2193	1332	150	1.3066	1.5009	1.28271	1.29819	-0.0154839	-3.36712	0.000763275	0.000783453	TRUE	None	0	21	44	0.477273	1.34242	1.65321
T.britovi_10_helminth	T03_3690.1	HELP	ANAPC4_WD40	PF03451.15	184	390	391	1350	PF12894.8	1351	1518	959	2052	3290	150	2.39117	2.30172	2.2644	2.37942	-0.115024	-20.3607	0	0	TRUE	None	0	117	374	0.312834	2.07188	2.57403
T.britovi_10_helminth	T03_9207.2	Ribosomal_L2	Ribosomal_L2_C	PF00181.24	40	270	271	291	PF03947.19	292	696	20	807	2605	150	2.38076	2.39211	2.52496	2.36904	0.155918	27.7938	0	0	TRUE	None	0	216	268	0.80597	2.33646	2.42975
T.britovi_10_helminth	T03_10802.1	WD40	WD40	PF00400.33	196	276	277	426	PF00400.33	427	534	149	1095	516	150	1.66589	1.85946	1.86754	1.65638	0.211166	51.573	0	0	TRUE	None	0	49	94	0.521277	1.69897	1.97772
T.britovi_10_helminth	T03_10542.1	WD40	WD40	PF00400.33	130	234	235	771	PF00400.33	772	885	536	1074	292	150	1.34747	1.64822	1.60529	1.33894	0.266349	59.1867	0	0	TRUE	None	0	22	81	0.271605	1.36173	1.91381
T.britovi_10_helminth	T03_2318.1	Exo_endo_phos	zf-GRF	PF03372.24	13	840	841	1239	PF06839.13	1240	1389	398	1392	292	150	1.37192	1.6853	1.22994	1.36331	-0.133369	-29.9994	0	0	TRUE	None	0	30	71	0.422535	1.49136	1.85733
T.britovi_10_helminth	T03_1077.1	GRAM	EnY2	PF02893.21	124	387	388	792	PF10163.10	793	1023	404	1059	2308	150	2.36791	2.62654	1.98557	2.35622	-0.370656	-66.6468	0	0	TRUE	None	0	0	802	0	0	2.90472
T.britovi_10_helminth	T03_17210.1	Sarcoglycan_1	Mannosyl_trans	PF04790.14	151	780	781	1077	PF05007.14	1078	1884	296	1905	3054	150	2.27496	1.46058	1.84594	2.26356	-0.417626	-79.8887	0	0	TRUE	None	0	2	47	0.0425532	0.477121	1.68124
T.britovi_10_helminth	T03_11685.1	CHCH	Ribosomal_L39	PF06747.14	139	243	244	423	PF00832.21	424	549	179	555	770	150	2.48791	2.32287	2.00887	2.47585	-0.466983	-77.4437	0	0	TRUE	None	0	7	376	0.018617	0.90309	2.57634
T.britovi_10_helminth	T03_14640.1	WD40	WD40	PF00400.33	37	117	118	432	PF00400.33	433	540	314	999	1300	150	1.87513	2.24675	2.41143	1.86497	0.546461	129.372	0	0	TRUE	None	0	80	255	0.313725	1.90849	2.40824
T.britovi_10_helminth	T03_5216.1	Myb_DNA-bind_2	Ribosomal_L7Ae	PF08914.12	7	207	208	435	PF01248.27	436	714	227	747	1154	150	1.99277	1.96478	2.57865	1.98224	0.596405	134.645	0	0	TRUE	None	0	1	235	0.00425532	0.30103	2.37291
T.britovi_10_helminth	T03_12325.2	WD40	WD40	PF00400.33	649	747	748	963	PF00400.33	964	1071	215	1128	340	150	1.08751	1.01405	0.634962	1.07978	-0.444816	-84.5405	0	0	TRUE	None	0	9	13	0.692308	1	1.14613
T.britovi_10_helminth	T03_1329.1	Brix	DDE_Tnp_1_7	PF04427.19	340	747	748	912	PF13843.7	913	1152	164	1356	387	150	1.42107	1.11898	0.92878	1.41231	-0.483532	-111.235	0	0	TRUE	None	0	7	20	0.35	0.90309	1.32222
T.britovi_10_helminth	T03_57.2	SpoU_sub_bind	Metallophos_2	PF08032.13	223	462	463	477	PF12850.8	478	942	14	1020	594	150	1.13857	0.436693	1.84223	1.13068	0.711555	139.819	0	0	TRUE	None	0	1	5	0.2	0.30103	0.778151
T.britovi_10_helminth	T03_8902.1	zf-Tim10_DDP	RNase_PH	PF02953.16	28	189	190	249	PF01138.22	250	615	59	912	1182	150	1.29196	1.86203	2.27891	1.28359	0.995316	214.693	0	0	TRUE	None	0	37	169	0.218935	1.57978	2.23045
T.britovi_10_helminth	T03_2802.1	Acetyltransf_1	Tam41_Mmp37	PF00583.26	172	483	484	870	PF09139.12	871	1815	386	2178	1440	150	2.39227	1.9382	1.60197	2.38051	-0.778543	-137.711	0	0	TRUE	None	0	0	223	0	0	2.35025
T.britovi_10_helminth	T03_6766.1	Band_7	XTBD	PF01145.26	343	858	859	1191	PF11952.9	1192	1407	332	2238	2810	150	2.42881	2.5091	1.61591	2.41694	-0.801025	-138.239	0	0	TRUE	None	0	2	689	0.00290276	0.477121	2.83885
T.britovi_10_helminth	T03_12041.1	FGF	UCH	PF00167.19	253	576	577	909	PF00443.30	910	1968	332	1986	1690	150	0.829899	1.25368	1.79521	0.822964	0.972243	155.451	0	0	TRUE	None	0	0	26	0	0	1.43136
T.britovi_10_helminth	T03_12041.3	FGF	UCH	PF00167.19	358	693	694	1026	PF00443.30	1027	2085	332	2103	1675	150	0.832737	1.03313	1.87906	0.825793	1.05327	168.725	0	0	TRUE	None	0	0	17	0	0	1.25527
T.britovi_10_helminth	T03_12041.2	FGF	UCH	PF00167.19	358	681	682	1014	PF00443.30	1015	2073	332	2091	1695	150	1.08407	1.08048	1.84018	1.07635	0.763836	144.843	0	0	TRUE	None	0	0	29	0	0	1.47712
T.britovi_10_helminth	T03_10661.1	Ocnus	Rsm22	PF05005.16	7	318	319	846	PF09243.11	847	1710	527	1803	2122	150	1.58026	2.25482	2.29585	1.57101	0.724839	175.313	0	0	TRUE	None	0	12	345	0.0347826	1.11394	2.53908
T.britovi_10_helminth	T03_4329.1	PGK	PCNP	PF00162.20	82	1272	1273	1347	PF15473.7	1348	1686	74	1707	10044	150	2.64033	1.64266	1.72483	2.62781	-0.902979	-135.324	0	0	TRUE	None	0	0	165	0	0	2.22011
T.britovi_10_helminth	T03_13432.1	Trypsin	Glutaredoxin	PF00089.27	139	849	850	1323	PF00462.25	1324	1518	473	1608	279691	150	3.87339	3.70023	1.92832	3.85707	-1.92875	-151.218	0	0	TRUE	None	0	4	47752	8.37661e-05	0.69897	4.679
T.britovi_10_helminth	T03_876.1	WD40	WD40	PF00400.33	55	159	160	498	PF00400.33	499	615	338	834	634	150	1.21282	1.5027	1.97533	1.2047	0.770629	158.677	0	0	TRUE	None	0	15	73	0.205479	1.20412	1.86923
T.britovi_10_helminth	T03_17963.2	Peptidase_M3	DcpS_C	PF01432.21	805	2034	2035	2328	PF11969.9	2329	2442	293	2610	692	150	1.28695	0.928897	1.40113	1.2786	0.122529	26.3556	0	0	TRUE	2028-2081:0.0	1	0	12	0	0	1.11394
T.britovi_10_helminth	T03_16589.1	RINGv	PK_Tyr_Ser-Thr	PF12906.8	55	219	220	939	PF07714.18	940	1806	719	2010	614	150	1.51046	1.43344	1.2083	1.50143	-0.293133	-69.687	0	0	TRUE	00:01:00	1	0	51	0	0	1.716
T.britovi_10_helminth	T03_12550.1	GPP34	ODR4-like	PF05719.12	262	897	898	1134	PF14778.7	1135	2268	236	2508	1371	150	1.83776	1.43474	1.42519	1.82771	-0.402521	-96.3488	0	0	TRUE	1224-1280:0.0	1	0	51	0	0	1.716
T.britovi_10_helminth	T03_10406.1	COX16	PTH2	PF14138.7	1270	1365	1366	1782	PF01981.17	1783	2130	416	2133	2255	150	2.11686	1.98111	0	2.10595	-2.10595	-444.853	0	0	TRUE	1432-1433:0.0	1	0	196	0	0	2.29447
T.britovi_10_helminth	T03_15655.1	RhoGAP	DNA_primase_S	PF00620.28	1048	1491	1492	2091	PF01896.20	2092	2769	599	3009	959	150	1.76869	1.11339	0.973931	1.75886	-0.784927	-190.596	0	0	TRUE	1691-1752:0.0	1	0	45	0	0	1.66276
T.britovi_10_helminth	T03_2665.1	Smg8_Smg9	Motile_Sperm	PF10220.10	193	2901	2902	3207	PF00635.27	3208	3411	305	3753	858	150	1.14523	0.732814	0.381451	1.13733	-0.755874	-149.167	0	0	TRUE	2917-3301:0.0	1	0	11	0	0	1.07918
T.britovi_10_helminth	T03_4492.1	UPF0020	Ribosomal_S8e	PF01170.19	628	1017	1018	1338	PF01201.23	1339	1902	320	1959	2200	150	2.09458	2.49723	1.0068	2.08374	-1.07694	-230.44	0	0	TRUE	20-200:0.0	1	0	126	0	0	2.1038
T.britovi_10_helminth	T03_9315.1	Complex1_49kDa	SMC_hinge	PF00346.20	622	1428	1429	2931	PF06470.14	2932	3270	1502	4602	1332	150	1.13704	1.46179	1.22093	1.12916	0.09177	18.0149	0	0	TRUE	1424-1473:0.0	1	0	66	0	0	1.82607
T.britovi_10_helminth	T03_16873.5	Med30	DUF2358	PF11315.9	406	780	781	1164	PF10184.10	1165	1557	383	1665	483	150	1.06286	1.12638	1.10109	1.0552	0.0458858	8.57969	0	0	TRUE	714-787:0.0	1	0	21	0	0	1.34242
T.britovi_10_helminth	T03_1780.2	CBM_14	EB	PF01607.25	139	282	283	2061	PF01683.19	2062	2355	1778	2913	3692	150	1.79375	1.92346	1.92989	1.78384	0.146046	35.312	0	0	TRUE	2156-2211:0.0	1	37	140	0.264286	1.57978	2.14922
T.britovi_10_helminth	T03_17519.1	Ras	TM231	PF00071.23	31	555	556	891	PF10149.10	892	1827	335	1848	1171	150	1.96499	1.6958	1.89041	1.95455	-0.0641446	-14.6679	0	0	TRUE	00:42:00	1	0	102	0	0	2.01284
T.britovi_10_helminth	T03_673.1	Suf	Actin	PF05843.15	1006	1536	1537	1884	PF00022.20	1885	3162	347	3168	1618	150	1.51207	1.50237	1.40831	1.50303	-0.0947224	-22.5294	0	0	TRUE	00:29:00	1	0	65	0	0	1.81954
T.britovi_10_helminth	T03_14652.1	Dus	Proteasome	PF01207.18	67	945	946	1263	PF00227.27	1264	1839	317	1923	1902	150	1.97291	2.1681	2.20178	1.96245	0.239332	54.5335	0	0	TRUE	1142-1249:0.0	1	0	317	0	0	2.50243
T.britovi_10_helminth	T03_10609.2	rRNA_processing	PseudoU_synth_1	PF08524.12	34	270	271	993	PF01416.21	994	1218	722	1635	1662	150	1.7259	1.39799	1.57616	1.7162	-0.140035	-34.1644	0	0	TRUE	278-303:0.0	1	0	51	0	0	1.716
T.britovi_10_helminth	T03_11469.2	EMP70	TRAM_LAG1_CLN8	PF02990.17	154	1629	1630	2016	PF03798.17	2017	2634	386	2724	890	150	1.27759	0.842848	1.13334	1.26927	-0.135931	-29.0838	0	0	TRUE	1718-1723:0.0	1	0	12	0	0	1.11394
T.britovi_10_helminth	T03_16409.3	Phosducin	WD40	PF02114.17	82	546	547	1719	PF00400.33	1720	1818	1172	2256	1557	150	1.6535	1.63486	1.47463	1.64403	-0.169398	-41.3473	0	0	TRUE	639-728:0.0	1	0	108	0	0	2.03743
T.britovi_10_helminth	T03_1058.1	tRNA-synt_1e	zf-C2H2_jaz	PF01406.20	130	1338	1339	2244	PF12171.9	2245	2325	905	2424	998	150	1.28962	1.35581	1.63904	1.28127	0.357778	77.0729	0	0	TRUE	2140-2157:0.0	1	0	55	0	0	1.74819
T.britovi_10_helminth	T03_1241.4	SLBP_RNA_bind	Telomere_reg-2	PF15247.7	772	969	970	2934	PF10193.10	2935	3267	1964	3915	826	150	1.11479	0.93316	0.946936	1.10697	-0.160036	-30.9652	0	0	TRUE	1165-1463:0.0	1	0	21	0	0	1.34242
T.britovi_10_helminth	T03_8961.4	Bystin	SNF	PF05291.12	517	1374	1375	1533	PF00209.19	1534	3165	158	3411	1249	150	1.32142	0.845488	1.08559	1.31297	-0.227384	-49.8449	0	0	TRUE	1379-1439:0.0	1	0	4	0	0	0.69897
T.britovi_10_helminth	T03_8961.1	Bystin	SNF	PF05291.12	445	1302	1303	1440	PF00209.19	1441	3072	137	3318	1312	150	1.38595	0.666979	1.1417	1.3773	-0.235605	-53.352	0	0	TRUE	1307-1346:0.0	1	0	3	0	0	0.60206
T.britovi_10_helminth	T03_6927.1	DER1	PrmA	PF04511.16	37	606	607	1179	PF06325.14	1180	1401	572	4392	1585	150	1.43235	1.24076	1.17609	1.42356	-0.247464	-57.1993	0	0	TRUE	2914-2937:0.0	1	5	35	0.142857	0.778151	1.5563
T.britovi_10_helminth	T03_8961.2	Bystin	SNF	PF05291.12	445	1302	1303	1461	PF00209.19	1462	3093	158	3339	1324	150	1.38441	0.790272	1.09061	1.37576	-0.285157	-64.526	0	0	TRUE	1307-1367:0.0	1	0	4	0	0	0.69897
T.britovi_10_helminth	T03_4643.5	Glycos_transf_1	adh_short	PF00534.21	481	993	994	1011	PF00106.26	1012	1620	17	1965	1171	150	1.04362	0.893947	1.54707	1.03602	0.511049	94.3385	0	0	TRUE	238-242:0.0	1	3	4	0.75	0.60206	0.69897
T.britovi_10_helminth	T03_9128.1	WRW	Thymidylate_kin	PF10206.10	193	492	493	531	PF02223.18	532	1062	38	1134	480	150	1.90529	0.649485	1.5334	1.89504	-0.361639	-84.7292	0	0	TRUE	00:13:00	1	0	7	0	0	0.90309
T.britovi_10_helminth	T03_870.1	CLPTM1	Methyltransf_16	PF05602.13	112	1434	1435	2043	PF10294.10	2044	2481	608	2667	2105	150	1.8106	1.48699	1.31637	1.80064	-0.484265	-116.682	0	0	TRUE	1793-1794:0.0	1	0	79	0	0	1.90309
T.britovi_10_helminth	T03_6150.1	RUN	DUF1619	PF02759.20	214	483	484	1284	PF07773.12	1285	2127	800	2745	732	150	1.66983	1.70879	1.16559	1.66031	-0.494712	-120.839	0	0	TRUE	00:15:00	1	0	126	0	0	2.1038
T.britovi_10_helminth	T03_7919.2	Serinc	Ost5	PF03348.16	85	1287	1288	1365	PF05251.13	1366	1581	77	1584	1988	150	2.04092	1.36964	1.45632	2.03025	-0.573923	-126.476	0	0	TRUE	1276-1279:0.0	1	4	41	0.097561	0.69897	1.62325
T.britovi_10_helminth	T03_552.1	TRAPP	Cpn60_TCP1	PF04051.17	58	498	499	615	PF00118.25	616	2130	116	2172	2738	150	1.3254	1.83295	2.36984	1.31693	1.05291	231.297	0	0	TRUE	00:15:00	1	20	121	0.165289	1.32222	2.08636
T.britovi_10_helminth	T03_17874.2	ASC	GDP_Man_Dehyd	PF00858.25	22	999	1000	1323	PF16363.6	1324	2304	323	2367	641	150	0.852146	0.725488	1.6618	0.845142	0.816662	132.533	0	0	TRUE	1187-1217:0.0	1	0	18	0	0	1.27875
T.britovi_10_helminth	T03_12693.1	COQ9	ubiquitin	PF08511.12	547	762	763	1164	PF00240.24	1165	1344	401	1812	600	150	0.883556	1.88856	2.00782	0.876455	1.13136	187.517	0	0	TRUE	20-71:0.0	1	0	100	0	0	2.00432
T.britovi_10_helminth	T03_14083.2	MPC	Ribosomal_L7Ae	PF03650.14	55	327	328	852	PF01248.27	853	1104	524	1272	1912	150	1.28844	2.29096	2.07141	1.28009	0.791324	170.355	0	0	TRUE	408-433:0.0	1	0	336	0	0	2.52763
T.britovi_10_helminth	T03_14083.1	MPC	Ribosomal_L7Ae	PF03650.14	55	327	328	852	PF01248.27	853	1074	524	1311	2136	150	1.31357	2.31913	2.24461	1.30515	0.939466	205.073	0	0	TRUE	408-433:0.0	1	0	361	0	0	2.55871
T.britovi_10_helminth	T03_7919.1	Serinc	Ost5	PF03348.16	85	1362	1363	1551	PF05251.13	1552	1767	188	1770	2163	150	2.06441	1.61597	0.999799	2.05366	-1.05386	-229.335	0	0	TRUE	1365-1467:0.0	1	0	48	0	0	1.6902
T.britovi_10_helminth	T03_12858.1	TF_AP-2	GDP_Man_Dehyd	PF03299.15	1045	1629	1630	1830	PF16363.6	1831	2187	200	2508	1885	150	2.30318	2.17449	1.52929	2.2917	-0.762408	-143.149	0	0	TRUE	00:13:00	1	0	476	0	0	2.67852
T.britovi_10_helminth	T03_15450.2	Tmemb_14	Adaptin_binding	PF03647.14	10	171	172	603	PF10199.10	604	900	431	957	1203	150	0.859783	1.94049	2.13833	0.852755	1.28557	209.701	0	0	TRUE	160-169:0.0	1	0	200	0	0	2.3032
T.britovi_10_helminth	T03_2502.1	Metallophos	Mob1_phocein	PF00149.29	217	792	793	1113	PF03637.18	1114	1623	320	1662	2656	150	2.36946	2.13656	2.37913	2.35778	0.0213579	3.83629	0.000125894	0.000129669	TRUE	20-26:0.0	1	2	360	0.00555556	0.477121	2.55751
T.britovi_10_helminth	T03_14104.5	WD40	WD40	PF00400.33	400	510	511	555	PF00400.33	556	639	44	834	2440	150	2.2754	2.28002	2.2995	2.26401	0.035494	6.78774	1.22e-11	1.29e-11	TRUE	20-49:0.0	1	168	200	0.84	2.22789	2.3032
T.britovi_10_helminth	T03_3803.1	WD40	WD40	PF00400.33	601	690	691	849	PF00400.33	850	960	158	1113	152	150	1.09536	1.13165	1.18589	1.08761	0.0982832	18.7763	0	0	TRUE	1088-1091:0.0	1	10	16	0.625	1.04139	1.23045
T.britovi_10_helminth	T03_1330.1	RNA_pol_Rpb5_N	RNA_pol_Rpb5_C	PF03871.15	19	267	268	414	PF01191.20	415	591	146	702	120	150	1.37678	1.60544	1.42125	1.36816	0.0530917	11.9702	0	0	TRUE	616-680:0.0	1	30	44	0.681818	1.49136	1.65321
T.britovi_10_helminth	T03_2149.1	COPIIcoated_ERV	Med28	PF07970.13	520	1044	1045	1074	PF11594.9	1075	1374	29	1404	978	150	1.98941	1.81513	2.08388	1.97889	0.104991	23.7408	0	0	TRUE	20-36:0.0	1	0	44	0	0	1.65321
T.britovi_10_helminth	T03_420.2	NPR3	Prefoldin	PF03666.14	382	1269	1270	1557	PF02996.18	1558	1851	287	1956	252	150	0.936779	1.02704	1.14157	0.929513	0.212054	36.4301	0	0	TRUE	00:42:00	1	0	18	0	0	1.27875
T.britovi_10_helminth	T03_10064.1	WD40	WD40	PF00400.33	814	927	928	978	PF00400.33	979	1059	50	1275	370	150	1.65876	1.64287	1.62376	1.64927	-0.0255112	-6.22868	4.95e-10	5.19e-10	TRUE	1250-1253:0.0	1	35	47	0.744681	1.5563	1.68124
T.britovi_10_helminth	T03_4643.2	Glycos_transf_1	adh_short	PF00534.21	415	927	928	945	PF00106.26	946	1554	17	1743	903	150	1.36848	1.55831	1.34122	1.35989	-0.0186652	-4.19145	2.8e-05	2.9e-05	TRUE	20-142:0.0	1	4	7	0.571429	0.69897	0.90309
T.britovi_10_helminth	T03_8709.5	WD40	WD40	PF00400.33	175	219	220	399	PF00400.33	400	513	179	1149	363	150	1.06529	0.814765	1.28631	1.05763	0.228679	42.8275	0	0	TRUE	307-339:0.0	1	0	10	0	0	1.04139
T.britovi_10_helminth	T03_14975.1	DUF4516	2OG-FeII_Oxy_2	PF14990.7	10	120	121	387	PF13532.7	388	1068	266	1080	285	150	1.50686	1.75633	1.45858	1.49783	-0.0392569	-9.32233	0	0	TRUE	20-116:0.0	1	9	67	0.134328	1	1.83251
T.britovi_10_helminth	T03_7013.1	CBM_20	DSPc	PF00686.20	40	249	250	579	PF00782.21	580	849	329	1086	2780	150	2.53255	2.61948	2.65233	2.52036	0.131974	21.2407	0	0	TRUE	00:35:00	1	321	576	0.557292	2.50786	2.76118
T.britovi_10_helminth	T03_14827.1	zf-U1	SH2	PF06220.13	46	159	160	1152	PF00017.25	1153	1380	992	1485	935	150	1.67525	1.6384	1.59009	1.6657	-0.0756165	-18.4727	0	0	TRUE	00:48:00	1	0	73	0	0	1.86923
T.britovi_10_helminth	T03_14014.1	WD40	WD40	PF00400.33	421	525	526	534	PF00400.33	535	651	8	1215	702	150	1.66927	1.76757	1.87347	1.65975	0.213728	52.2047	0	0	TRUE	20-21:0.0	1	53	58	0.913793	1.73239	1.77085
T.britovi_10_helminth	T03_297.2	ELMO_CED12	CAP_C	PF04727.14	442	915	916	1818	PF08603.12	1819	2283	902	2292	2824	150	1.79201	2.16652	1.99021	1.7821	0.208103	50.333	0	0	TRUE	20-37:0.0	1	2	243	0.00823045	0.477121	2.38739
T.britovi_10_helminth	T03_16837.2	SRP14	Apyrase	PF02290.16	49	288	289	582	PF06079.12	583	1452	293	1455	1367	150	1.5557	1.3648	1.77373	1.54652	0.227204	54.6702	0	0	TRUE	20-107:0.0	1	0	69	0	0	1.8451
T.britovi_10_helminth	T03_13179.2	WD40	WD40	PF00400.33	739	834	835	858	PF00400.33	859	963	23	1377	1114	150	2.15232	2.08353	2.00649	2.1413	-0.134817	-27.8811	0	0	TRUE	20-45:0.0	1	139	157	0.88535	2.14613	2.19866
T.britovi_10_helminth	T03_9422.4	Peptidase_C48	SHQ1	PF02902.20	241	561	562	1203	PF04925.16	1204	1737	641	1959	1026	150	1.27668	1.41257	1.55121	1.26837	0.282843	60.4856	0	0	TRUE	564-565:0.0	1	0	38	0	0	1.59106
T.britovi_10_helminth	T03_5638.1	TACC_C	Ribosomal_L20	PF05010.15	454	1008	1009	1092	PF00453.19	1093	1392	83	1461	599	150	1.33799	1.01524	1.23418	1.32949	-0.0953065	-21.0754	0	0	TRUE	00:38:00	1	6	11	0.545455	0.845098	1.07918
T.britovi_10_helminth	T03_4304.1	CENP-B_N	CK_II_beta	PF04218.14	13	159	160	216	PF01214.19	217	771	56	861	1112	150	2.05558	2.27168	2.28317	2.04486	0.238308	52.108	0	0	TRUE	20-186:0.0	1	0	59	0	0	1.77815
T.britovi_10_helminth	T03_3060.1	DUF4535	XRCC1_N	PF15054.7	16	111	112	204	PF01834.17	205	522	92	1506	582	150	1.38861	1.76447	1.67643	1.37995	0.296483	67.2213	0	0	TRUE	20-133:0.0	1	0	16	0	0	1.23045
T.britovi_10_helminth	T03_673.2	Suf	Actin	PF05843.15	1108	1638	1639	1986	PF00022.20	1987	3264	347	3270	1727	150	1.50851	1.62618	1.36965	1.49948	-0.129833	-30.847	0	0	TRUE	00:11:00	1	0	86	0	0	1.93952
T.britovi_10_helminth	T03_13041.1	PAC4	TUDOR	PF16093.6	97	285	286	552	PF00567.25	553	963	266	1257	789	150	2.05773	1.63765	1.86789	2.04701	-0.179118	-39.1203	0	0	TRUE	00:04:00	1	0	101	0	0	2.0086
T.britovi_10_helminth	T03_2960.1	Uso1_p115_head	Uso1_p115_C	PF04869.15	1282	2133	2134	2658	PF04871.14	2659	3102	524	3126	1730	150	2.00975	2.12476	1.80304	1.99917	-0.196136	-43.916	0	0	TRUE	1102-1106:0.0	1	89	168	0.529762	1.95424	2.22789
T.britovi_10_helminth	T03_11782.1	TMEM72	Ras	PF16054.6	79	462	463	1164	PF00071.23	1165	1593	701	1725	1621	150	2.23924	2.04006	1.97537	2.22796	-0.252583	-49.456	0	0	TRUE	00:32:00	1	0	258	0	0	2.4133
T.britovi_10_helminth	T03_17954.1	Astacin	TBCC	PF01400.25	160	717	718	1152	PF07986.13	1153	1509	434	2031	1112	150	2.0923	1.48455	1.83788	2.08147	-0.243587	-52.1896	0	0	TRUE	20-61:0.0	1	0	173	0	0	2.24055
T.britovi_10_helminth	T03_12436.1	FAD_binding_2	ETF_QO	PF00890.25	205	336	337	1563	PF05187.14	1564	1863	1226	2400	502	150	0.912448	1.31568	1.33311	0.905257	0.427854	72.3075	0	0	TRUE	20-30:0.0	1	0	47	0	0	1.68124
T.britovi_10_helminth	T03_11379.2	CNOT11	Nsp1_C	PF10155.10	982	1341	1342	3342	PF05064.14	3343	3621	2000	3939	3005	150	1.45876	1.76154	1.85523	1.44989	0.405343	94.6772	0	0	TRUE	00:20:00	1	1	182	0.00549451	0.30103	2.26245
T.britovi_10_helminth	T03_8197.1	Img2	LSM	PF05046.15	310	591	592	1791	PF01423.23	1792	1986	1199	1998	374	150	1.2337	1.24938	1.64788	1.22552	0.422368	88.0755	0	0	TRUE	00:23:00	1	0	88	0	0	1.94939
T.britovi_10_helminth	T03_12293.1	COX6B	PRORP	PF02297.18	28	207	208	1113	PF16953.6	1114	1782	905	1854	1198	150	1.65955	1.88151	2.05136	1.65005	0.401307	97.9846	0	0	TRUE	00:41:00	1	0	176	0	0	2.24797
T.britovi_10_helminth	T03_8504.1	TFIID-31kDa	ADK	PF02291.16	16	357	358	444	PF00406.23	445	909	86	1011	475	150	2.00992	1.62265	1.65845	1.99934	-0.340888	-76.3205	0	0	TRUE	00:45:00	1	0	93	0	0	1.97313
T.britovi_10_helminth	T03_16410.1	Senescence	RRM_1	PF06911.13	787	1284	1285	1476	PF00076.23	1477	1701	191	2019	794	150	1.50765	1.60081	1.9955	1.49862	0.496876	118.022	0	0	TRUE	00:52:00	1	0	119	0	0	2.07918
T.britovi_10_helminth	T03_11379.1	CNOT11	Nsp1_C	PF10155.10	982	1341	1342	3213	PF05064.14	3214	3492	1871	3810	2927	150	1.22945	1.68884	1.84869	1.22129	0.6274	130.497	0	0	TRUE	00:20:00	1	1	109	0.00917431	0.30103	2.04139
T.britovi_10_helminth	T03_7649.5	Ribosomal_S9	EF-hand_6	PF00380.20	886	1245	1246	1431	PF13405.7	1432	1521	185	1851	1648	150	2.01666	1.45263	1.49385	2.00606	-0.512219	-114.294	0	0	TRUE	20-30:0.0	1	0	55	0	0	1.74819
T.britovi_10_helminth	T03_9422.3	Peptidase_C48	SHQ1	PF02902.20	241	561	562	1203	PF04925.16	1204	1722	641	1944	1262	150	1.28293	1.54598	1.97283	1.2746	0.698224	149.846	0	0	TRUE	564-565:0.0	1	0	54	0	0	1.74036
T.britovi_10_helminth	T03_13315.1	Aminotran_1_2	zf-Tim10_DDP	PF00155.22	154	1275	1276	1329	PF02953.16	1330	1494	53	1551	340	150	1.5547	0.541764	0.849215	1.54553	-0.696311	-167.509	0	0	TRUE	1520-1529:0.0	1	2	6	0.333333	0.477121	0.845098
T.britovi_10_helminth	T03_12181.2	DUF1679	BORCS7	PF07914.12	205	1164	1165	1326	PF16088.6	1327	1527	161	1656	1364	150	1.83982	1.54038	1.1571	1.82977	-0.672666	-160.923	0	0	TRUE	1597-1634:0.0	1	0	99	0	0	2
T.britovi_10_helminth	T03_6575.1	GIY-YIG	FANCL_C	PF01541.25	139	378	379	630	PF11793.9	631	807	251	864	112	150	1.36439	1.2993	0.707714	1.35581	-0.648095	-145.244	0	0	TRUE	20-126:0.0	1	17	38	0.447368	1.25527	1.59106
T.britovi_10_helminth	T03_1793.1	HSP70	DUF4517	PF00012.21	217	2010	2011	2157	PF15006.7	2158	2508	146	2520	5220	150	2.55295	1.72667	1.52848	2.54069	-1.01221	-160.707	0	0	TRUE	20-132:0.0	1	3	311	0.0096463	0.60206	2.49415
T.britovi_10_helminth	T03_4329.2	PGK	PCNP	PF00162.20	97	1266	1267	1341	PF15473.7	1342	1680	74	1701	9030	150	2.5715	1.87048	1.46191	2.55919	-1.09728	-172.076	0	0	TRUE	20-113:0.0	1	0	132	0	0	2.12385
T.britovi_10_helminth	T03_6830.1	Ribosomal_L4	eIF-1a	PF00573.23	220	429	430	663	PF01176.20	664	849	233	1044	2121	150	1.41893	2.82841	2.64576	1.41018	1.23558	283.981	0	0	TRUE	20-91:0.0	1	1	467	0.00214133	0.30103	2.67025
T.britovi_10_helminth	T03_16837.1	SRP14	Apyrase	PF02290.16	49	321	322	615	PF06079.12	616	1485	293	1488	1232	150	0.69897	1.41978	1.68681	0.692439	0.994372	145.854	0	0	TRUE	20-118:0.0	1	0	44	0	0	1.65321
T.britovi_10_helminth	T03_10975.1	TCTP	Sedlin_N	PF00838.18	49	564	565	630	PF04628.14	631	1002	65	1017	2036	150	2.60962	1.68615	1.91186	2.59719	-0.685328	-104.798	0	0	TRUE	578-582:0.0	1	0	164	0	0	2.21748
T.britovi_10_helminth	T03_12828.2	WD40	WD40	PF00400.33	649	747	748	963	PF00400.33	964	1071	215	1128	310	150	1.43525	0.841638	0	1.42644	-1.42644	-330.103	0	0	TRUE	20-130:0.0	1	13	32	0.40625	1.14613	1.51851
T.britovi_10_helminth	T03_8961.3	Bystin	SNF	PF05291.12	517	1374	1375	1512	PF00209.19	1513	3093	137	3339	1121	150	1.40696	0.470781	1.09175	1.39824	-0.306492	-70.0745	0	0	TRUE	1379-1418:0.0;2409-2427:0.0	2	0	0	0	0	0
T.britovi_10_helminth	T03_15655.2	RhoGAP	DNA_primase_S	PF00620.28	1156	1449	1450	2049	PF01896.20	2050	2727	599	2967	772	150	1.48797	1.11305	1.02471	1.479	-0.454286	-107.223	0	0	TRUE	1145-1151:0.0;1649-1710:0.0	2	0	55	0	0	1.74819
T.britovi_10_helminth	T03_16589.2	RINGv	PK_Tyr_Ser-Thr	PF12906.8	55	219	220	936	PF07714.18	937	1749	716	1953	542	150	1.57693	1.48789	1.02248	1.56769	-0.545209	-131.783	0	0	TRUE	841:0.0;1048-1164:0.0	2	0	61	0	0	1.79239
T.britovi_10_helminth	T03_7649.1	Ribosomal_S9	EF-hand_6	PF00380.20	1159	1356	1357	1371	PF13405.7	1372	1461	14	1791	573	150	1.43307	1.25042	0.865301	1.42427	-0.558968	-129.239	0	0	TRUE	958-1183:0.0;1354-1356:0.0	2	0	5	0	0	0.778151
T.britovi_10_helminth	T03_7837.2	GTP_EFTU	S4	PF00009.28	130	687	688	2037	PF01479.26	2038	2175	1349	2334	241	150	0.742058	1.03731	0.779199	0.735393	0.0438057	6.60839	4.14e-11	4.35e-11	TRUE	20-94:0.0;1706-1723:0.0	2	0	31	0	0	1.50515
T.britovi_10_helminth	T03_16409.2	Phosducin	WD40	PF02114.17	82	546	547	1704	PF00400.33	1705	1803	1157	2241	1415	150	1.65782	1.45984	1.5896	1.64833	-0.0587259	-14.3375	0	0	TRUE	639-728:0.0;1421-1423:0.0	2	0	59	0	0	1.77815
T.britovi_10_helminth	T03_15876.2	DMAP1	Ank_5	PF05499.13	373	876	877	2055	PF13857.7	2056	2175	1178	3129	2515	150	1.66526	1.62257	1.92566	1.65575	0.269909	65.9182	0	0	TRUE	20-199:0.0;1085:0.0	2	0	101	0	0	2.0086
T.britovi_10_helminth	T03_9455.2	Anillin	TMEM237	PF08174.12	442	837	838	1599	PF15383.7	1600	2256	761	2340	649	150	1.16393	1.16227	1.5055	1.15597	0.349535	69.8076	0	0	TRUE	20-94:0.0;1210-1396:0.0	2	0	24	0	0	1.39794
T.britovi_10_helminth	T03_15195.2	SprT-like	Carb_anhydrase	PF10263.10	253	534	535	702	PF00194.22	703	1464	167	1494	217	150	0.688685	1.0755	1.10127	0.682185	0.41908	61.0629	0	0	TRUE	20-25:0.0;235-379:0.0	2	0	6	0	0	0.845098
T.britovi_10_helminth	T03_11469.1	EMP70	TRAM_LAG1_CLN8	PF02990.17	259	1497	1498	1788	PF03798.17	1789	2406	290	2496	739	150	1.22751	1.09983	1.03554	1.21935	-0.183809	-38.1868	0	0	TRUE	217-277:0.0;1444-1491:0.0	2	3	21	0.142857	0.60206	1.34242
T.britovi_10_helminth	T03_1996.1	MitMem_reg	Peptidase_M3	PF13012.7	466	789	790	1587	PF01432.21	1588	2880	797	2910	296	150	1.05895	0.837095	0.860928	1.0513	-0.190375	-35.5038	0	0	TRUE	222:0.0;846-922:0.0	2	0	15	0	0	1.20412
T.britovi_10_helminth	T03_10609.1	rRNA_processing	PseudoU_synth_1	PF08524.12	34	270	271	993	PF01416.21	994	1302	722	1554	1411	150	1.70577	1.32319	1.45948	1.69613	-0.236651	-57.7986	0	0	TRUE	278-303:0.0;1293-1303:0.0	2	0	37	0	0	1.57978
T.britovi_10_helminth	T03_16409.1	Phosducin	WD40	PF02114.17	82	546	547	1635	PF00400.33	1636	1734	1088	2172	1407	150	1.6608	1.46062	1.4121	1.6513	-0.239209	-58.4097	0	0	TRUE	639-728:0.0;1335-1337:0.0	2	0	54	0	0	1.74036
T.britovi_10_helminth	T03_15195.1	SprT-like	Carb_anhydrase	PF10263.10	232	564	565	732	PF00194.22	733	1494	167	1524	236	150	0.531786	1.14852	1.19476	0.525771	0.668988	88.2998	0	0	TRUE	20-25:0.0;350-409:0.0	2	1	3	0.333333	0.30103	0.60206
T.britovi_10_helminth	T03_14639.1	FHA	Sec63	PF00498.27	157	366	367	1716	PF02889.17	1717	2358	1349	3288	1535	150	0.594235	1.12213	1.61336	0.588027	1.02533	140.679	0	0	TRUE	20-32:0.0;955-969:0.0	2	0	26	0	0	1.43136
T.britovi_10_helminth	T03_716.1	MA3	EF-hand_6	PF02847.18	1663	1977	1978	2412	PF13405.7	2413	2502	434	2985	1917	150	1.30254	1.82706	2.14301	1.29415	0.848865	184.183	0	0	TRUE	2222-2314:0.0;2886-2963:0.0	2	0	94	0	0	1.97772
T.britovi_10_helminth	T03_4388.2	Ribophorin_II	Tyr_Deacylase	PF05817.15	43	1977	1978	2010	PF02580.17	2011	2400	32	2415	4297	150	2.18934	1.36515	0.600666	2.17821	-1.57755	-318.869	0	0	TRUE	1984:0.0;2162-2198:0.0	2	0	104	0	0	2.02119
T.britovi_10_helminth	T03_4388.1	Ribophorin_II	Tyr_Deacylase	PF05817.15	43	1944	1945	1977	PF02580.17	1978	2367	32	2382	4710	150	2.24925	1.46285	0.499193	2.23793	-1.73874	-338.245	0	0	TRUE	1951:0.0;2129-2165:0.0	2	0	128	0	0	2.11059
T.britovi_10_helminth	T03_12058.2	Ribosomal_L1	ThiF	PF00687.22	70	639	640	675	PF00899.22	676	2112	35	2160	1527	150	2.17787	0.658541	1.07825	2.16677	-1.08852	-221.605	0	0	TRUE	645:0.0;1766-1786:0.0	2	0	17	0	0	1.25527
T.britovi_10_helminth	T03_10720.1	TAFII55_N	Innexin	PF04658.14	46	501	502	1089	PF00876.19	1090	2154	587	2391	423	150	1.10349	0.738613	0.437289	1.09571	-0.65842	-126.459	0	0	TRUE	969-986:0.0;2291-2369:0.0	2	0	9	0	0	1
T.britovi_10_helminth	T03_10720.2	TAFII55_N	Innexin	PF04658.14	46	501	502	882	PF00876.19	883	1947	380	2184	399	150	1.38259	0.600633	0.702544	1.37394	-0.671401	-151.796	0	0	TRUE	777-779:0.0;2084-2162:0.0	2	0	9	0	0	1
T.britovi_10_helminth	T03_17537.3	TPR_8	LIM	PF13181.7	1006	1095	1096	2145	PF00412.23	2146	2310	1049	2550	716	150	1.34635	1.031	0	1.33782	-1.33782	-297.114	0	0	TRUE	1868-2031:0.0;2287-2294:0.0	2	0	31	0	0	1.50515
T.britovi_10_helminth	T03_17537.4	TPR_8	LIM	PF13181.7	1006	1095	1096	2112	PF00412.23	2113	2277	1016	2517	569	150	1.40635	0.786609	0	1.39764	-1.39764	-319.46	0	0	TRUE	1835-1998:0.0;2254-2261:0.0	2	0	28	0	0	1.4624
T.britovi_10_helminth	T03_4492.2	UPF0020	Ribosomal_S8e	PF01170.19	556	945	946	1266	PF01201.23	1267	1830	320	1887	2130	150	0.952631	2.0287	2.29964	0.945317	1.35432	235.17	0	0	TRUE	20-128:0.0;1225:0.0606	2	0	108	0	0	2.03743
T.britovi_10_helminth	T03_7649.3	Ribosomal_S9	EF-hand_6	PF00380.20	931	1122	1123	1308	PF13405.7	1309	1398	185	1728	1278	150	1.39549	1.55075	1.46505	1.38681	0.0782429	17.7965	0	0	TRUE	20-30:0.0;919-930:0.0	2	0	50	0	0	1.70757
T.britovi_10_helminth	T03_4536.2	LIN37	AAA_28	PF15306.7	301	780	781	855	PF13521.7	856	1374	74	1959	1690	150	1.56147	1.42553	1.68828	1.55228	0.135998	32.7668	0	0	TRUE	20-27:0.0;784:0.0	2	0	13	0	0	1.14613
T.britovi_10_helminth	T03_18007.3	LIM	PCI	PF00412.23	631	795	796	4689	PF01399.28	4690	5001	3893	5097	9706	150	1.97026	2.02156	1.93809	1.95981	-0.0217145	-4.95375	7.43e-07	7.72e-07	TRUE	2784-2786:0.0;3746:0.0	2	0	573	0	0	2.75891
T.britovi_10_helminth	T03_4536.1	LIN37	AAA_28	PF15306.7	301	780	781	855	PF13521.7	856	1374	74	1959	1664	150	1.55552	1.63669	1.70634	1.54635	0.15999	38.4955	0	0	TRUE	20-27:0.0;781-784:0.0	2	0	20	0	0	1.32222
T.britovi_10_helminth	T03_18007.2	LIM	PCI	PF00412.23	631	795	796	4626	PF01399.28	4627	4938	3830	5034	9131	150	1.99398	1.88484	1.93703	1.98346	-0.0464234	-10.4745	0	0	TRUE	2721-2723:0.0;3683:0.0	2	0	311	0	0	2.49415
T.britovi_10_helminth	T03_16184.2	Yip1	Tetraspanin	PF04893.18	223	669	670	756	PF00335.21	757	1485	86	1551	410	150	1.35315	0.763772	1.33301	1.3446	-0.0115967	-2.58439	0.0097733	0.00998005	TRUE	670-677:0.0;1495-1529:0.0	2	0	7	0	0	0.90309
T.britovi_10_helminth	T03_16184.1	Yip1	Tetraspanin	PF04893.18	223	669	670	750	PF00335.21	751	1464	80	1530	392	150	1.0374	0.547881	1.25062	1.02982	0.220794	40.589	0	0	TRUE	670-765:0.0;1474-1508:0.0	2	0	1	0	0	0.30103
T.britovi_10_helminth	T03_4900.1	MafB19-deam	CSD	PF14437.7	10	372	373	702	PF00313.23	703	900	329	990	284	150	1.03998	1.90532	1.0119	1.03239	-0.0204936	-3.77387	0.00016193	0.000166762	TRUE	131-220:0.0;503-512:0.0	2	0	88	0	0	1.94939
T.britovi_10_helminth	T03_16873.4	Med30	DUF2358	PF11315.9	397	771	772	1155	PF10184.10	1156	1548	383	1656	473	150	0.830631	0.942912	1.09358	0.823694	0.269888	43.1732	0	0	TRUE	20-29:0.0;705-778:0.0	2	0	13	0	0	1.14613
T.britovi_10_helminth	T03_18007.4	LIM	PCI	PF00412.23	631	795	796	4626	PF01399.28	4627	4938	3830	5034	9326	150	1.86173	1.87134	2.08047	1.85161	0.228853	54.4075	0	0	TRUE	2721-2723:0.0;3683:0.0	2	0	327	0	0	2.51587
T.britovi_10_helminth	T03_14999.1	Ank_2	E1_dh	PF12796.8	415	696	697	1215	PF00676.21	1216	2112	518	2214	489	150	1.16328	1.01408	1.06823	1.15531	-0.08708	-17.384	0	0	TRUE	20-197:0.0;839-881:0.0	2	0	23	0	0	1.38021
T.britovi_10_helminth	T03_12194.1	CC	EB	PF04942.15	2203	2274	2275	2592	PF01683.19	2593	2820	317	3255	146	150	0.760716	0.84373	1.09262	0.753994	0.338628	51.7144	0	0	TRUE	20-175:0.0;927-936:0.0	2	3	12	0.25	0.60206	1.11394
T.britovi_10_helminth	T03_18074.1	G-alpha	PMM	PF00503.21	58	1071	1072	1335	PF03332.14	1336	2055	263	2061	254	150	0.823909	1.03156	0.73551	0.816992	-0.0814818	-12.976	0	0	TRUE	20-23:0.0;1102-1260:0.0	2	0	4	0	0	0.69897
T.britovi_10_helminth	T03_14007.3	tRNA-synt_1g	His_Phos_2	PF09334.12	85	1155	1156	1782	PF00328.23	1783	2700	626	3156	1147	150	1.45455	1.17558	1.31605	1.44569	-0.129642	-30.2323	0	0	TRUE	1633-1732:0.0;2989-3134:0.0	2	0	59	0	0	1.77815
T.britovi_10_helminth	T03_3296.3	WD40	WD40	PF00400.33	748	831	832	879	PF00400.33	880	954	47	1401	971	150	1.60425	1.59911	1.43944	1.59493	-0.155489	-37.7593	0	0	TRUE	1019-1145:0.0;1369-1379:0.0	2	41	50	0.82	1.62325	1.70757
T.britovi_10_helminth	T03_10935.5	Tim17	RhoGEF	PF02466.20	172	516	517	1065	PF00621.21	1066	1593	548	1926	423	150	0.738413	0.972572	1.1109	0.73176	0.379136	57.0589	0	0	TRUE	537:0.0;1305-1346:0.0	2	0	17	0	0	1.25527
T.britovi_10_helminth	T03_4240.1	NUDIX	Ribosomal_L27A	PF00293.29	187	603	604	786	PF00828.20	787	1050	182	1062	1260	150	2.24217	2.14492	2.01223	2.23087	-0.218644	-42.7298	0	0	TRUE	20-37:0.0;678-778:0.0	2	0	72	0	0	1.86332
T.britovi_10_helminth	T03_7649.2	Ribosomal_S9	EF-hand_6	PF00380.20	931	1083	1084	1269	PF13405.7	1270	1359	185	1689	1156	150	1.3855	1.47937	1.20832	1.37685	-0.168529	-38.1548	0	0	TRUE	20-30:0.0;919-1142:0.0	2	0	25	0	0	1.41497
T.britovi_10_helminth	T03_1996.2	MitMem_reg	Peptidase_M3	PF13012.7	466	777	778	1368	PF01432.21	1369	2661	590	2691	274	150	1.06419	0.775695	0.883993	1.05654	-0.172543	-32.2906	0	0	TRUE	222:0.0;769-820:0.0	2	0	7	0	0	0.90309
T.britovi_10_helminth	T03_12863.1	dCMP_cyt_deam_1	Ribosomal_S21e	PF00383.24	100	438	439	612	PF01249.19	613	798	173	816	911	150	1.64293	2.22069	2.00635	1.63348	0.372867	90.9448	0	0	TRUE	20-67:0.0;570-610:0.0	2	0	70	0	0	1.85126
T.britovi_10_helminth	T03_15371.3	bZIP_1	RabGAP-TBC	PF00170.22	517	684	685	2142	PF00566.19	2143	2628	1457	2784	2261	150	1.68526	1.72882	1.41287	1.67569	-0.262815	-64.2112	0	0	TRUE	1585-1588:0.0;2684-2762:0.0	2	0	117	0	0	2.07188
T.britovi_10_helminth	T03_15371.2	bZIP_1	RabGAP-TBC	PF00170.22	517	684	685	2130	PF00566.19	2131	2616	1445	2772	2234	150	1.56526	1.72111	1.30121	1.55605	-0.254844	-61.4514	0	0	TRUE	1614-1626:0.0;2672-2750:0.0	2	0	106	0	0	2.02938
T.britovi_10_helminth	T03_9169.3	WH2	polyprenyl_synt	PF02205.21	1888	1941	1942	2607	PF00348.18	2608	3156	665	3291	3055	150	0.728504	1.33177	1.23993	0.721882	0.518049	77.4613	0	0	TRUE	20-113:0.0;2043-2062:0.0	2	0	50	0	0	1.70757
T.britovi_10_helminth	T03_12846.3	Rft-1	Proteasome	PF04506.14	46	1596	1597	1734	PF00227.27	1735	2277	137	2349	756	150	1.03927	1.49861	0.744055	1.03169	-0.287638	-52.9434	0	0	TRUE	963-971:0.0;1637:0.0	2	0	22	0	0	1.36173
T.britovi_10_helminth	T03_2053.1	MIR	zf-RING_2	PF02815.20	142	426	427	1377	PF13639.7	1378	1509	950	2016	875	150	1.19701	1.35325	1.79197	1.18895	0.603021	122.961	0	0	TRUE	614-807:0.0;1130-1135:0.0	2	0	37	0	0	1.57978
T.britovi_10_helminth	T03_8929.1	FUN14	adh_short	PF04930.16	61	336	337	525	PF00106.26	526	1119	188	1311	395	150	1.64381	1.00752	1.16288	1.63436	-0.471485	-115.006	0	0	TRUE	335-365:0.0;1258-1289:0.0	2	0	15	0	0	1.20412
T.britovi_10_helminth	T03_8929.2	FUN14	adh_short	PF04930.16	61	336	337	525	PF00106.26	526	1119	188	1386	397	150	1.70732	0.624451	1.18568	1.69768	-0.511996	-125.04	0	0	TRUE	335-365:0.0;1325-1364:0.0	2	0	8	0	0	0.954243
T.britovi_10_helminth	T03_7649.4	Ribosomal_S9	EF-hand_6	PF00380.20	886	1206	1207	1392	PF13405.7	1393	1482	185	1812	1476	150	1.69577	1.15028	1.16863	1.68616	-0.517529	-126.433	0	0	TRUE	20-30:0.0;1204-1265:0.0	2	0	19	0	0	1.30103
T.britovi_10_helminth	T03_16873.2	Med30	DUF2358	PF11315.9	541	915	916	1299	PF10184.10	1300	1692	383	1800	478	150	0.985995	1.07805	0.467813	0.978578	-0.510765	-90.7089	0	0	TRUE	20-173:0.0;849-922:0.0	2	0	19	0	0	1.30103
T.britovi_10_helminth	T03_15680.3	Aldedh	Peptidase_C1	PF00171.23	154	1566	1567	1776	PF00112.24	1777	2502	209	2523	122	150	0.569521	0	0	0.563389	-0.563389	-76.1151	0	0	TRUE	1526-1679:0.0;2468-2501:0.0	2	0	0	0	0	0
T.britovi_10_helminth	T03_5305.1	Alg14	Peptidase_C1	PF08660.12	115	618	619	867	PF00112.24	868	1581	248	1656	458	150	1.6432	0.712704	0.854723	1.63375	-0.77903	-190.015	0	0	TRUE	663-791:0.0;1589-1634:0.0	2	0	5	0	0	0.778151
T.britovi_10_helminth	T03_8373.1	CBF	PI3_PI4_kinase	PF03914.18	700	1140	1141	1572	PF00454.28	1573	2397	431	2556	654	150	1.46124	0.574835	0.706278	1.45236	-0.74608	-174.427	0	0	TRUE	1278:0.0;2494-2534:0.0	2	0	45	0	0	1.66276
T.britovi_10_helminth	T03_5430.1	Cgr1	Translin	PF03879.15	46	348	349	498	PF01997.17	499	1092	149	1137	294	150	1.91481	0.880814	1.17978	1.90453	-0.724745	-169.2	0	0	TRUE	385-430:0.0;1095-1115:0.0	2	0	15	0	0	1.20412
T.britovi_10_helminth	T03_11593.1	Clat_adaptor_s	CytochromB561_N	PF01217.21	55	468	469	1704	PF09786.10	1705	2490	1235	2523	1973	150	1.13666	2.01251	2.12998	1.12878	1.0012	196.493	0	0	TRUE	20-35:0.0;502-506:0.0	2	0	225	0	0	2.35411
T.britovi_10_helminth	T03_8188.5	COQ7	PK_Tyr_Ser-Thr	PF03232.14	67	501	502	633	PF07714.18	634	987	131	1065	60	150	1.14599	0.557944	0.226971	1.13807	-0.911103	-179.887	0	0	TRUE	497-792:0.0;1020-1043:0.0	2	0	0	0	0	0
T.britovi_10_helminth	T03_11067.1	Homeodomain	Nuc_sug_transp	PF00046.30	178	348	349	606	PF04142.16	607	978	257	1161	182	150	1.62596	1.34722	0.957859	1.61657	-0.65871	-160.409	0	0	TRUE	518-520:0.0;1108-1139:0.0	2	0	59	0	0	1.77815
T.britovi_10_helminth	T03_2234.2	Innexin	Enkurin	PF00876.19	202	1278	1279	2451	PF13864.7	2452	2652	1172	2703	2578	150	2.01928	1.97025	0.481421	2.00868	-1.52726	-340.336	0	0	TRUE	1658-1765:0.0;2655-2681:0.0	2	0	398	0	0	2.60097
T.britovi_10_helminth	T03_10822.1	Integrase_H2C2	DDE_Tnp_1_7	PF17921.2	202	378	379	885	PF13843.7	886	1161	506	1374	76	150	1.24184	0.545168	0	1.23364	-1.23364	-258.503	0	0	TRUE	611-1173:0.0;1342-1352:0.0	2	0	15	0	0	1.20412
T.britovi_10_helminth	T03_6876.1	Isochorismatase	Pkinase	PF00857.21	40	192	193	336	PF00069.26	337	1098	143	1227	803	150	0.821347	1.17165	1.64216	0.814438	0.827718	131.59	0	0	TRUE	171-181:0.0;1046:0.0	2	8	20	0.4	0.954243	1.32222
T.britovi_10_helminth	T03_16873.3	Med30	DUF2358	PF11315.9	397	612	613	1209	PF10184.10	1210	1602	596	1710	593	150	1.75315	1.39875	0.940141	1.74337	-0.803224	-195.448	0	0	TRUE	20-29:0.0;832:0.0	2	0	103	0	0	2.01703
T.britovi_10_helminth	T03_12058.1	Ribosomal_L1	ThiF	PF00687.22	70	639	640	675	PF00899.22	676	2220	35	2268	1549	150	2.08067	0.456535	1.23335	2.06988	-0.836526	-180.409	0	0	TRUE	645:0.0;1874-1894:0.0	2	0	15	0	0	1.20412
T.britovi_10_helminth	T03_9058.1	S10_plectin	OST3_OST6	PF03501.16	7	279	280	579	PF04756.14	580	933	299	942	1412	150	2.52648	2.29877	1.62462	2.51431	-0.889685	-143.774	0	0	TRUE	429:0.0851;433-538:0.0	2	0	690	0	0	2.83948
T.britovi_10_helminth	T03_2834.1	zf-HIT	Ribosomal_L21p	PF04438.17	4	96	97	531	PF00829.22	532	831	434	837	352	150	1.6425	1.90762	0.920297	1.63305	-0.712756	-173.84	0	0	TRUE	448:0.0;809-815:0.0	2	0	167	0	0	2.22531
T.britovi_10_helminth	T03_8153.1	Ank_4	CSN8_PSD8_EIF3K	PF13637.7	361	519	520	2823	PF10075.10	2824	3234	2303	3297	4382	150	2.26015	2.31522	2.25913	2.2488	0.010333	1.99589	0.0459806	0.0467129	TRUE	20-83:0.0;316:0.0	2	12	468	0.025641	1.11394	2.67117
T.britovi_10_helminth	T03_5638.2	TACC_C	Ribosomal_L20	PF05010.15	508	1062	1063	1146	PF00453.19	1147	1446	83	1515	602	150	1.40848	0.791724	1.33746	1.39976	-0.0623042	-14.2545	0	0	TRUE	20-39:0.0;1052:0.0	2	7	9	0.777778	0.90309	1
T.britovi_10_helminth	T03_534.1	CBM_20	GDPD	PF00686.20	154	348	349	1086	PF03009.18	1087	1914	737	2115	1326	150	1.82707	1.94432	2.03694	1.81706	0.219882	52.7762	0	0	TRUE	20-117:0.0;1958-2093:0.0	2	28	170	0.164706	1.4624	2.233
T.britovi_10_helminth	T03_673.3	Suf	Actin	PF05843.15	1123	1653	1654	2001	PF00022.20	2002	3279	347	3285	1662	150	1.67581	1.40216	1.42476	1.66626	-0.241503	-58.9987	0	0	TRUE	784-829:0.0;1946:0.0	2	0	76	0	0	1.88649
T.britovi_10_helminth	T03_15448.1	COX6C	Neur_chan_LBD	PF02937.16	58	264	265	339	PF02931.24	340	846	74	1551	1056	150	2.09666	0.821295	1.54018	2.08581	-0.545629	-116.613	0	0	TRUE	20-46:0.0;282:0.0	2	0	157	0	0	2.19866
T.britovi_10_helminth	T03_15554.2	DGCR6	HSBP1	PF07324.12	40	435	436	633	PF06825.13	634	741	197	783	793	150	1.82143	1.50453	0.853067	1.81144	-0.958372	-230.344	0	0	TRUE	434:0.0;670-761:0.0	2	0	61	0	0	1.79239
T.britovi_10_helminth	T03_233.2	DUF2045	His_Phos_1	PF09741.10	130	825	826	1671	PF00300.23	1672	2232	845	2337	1525	150	1.87937	1.93132	0.746998	1.86919	-1.12219	-265.307	0	0	TRUE	1263-1269:0.0;2282-2315:0.0	2	0	241	0	0	2.38382
T.britovi_10_helminth	T03_13875.1	EF_TS	XendoU	PF00889.20	265	990	991	1059	PF09412.11	1060	1815	68	1851	523	150	1.80006	0.499607	0.636159	1.79013	-1.15397	-278.667	0	0	TRUE	986-989:0.0;1790-1829:0.0	2	0	3	0	0	0.60206
T.britovi_10_helminth	T03_15427.1	L51_S25_CI-B8	L51_S25_CI-B8	PF05047.17	85	234	235	426	PF05047.17	427	576	191	810	708	150	2.485	1.30665	1.65737	2.47296	-0.815584	-135.52	0	0	TRUE	271-273:0.0;716-788:0.0	2	0	121	0	0	2.08636
T.britovi_10_helminth	T03_1648.1	Sec1	UPF0239	PF00995.24	226	1905	1906	1938	PF06783.12	1939	2127	32	2154	514	150	1.35093	1.17609	0.531073	1.34239	-0.811312	-180.603	0	0	TRUE	20-114:0.0;1912:0.0	2	0	8	0	0	0.954243
T.britovi_10_helminth	T03_12325.1	WD40	WD40	PF00400.33	649	747	748	930	PF00400.33	931	1038	182	1119	304	150	1.22916	0.484961	0	1.22099	-1.22099	-253.916	0	0	TRUE	899-901:0.0;1047-1097:0.0	2	0	13	0	0	1.14613
T.britovi_10_helminth	T03_10720.3	TAFII55_N	Innexin	PF04658.14	46	471	472	1059	PF00876.19	1060	2124	587	2361	255	150	0.839971	0.934859	0.589756	0.833004	-0.243249	-39.1553	0	0	TRUE	345-351:0.0;939-956:0.0;2261-2339:0.0	3	0	17	0	0	1.25527
T.britovi_10_helminth	T03_17537.1	TPR_8	LIM	PF13181.7	1027	1116	1117	2166	PF00412.23	2167	2331	1049	2571	656	150	1.03875	0.97048	0	1.03117	-1.03117	-189.734	0	0	TRUE	441-457:0.0;1889-2052:0.0;2308-2315:0.0	3	0	26	0	0	1.43136
T.britovi_10_helminth	T03_1026.1	tRNA_int_endo	CN_hydrolase	PF01974.18	466	645	646	4389	PF00795.23	4390	5145	3743	5226	1048	150	1.41395	0.908049	0	1.40521	-1.40521	-322.272	0	0	TRUE	611-689:0.0;2718-2731:0.0;4325-4330:0.0	3	0	26	0	0	1.43136
T.britovi_10_helminth	T03_1325.1	WAP	TIL	PF00095.22	265	393	394	579	PF01826.18	580	759	185	1893	168	150	1.22886	0.878781	0.581052	1.2207	-0.639643	-132.996	0	0	TRUE	20-91:0.0;1033-1061:0.0;1303-1323:0.0	3	4	23	0.173913	0.69897	1.38021
T.britovi_10_helminth	T03_5652.5	Arf	PK_Tyr_Ser-Thr	PF00025.22	61	579	580	1020	PF07714.18	1021	1761	440	3789	1431	150	0.918301	0.900249	1.02863	0.911093	0.11754	19.9428	0	0	TRUE	587:0.0;1519-1524:0.0;2253-2274:0.0	3	0	13	0	0	1.14613
T.britovi_10_helminth	T03_10579.1	Glyco_hydro_19	PAN_1	PF00182.20	649	1149	1150	1458	PF00024.27	1459	1608	308	2259	146	150	0.957409	0.882585	0.955207	0.950081	0.00512595	0.892964	0.371904	0.373998	FALSE	20-43:0.0;1361-1754:0.0;2115-2237:0.0	3	0	21	0	0	1.34242
T.britovi_10_helminth	T03_5652.8	Arf	PK_Tyr_Ser-Thr	PF00025.22	61	579	580	1020	PF07714.18	1021	1761	440	3789	1389	150	1.01819	1.03143	0.854622	1.01067	-0.156053	-28.3206	0	0	TRUE	587:0.0;1520-1525:0.0;2254-2274:0.0	3	0	20	0	0	1.32222
T.britovi_10_helminth	T03_9455.1	Anillin	TMEM237	PF08174.12	526	933	934	1644	PF15383.7	1645	2301	710	2385	723	150	1.23531	1.32257	1.61093	1.22712	0.383807	80.1116	0	0	TRUE	20-94:0.0;517-535:0.0;1344-1365:0.0	3	0	72	0	0	1.86332
T.britovi_10_helminth	T03_10181.1	SYF2	Sulfotransfer_1	PF08231.13	145	573	574	2160	PF00685.28	2161	2715	1586	2910	1156	150	1.94476	1.58987	1.61921	1.93438	-0.315176	-72.7047	0	0	TRUE	567-581:0.0;1022-1026:0.0;2005-2127:0.0	3	0	110	0	0	2.04532
T.britovi_10_helminth	T03_154.2	Methyltransf_8	DNase_II	PF05148.16	514	957	958	1023	PF03265.16	1024	1692	65	1866	46	150	0.25353	0	0	0.248374	-0.248374	-27.881	0	0	TRUE	427-476:0.0;919-1044:0.0;1432-1844:0.0	3	0	0	0	0	0
T.britovi_10_helminth	T03_154.1	Methyltransf_8	DNase_II	PF05148.16	514	1116	1117	1128	PF03265.16	1129	1797	11	1971	67	150	0.294133	0	0	0.288852	-0.288852	-33.1641	0	0	TRUE	427-476:0.0;1121-1149:0.0;1537-1949:0.0	3	0	0	0	0	0
T.britovi_10_helminth	T03_716.3	MA3	EF-hand_6	PF02847.18	1633	1947	1948	2382	PF13405.7	2383	2472	434	2955	2011	150	1.42192	1.64608	2.0068	1.41315	0.593644	136.615	0	0	TRUE	1109-1112:0.0;2192-2284:0.0;2856-2933:0.0	3	0	88	0	0	1.94939
T.britovi_10_helminth	T03_18157.2	Ndufs5	DSS1_SEM1	PF10200.10	1129	1299	1300	1410	PF05160.14	1411	1560	110	1725	836	150	0.444611	0	0	0.438865	-0.438865	-54.9562	0	0	TRUE	20-34:0.0;1056:0.0;1574:0.0	3	0	270	0	0	2.43297
T.britovi_10_helminth	T03_15680.2	Aldedh	Peptidase_C1	PF00171.23	154	1566	1567	1965	PF00112.24	1966	2691	398	2712	130	150	0.668348	0.597134	0	0.661911	-0.661911	-95.1901	0	0	TRUE	1527-1614:0.0;1780-1868:0.0;2657-2690:0.0	3	0	3	0	0	0.60206
T.britovi_10_helminth	T03_8373.3	CBF	PI3_PI4_kinase	PF03914.18	730	1029	1030	1461	PF00454.28	1462	2286	431	2445	529	150	1.46682	0.643498	0.359088	1.45792	-1.09883	-257.429	0	0	TRUE	738-739:0.0;1167:0.0;2383-2423:0.0	3	0	42	0	0	1.63347
T.britovi_10_helminth	T03_1130.1	Cyclin_N	Trypsin	PF00134.24	154	534	535	2169	PF00089.27	2170	2766	1634	2994	1344	150	1.68639	2.00149	0.970193	1.67681	-0.706616	-172.641	0	0	TRUE	20-114:0.0;2028-2114:0.0;2957-2972:0.0	3	0	196	0	0	2.29447
T.britovi_10_helminth	T03_716.2	MA3	EF-hand_6	PF02847.18	1663	1779	1780	2193	PF13405.7	2194	2283	413	2790	1314	150	0.663403	1.65556	1.70491	0.656982	1.04793	150.227	0	0	TRUE	1764-1785:0.0;2011-2095:0.0;2691-2768:0.0	3	0	108	0	0	2.03743
T.britovi_10_helminth	T03_2948.2	Paf1	Aldedh	PF03985.14	103	1323	1324	1773	PF00171.23	1774	3153	449	3495	2211	150	1.82921	0.671892	1.08148	1.81919	-0.737709	-176.971	0	0	TRUE	1352-1458:0.0;3214-3221:0.0;3377-3473:0.0	3	0	50	0	0	1.70757
T.britovi_10_helminth	T03_17537.5	TPR_8	LIM	PF13181.7	1006	1095	1096	2097	PF00412.23	2098	2262	1001	2502	616	150	0.935059	0.972122	0	0.927799	-0.927799	-159.208	0	0	TRUE	1292-1294:0.0;1820-1983:0.0;2239-2246:0.0	3	0	29	0	0	1.47712
T.britovi_10_helminth	T03_10489.1	Nuc_sug_transp	Ran_BP1	PF04142.16	295	1176	1177	1887	PF00638.19	1888	2094	710	2397	1310	150	1.64116	1.59872	1.74841	1.63172	0.116688	28.457	0	0	TRUE	206:0.0;1252-1368:0.0;2360-2375:0.0	3	0	83	0	0	1.92428
T.britovi_10_helminth	T03_3665.1	WD40	WD40	PF00400.33	2449	2556	2557	2910	PF00400.33	2911	3012	353	3414	5690	150	1.44988	1.42385	1.47527	1.44103	0.0342428	7.97093	1.78e-15	1.89e-15	TRUE	20-50:0.0;211-330:0.0;2114-2120:0.0	3	0	54	0	0	1.74036
T.britovi_10_helminth	T03_2101.1	UAA	Ribosomal_L15e	PF08449.12	325	1221	1222	1467	PF00827.18	1468	2034	245	2079	1109	150	1.2754	1.95093	1.50362	1.26709	0.236523	50.5432	0	0	TRUE	20-50:0.0;1206-1213:0.0;1417-1457:0.0	3	0	26	0	0	1.43136
T.britovi_10_helminth	T03_1764.1	Integrase_H2C2	LANC_like	PF17921.2	136	261	262	1230	PF05147.14	1231	2256	968	2262	249	150	1.25833	1.282	0.995575	1.25007	-0.254493	-53.8487	0	0	TRUE	20-123:0.0;412-470:0.0;1031-1032:0.0	3	0	26	0	0	1.43136
T.britovi_10_helminth	T03_18074.2	G-alpha	PMM	PF00503.21	58	1071	1072	1335	PF03332.14	1336	1998	263	2004	253	150	1.04205	0.997194	0.738513	1.03446	-0.295951	-54.5748	0	0	TRUE	20-23:0.0;1102-1269:0.0;1419-1424:0.0	3	0	2	0	0	0.477121
T.britovi_10_helminth	T03_5638.3	TACC_C	Ribosomal_L20	PF05010.15	496	1050	1051	1134	PF00453.19	1135	1434	83	1503	500	150	1.2363	0.918953	0.860538	1.22811	-0.367574	-76.7691	0	0	TRUE	20-39:0.0;295-309:0.0;1040:0.0	3	4	11	0.363636	0.69897	1.07918
T.britovi_10_helminth	T03_3665.4	WD40	WD40	PF00400.33	2770	2877	2878	3231	PF00400.33	3232	3333	353	3735	8632	150	1.32849	1.47132	0.864139	1.32002	-0.45588	-100.31	0	0	TRUE	20-50:0.0;211-330:0.0;2296-2387:0.0	3	0	44	0	0	1.65321
T.britovi_10_helminth	T03_233.1	DUF2045	His_Phos_1	PF09741.10	130	843	844	1698	PF00300.23	1699	2259	854	2364	1116	150	1.69534	1.507	0.837062	1.68574	-0.848674	-207.333	0	0	TRUE	1084-1092:0.0;1290-1296:0.0;2309-2342:0.0	3	0	143	0	0	2.15836
T.britovi_10_helminth	T03_2234.1	Innexin	Enkurin	PF00876.19	202	1278	1279	2400	PF13864.7	2401	2601	1121	2652	1969	150	1.82476	1.60552	0.266178	1.81475	-1.54858	-371.901	0	0	TRUE	1310-1311:0.0;1607-1714:0.0;2604-2630:0.0	3	0	169	0	0	2.23045
T.britovi_10_helminth	T03_13831.1	RRM_1	PAX	PF00076.23	58	267	268	351	PF00292.19	352	717	83	1023	82	150	1.43843	0.781584	0.330835	1.42962	-1.09878	-254.607	0	0	TRUE	292-459:0.0;609-709:0.0;896-1001:0.0	3	0	17	0	0	1.25527
T.britovi_10_helminth	T03_2101.2	UAA	Ribosomal_L15e	PF08449.12	325	1242	1243	1548	PF00827.18	1549	2115	305	2160	1115	150	1.309	2.05022	0.338084	1.30058	-0.962501	-209.579	0	0	TRUE	20-50:0.0;1271-1294:0.0;1498-1538:0.0	3	0	14	0	0	1.17609
T.britovi_10_helminth	T03_11386.1	Vta1	RhoGAP	PF04652.17	193	618	619	1410	PF00620.28	1411	1827	791	2610	1356	150	1.87738	1.59412	1.67515	1.86721	-0.192066	-45.4375	0	0	TRUE	134-140:0.0;931:0.0;2405-2588:0.0	3	0	126	0	0	2.1038
T.britovi_10_helminth	T03_7327.1	Ldl_recept_a	Ldl_recept_a	PF00057.19	1597	1710	1711	1713	PF00057.19	1714	1833	2	2085	468	150	0.456313	0	0	0.450531	-0.450531	-56.8113	0	0	TRUE	20-53:0.0;1710-1836:0.0;1962-2063:0.0	3	0	0	0	0	0
T.britovi_10_helminth	T03_18147.8	DUF726	UPF0004	PF05277.13	643	1653	1654	1872	PF00919.21	1873	2070	218	2127	1614	150	1.51201	0.853515	0.417665	1.50297	-1.0853	-258.132	0	0	TRUE	20-30:0.0;1663:0.0;2100-2105:0.0	3	0	10	0	0	1.04139
T.britovi_10_helminth	T03_18147.7	DUF726	UPF0004	PF05277.13	643	1653	1654	1872	PF00919.21	1873	2070	218	2127	1661	150	1.55845	0.817617	0.695004	1.54926	-0.854257	-205.681	0	0	TRUE	20-30:0.0;1663:0.0;2100-2105:0.0	3	0	9	0	0	1
T.britovi_10_helminth	T03_3086.1	HIT	Frataxin_Cyay	PF01230.24	223	507	508	720	PF01491.17	721	1035	212	1074	1412	150	2.42214	2.0064	1.69233	2.41029	-0.717962	-124.462	0	0	TRUE	20-96:0.0;98:0.0889;525-528:0.0	3	0	255	0	0	2.40824
T.britovi_10_helminth	T03_12828.1	WD40	WD40	PF00400.33	649	747	748	930	PF00400.33	931	1038	182	1119	249	150	0.83044	0.0618314	0	0.823503	-0.823503	-131.716	0	0	TRUE	20-130:0.0;899-901:0.0;1047-1097:0.0	3	0	14	0	0	1.17609
T.britovi_10_helminth	T03_12030.2	Rad1	LBP_BPI_CETP_C	PF02144.17	373	1074	1075	1512	PF02886.18	1513	2148	437	2214	39	150	0.553337	0	0	0.547255	-0.547255	-73.1973	0	0	TRUE	273-330:0.0;865-971:0.0;1121-1679:0.0;1862-2192:0.0	4	0	0	0	0	0
T.britovi_10_helminth	T03_13469.3	DUF1758	Integrase_H2C2	PF05585.13	502	951	952	2661	PF17921.2	2662	2823	1709	2838	117	150	0.477443	0.631396	0	0.471595	-0.471595	-60.2249	0	0	TRUE	20-24:0.0;387-576:0.0;980-1015:0.0;1715-1959:0.0	4	0	13	0	0	1.14613
T.britovi_10_helminth	T03_5652.6	Arf	PK_Tyr_Ser-Thr	PF00025.22	61	579	580	1044	PF07714.18	1045	1785	464	3813	1351	150	1.18955	0.868853	0.882076	1.1815	-0.299426	-60.7728	0	0	TRUE	587:0.0;746-761:0.0;1543-1549:0.0;2278-2298:0.0	4	0	14	0	0	1.17609
T.britovi_10_helminth	T03_716.4	MA3	EF-hand_6	PF02847.18	1609	1923	1924	2358	PF13405.7	2359	2448	434	2931	1823	150	1.44662	1.72529	2.03204	1.43778	0.594259	138.152	0	0	TRUE	1055-1058:0.0;1287-1291:0.0;2168-2260:0.0;2832-2909:0.0	4	0	94	0	0	1.97772
T.britovi_10_helminth	T03_15680.1	Aldedh	Peptidase_C1	PF00171.23	154	1554	1555	1953	PF00112.24	1954	2679	398	2700	124	150	0.639461	0.0945088	0	0.633113	-0.633113	-89.3828	0	0	TRUE	472-601:0.0;1515-1602:0.0;1768-1856:0.0;2645-2678:0.0	4	0	2	0	0	0.477121
T.britovi_10_helminth	T03_9707.2	Moulting_cycle	Filamin	PF04870.17	1111	1596	1597	3150	PF00630.20	3151	3402	1553	4305	524	150	1.2204	1.16954	0	1.21226	-1.21226	-250.767	0	0	TRUE	20-339:0.0;700-909:0.0;1497-1639:0.0;1857-2135:0.0	4	0	24	0	0	1.39794
T.britovi_10_helminth	T03_9707.1	Moulting_cycle	Filamin	PF04870.17	1147	1632	1633	3186	PF00630.20	3187	3438	1553	4341	524	150	1.3131	0.977282	0	1.30468	-1.30468	-284.721	0	0	TRUE	20-339:0.0;700-945:0.0;1533-1675:0.0;1893-2171:0.0	4	0	31	0	0	1.50515
T.britovi_10_helminth	T03_2948.1	Paf1	Aldedh	PF03985.14	103	1323	1324	2043	PF00171.23	2044	3039	719	3381	2190	150	1.82221	0.751728	1.05838	1.81221	-0.753832	-181.15	0	0	TRUE	1352-1458:0.0;1983-2075:0.0;3100-3107:0.0;3263-3359:0.0	4	0	64	0	0	1.81291
T.britovi_10_helminth	T03_781.1	SPT2	C12orf66_like	PF08243.12	1753	2007	2008	2121	PF09404.11	2122	2826	113	3228	1080	150	0.997266	0.979724	1.02814	0.989815	0.0383296	6.85897	7.47e-12	7.86e-12	TRUE	20-66:0.0;1984:0.0;2377:0.0;2511-2518:0.0	4	4	13	0.307692	0.69897	1.14613
T.britovi_10_helminth	T03_781.2	SPT2	C12orf66_like	PF08243.12	1753	2007	2008	2121	PF09404.11	2122	3270	113	3285	1098	150	0.937656	0.694374	1.1422	0.930388	0.211808	36.4094	0	0	TRUE	20-66:0.0;1984:0.0;2377:0.0;2511-2518:0.0	4	0	10	0	0	1.04139
T.britovi_10_helminth	T03_12879.2	Ly-6_related	HLH	PF06579.13	601	900	901	1602	PF00010.27	1603	1773	701	2133	754	150	0.82866	1.52076	1.0919	0.821728	0.270175	43.1622	0	0	TRUE	20-108:0.0;312-382:0.0;1079:0.0;1855:0.0	4	0	70	0	0	1.85126
T.britovi_10_helminth	T03_12879.1	Ly-6_related	HLH	PF06579.13	601	900	901	1602	PF00010.27	1603	1773	701	2289	1005	150	0.929249	1.60317	1.69902	0.922007	0.777014	132.812	0	0	TRUE	20-108:0.0;312-382:0.0;1079:0.0;1855:0.0	4	0	85	0	0	1.9345
T.britovi_10_helminth	T03_2948.3	Paf1	Aldedh	PF03985.14	103	1323	1324	1752	PF00171.23	1753	3132	428	3474	2244	150	1.86507	0.734899	1.00454	1.85494	-0.850399	-201.968	0	0	TRUE	1352-1454:0.0;1619-1647:0.0;3193-3200:0.0;3356-3452:0.0	4	0	66	0	0	1.82607
T.britovi_10_helminth	T03_12030.1	Rad1	LBP_BPI_CETP_C	PF02144.17	373	1083	1084	1704	PF02886.18	1705	2340	620	2406	56	150	0.695659	0	0	0.689138	-0.689138	-100.866	0	0	TRUE	273-330:0.0;1101-1163:0.0;1313-1871:0.0;2054-2384:0.0	4	0	2	0	0	0.477121
T.britovi_10_helminth	T03_1241.3	RhoGEF	SLBP_RNA_bind	PF00621.21	376	789	790	2124	PF15247.7	2125	2322	1334	2607	383	150	0.779548	0.869715	0	0.772768	-0.772768	-119.491	0	0	TRUE	20-126:0.0;290-334:0.0;1140-1186:0.0;1353-1490:0.0	4	0	26	0	0	1.43136
T.britovi_10_helminth	T03_3665.3	WD40	WD40	PF00400.33	2770	2877	2878	3174	PF00400.33	3175	3276	296	3678	8606	150	1.644	1.27481	0	1.63455	-1.63455	-398.711	0	0	TRUE	20-50:0.0;211-330:0.0;2296-2387:0.0;3118-3123:0.0	4	0	70	0	0	1.85126
T.britovi_10_helminth	T03_2587.1	YjeF_N	Chromo	PF03853.16	136	609	610	1602	PF00385.25	1603	1746	992	2184	575	150	0.999175	1.8602	0	0.991717	-0.991717	-177.693	0	0	TRUE	20-28:0.0;258-269:0.0;624-735:0.0;885-1534:0.0	4	0	33	0	0	1.53148
T.britovi_10_helminth	T03_3345.1	NTP_transf_7	NTP_transf_7	PF07984.13	676	1206	1207	1341	PF07984.13	1342	1734	134	2463	12077	150	2.8773	3.08531	2.94269	2.86404	0.0786497	10.1509	0	0	TRUE	158-266:0.0;627:0.0;2242-2258:0.0;2261:0.0435	4	459	554	0.82852	2.66276	2.74429
T.britovi_10_helminth	T03_13875.2	EF_TS	XendoU	PF00889.20	247	339	340	777	PF09412.11	778	1533	437	1566	184	150	0.857592	1.0914	0.546686	0.850571	-0.303885	-49.4965	0	0	TRUE	20-117:0.0;381-394:0.0;704-707:0.0;1508-1544:0.0	4	0	39	0	0	1.60206
T.britovi_10_helminth	T03_17920.1	Ist1	Dopey_N	PF03398.15	49	531	532	1002	PF04118.15	1003	1893	470	7005	1961	150	1.31103	1.60655	0.93065	1.30261	-0.371959	-81.0816	0	0	TRUE	902-919:0.0;1084-1175:0.0;1711-1717:0.0;2872-2897:0.0;3052-3102:0.0	5	0	97	0	0	1.99123
T.britovi_10_helminth	T03_7065.1	V-SNARE_C	DC_STAMP	PF12352.9	382	519	520	2511	PF07782.14	2512	3081	1991	3423	288	150	1.22354	0.806527	0.971829	1.21539	-0.243566	-50.4801	0	0	TRUE	519-534:0.0;1205-1219:0.0;1348-1350:0.0;1835-1863:0.0;2284-2403:0.0	5	0	20	0	0	1.32222
T.britovi_10_helminth	T03_18157.1	Ndufs5	DSS1_SEM1	PF10200.10	1129	1266	1267	1422	PF05160.14	1423	1566	155	1965	423	150	1.89866	1.69825	0.640978	1.88843	-1.24745	-292.971	0	0	TRUE	20-34:0.0;1056:0.0;1261-1312:0.0;1553-1554:0.0;1729-1752:0.0	5	0	147	0	0	2.17026
T.britovi_10_helminth	T03_9315.2	Complex1_49kDa	SMC_hinge	PF00346.20	622	1428	1429	2781	PF06470.14	2782	3120	1352	4224	942	150	1.16816	1.17073	1.19506	1.16018	0.0348755	6.98389	3.11e-12	3.28e-12	TRUE	1424-1473:0.0;2063-2066:0.0;2494-2502:0.0;3306-3308:0.0;3495:0.0	5	0	36	0	0	1.5682
T.britovi_10_helminth	T03_17537.2	TPR_8	LIM	PF13181.7	985	1062	1063	2106	PF00412.23	2107	2271	1043	2511	445	150	0.724906	1.02313	0	0.718295	-0.718295	-107.151	0	0	TRUE	441-457:0.0;922-983:0.0;1252:0.0;1829-1992:0.0;2248-2255:0.0	5	0	34	0	0	1.54407
T.britovi_10_helminth	T03_11386.2	Vta1	RhoGAP	PF04652.17	193	618	619	1410	PF00620.28	1411	1827	791	3759	1288	150	1.91522	1.56694	1.07253	1.90493	-0.832397	-194.302	0	0	TRUE	134-140:0.0;931:0.0;1877-1964:0.0;2880-3040:0.0;3554-3737:0.0	5	0	117	0	0	2.07188
T.britovi_10_helminth	T03_2525.2	WD40	Renin_r	PF00400.33	2815	2898	2899	4338	PF07850.15	4339	4581	1439	4587	4374	150	2.0915	1.83515	0.980256	2.08067	-1.10041	-235.876	0	0	TRUE	20-114:0.0;1550:0.0;2451-2456:0.0;3185:0.0;3635:0.0	5	0	146	0	0	2.16732
T.britovi_10_helminth	T03_3345.2	NTP_transf_7	NTP_transf_7	PF07984.13	676	1206	1207	1341	PF07984.13	1342	1455	134	2268	8378	150	2.61999	2.97373	2.57162	2.60753	-0.0359177	-5.45502	5.05e-08	5.26e-08	TRUE	158-266:0.0;627:0.0;1447-1578:0.0;2047-2063:0.0;2066:0.0588	5	369	525	0.702857	2.5682	2.72099
T.britovi_10_helminth	T03_1934.3	EB	Pkinase	PF01683.19	1159	1344	1345	1599	PF00069.26	1600	2274	254	2871	527	150	0.911759	0.39964	0.122519	0.904571	-0.782052	-132.106	0	0	TRUE	20-100:0.0;1470-1499:0.0;2099-2286:0.0;2453-2541:0.0;2676-2683:0.0	5	0	9	0	0	1
T.britovi_10_helminth	T03_1934.2	EB	Pkinase	PF01683.19	1192	1377	1378	1632	PF00069.26	1633	2307	254	2904	524	150	1.28242	0.530476	0.0677732	1.27409	-1.20632	-258.814	0	0	TRUE	20-104:0.0;1503-1532:0.0;2132-2319:0.0;2486-2574:0.0;2709-2716:0.0	5	0	26	0	0	1.43136
T.britovi_10_helminth	T03_1934.1	EB	Pkinase	PF01683.19	1231	1416	1417	1671	PF00069.26	1672	2346	254	2943	538	150	1.33848	0.684423	0.0705167	1.32997	-1.25946	-278.578	0	0	TRUE	20-30:0.0;1542-1571:0.0;2171-2358:0.0;2525-2613:0.0;2748-2755:0.0	5	0	21	0	0	1.34242
T.britovi_10_helminth	T03_17947.3	PDGF	AMP-binding	PF00341.18	265	522	523	1203	PF00501.29	1204	2595	680	3018	449	150	1.56565	0.99757	0.0248582	1.55644	-1.53158	-369.347	0	0	TRUE	808-912:0.0;1090-1095:0.0;1251-1351:0.0;2012-2053:0.0;2706-2838:0.0;2988-2996:0.0	6	0	40	0	0	1.61278
T.britovi_10_helminth	T03_17947.2	PDGF	AMP-binding	PF00341.18	370	627	628	1308	PF00501.29	1309	2700	680	3123	516	150	1.59741	1.10876	0.0227909	1.5881	-1.56531	-379.726	0	0	TRUE	913-1017:0.0;1195-1200:0.0;1356-1456:0.0;2117-2158:0.0;2811-2943:0.0;3093-3101:0.0	6	0	39	0	0	1.60206
T.britovi_10_helminth	T03_17947.1	PDGF	AMP-binding	PF00341.18	370	627	628	1302	PF00501.29	1303	2694	674	3117	447	150	1.51001	0.741122	0.246943	1.50098	-1.25404	-298.084	0	0	TRUE	786-792:0.0;937-1039:0.0;1189-1194:0.0;1350-1450:0.0;2111-2152:0.0;2805-2937:0.0;3087-3095:0.0	7	0	28	0	0	1.4624
T.britovi_10_helminth	T03_5652.7	Arf	PK_Tyr_Ser-Thr	PF00025.22	61	579	580	1044	PF07714.18	1045	1785	464	4386	1550	150	1.07052	0.854861	0.94556	1.06284	-0.11728	-22.0408	0	0	TRUE	587:0.0;746-761:0.0;1544-1548:0.0;2193-2203:0.0;3146-3231:0.0;4154-4187:0.0;4360-4364:0.0	7	0	13	0	0	1.14613
T.murrelli_14_helminth	T05_10047.1	DUF2045	His_Phos_1	PF09741.10	130	843	844	1629	PF00300.23	1630	2190	785	2295	2146	150	1.74895	1.90546	1.79992	1.73918	0.0607418	14.7875	0	0	TRUE	None	0	15	169	0.0887574	1.20412	2.23045
T.murrelli_14_helminth	T05_1953.2	Arf	PK_Tyr_Ser-Thr	PF00025.22	10	528	529	993	PF07714.18	994	1791	464	3867	3633	150	1.88679	1.49797	1.62348	1.8766	-0.253115	-59.6923	0	0	TRUE	None	0	0	70	0	0	1.85126
T.murrelli_14_helminth	T05_1953.1	Arf	PK_Tyr_Ser-Thr	PF00025.22	10	528	529	993	PF07714.18	994	1791	464	3867	3732	150	1.94417	1.52495	1.66459	1.93379	-0.269207	-62.1158	0	0	TRUE	None	0	0	76	0	0	1.88649
T.murrelli_14_helminth	T05_10243.3	UQ_con	PP2C_2	PF00179.27	103	519	520	1347	PF13672.7	1348	1899	827	2967	7577	150	2.72864	1.45304	1.64435	2.71585	-1.0715	-151.68	0	0	TRUE	None	0	0	60	0	0	1.78533
T.murrelli_14_helminth	T05_10243.2	UQ_con	PP2C_2	PF00179.27	103	519	520	1347	PF13672.7	1348	1899	827	2982	7310	150	2.75222	1.41646	1.22873	2.73935	-1.51062	-210.663	0	0	TRUE	None	0	0	45	0	0	1.66276
T.murrelli_14_helminth	T05_773.1	RNA_pol_Rpb5_N	RNA_pol_Rpb5_C	PF03871.15	19	273	274	414	PF01191.20	415	591	140	702	788	150	2.22497	2.3984	2.25196	2.21373	0.0382275	7.55412	4.69e-14	4.96e-14	TRUE	None	0	202	304	0.664474	2.3075	2.4843
T.murrelli_14_helminth	T05_14045.1	WD40	WD40	PF00400.33	154	255	256	597	PF00400.33	598	708	341	1167	1128	150	2.18475	1.90819	2.21615	2.17363	0.0425238	8.62008	0	0	TRUE	None	0	51	145	0.351724	1.716	2.16435
T.murrelli_14_helminth	T05_3775.1	PGK	PCNP	PF00162.20	31	1221	1222	1320	PF15473.7	1321	1671	98	1692	5629	150	2.66559	2.16922	2.66476	2.65299	0.0117663	1.73457	0.0828562	0.0839015	FALSE	None	0	1	452	0.00221239	0.30103	2.6561
T.murrelli_14_helminth	T05_12878.4	Na_H_Exchanger	DSPc	PF00999.22	373	1440	1441	1695	PF00782.21	1696	2079	254	2535	2033	150	1.46237	1.34712	1.51913	1.45348	0.0656478	15.3544	0	0	TRUE	None	0	0	52	0	0	1.72428
T.murrelli_14_helminth	T05_760.1	WD40	WD40	PF00400.33	748	831	832	879	PF00400.33	880	951	47	1935	2606	150	1.9672	2.01912	2.0257	1.95676	0.068947	15.7506	0	0	TRUE	None	0	95	115	0.826087	1.98227	2.06446
T.murrelli_14_helminth	T05_5345.3	Tmemb_14	Adaptin_binding	PF03647.14	10	273	274	750	PF10199.10	751	1047	476	1104	2009	150	1.99918	2.00967	2.00935	1.98863	0.0207124	4.66168	3.19e-06	3.31e-06	TRUE	None	0	0	209	0	0	2.32222
T.murrelli_14_helminth	T05_11201.1	Synapsin	Synapsin_C	PF02078.17	322	597	598	600	PF02750.15	601	1209	2	1533	362	150	1.25097	1.20412	1.40981	1.24273	0.167081	35.2007	0	0	TRUE	None	0	16	16	1	1.23045	1.23045
T.murrelli_14_helminth	T05_6875.1	ORC3_N	VMA21	PF07034.12	529	924	925	1947	PF09446.11	1948	2136	1022	2187	596	150	1.69285	1.74059	1.81996	1.68325	0.136709	33.3995	0	0	TRUE	None	0	0	81	0	0	1.91381
T.murrelli_14_helminth	T05_7535.1	zf-TRAF_2	F-box_4	PF15965.6	16	279	280	960	PF15966.6	961	1272	680	1293	111	150	0.810375	1.18276	1.01866	0.8035	0.215163	33.9573	0	0	TRUE	None	0	6	30	0.2	0.845098	1.49136
T.murrelli_14_helminth	T05_1342.1	WD40	WD40	PF00400.33	223	303	304	453	PF00400.33	454	561	149	1122	1482	150	2.1777	2.3412	2.28693	2.1666	0.120329	24.4995	0	0	TRUE	None	0	147	265	0.554717	2.17026	2.42488
T.murrelli_14_helminth	T05_2856.1	RNA_pol_Rpb5_N	RNA_pol_Rpb5_C	PF03871.15	16	279	280	411	PF01191.20	412	630	131	636	2486	150	2.66768	2.93894	2.55394	2.65508	-0.101132	-14.8884	0	0	TRUE	None	0	792	977	0.810645	2.89927	2.99034
T.murrelli_14_helminth	T05_15230.1	Ribosomal_L2	Ribosomal_L2_C	PF00181.24	40	270	271	291	PF03947.19	292	669	20	780	8382	150	3.18543	3.22785	3.23441	3.17123	0.0631813	6.8401	8.51e-12	8.96e-12	TRUE	None	0	1470	1861	0.789898	3.16761	3.26998
T.murrelli_14_helminth	T05_15715.1	WD40	WD40	PF00400.33	868	978	979	1008	PF00400.33	1009	1125	29	1395	341	150	1.4935	1.51851	1.45295	1.48452	-0.0315664	-7.46424	9.28e-14	9.82e-14	TRUE	None	0	26	35	0.742857	1.43136	1.5563
T.murrelli_14_helminth	T05_8311.1	Exo_endo_phos	zf-GRF	PF03372.24	13	840	841	1239	PF06839.13	1240	1389	398	1392	1214	150	1.96362	2.30443	1.87107	1.95319	-0.0821213	-18.7901	0	0	TRUE	None	0	123	282	0.43617	2.09342	2.45179
T.murrelli_14_helminth	T05_12099.2	MATH	UCH	PF00917.27	292	648	649	702	PF00443.30	703	1614	53	1665	3276	150	2.05078	2.19718	2.21933	2.04008	0.179257	39.2971	0	0	TRUE	None	0	126	173	0.728324	2.1038	2.24055
T.murrelli_14_helminth	T05_8331.1	CHD5	Pkinase	PF04420.15	34	435	436	516	PF00069.26	517	1287	80	1419	994	150	2.08004	1.10139	1.95852	2.06924	-0.110721	-23.8871	0	0	TRUE	None	0	7	38	0.184211	0.90309	1.59106
T.murrelli_14_helminth	T05_1370.1	Peptidase_C48	SHQ1	PF02902.20	241	555	556	1197	PF04925.16	1198	1716	641	1938	2027	150	1.7543	1.74177	1.96396	1.74451	0.219449	53.3908	0	0	TRUE	None	0	1	131	0.00763359	0.30103	2.12057
T.murrelli_14_helminth	T05_5540.1	WD40	WD40	PF00400.33	130	234	235	771	PF00400.33	772	885	536	1074	786	150	1.91578	2.02013	2.12391	1.90549	0.218419	50.9735	0	0	TRUE	None	0	42	176	0.238636	1.63347	2.24797
T.murrelli_14_helminth	T05_11508.2	Suf	Actin	PF05843.15	1006	1536	1537	1884	PF00022.20	1885	3162	347	3168	2328	150	1.68893	1.61862	1.92723	1.67934	0.247887	60.5637	0	0	TRUE	None	0	0	88	0	0	1.94939
T.murrelli_14_helminth	T05_2574.1	EF_TS	XendoU	PF00889.20	265	990	991	1059	PF09412.11	1060	1815	68	1851	3452	150	2.1034	1.8754	2.31868	2.09254	0.226144	48.1451	0	0	TRUE	None	0	18	182	0.0989011	1.27875	2.26245
T.murrelli_14_helminth	T05_13400.1	ELMO_CED12	CAP_C	PF04727.14	442	915	916	1809	PF08603.12	1810	2274	893	2283	7100	150	2.47243	2.70974	2.66442	2.46042	0.203993	34.1841	0	0	TRUE	None	0	50	875	0.0571429	1.70757	2.9425
T.murrelli_14_helminth	T05_5474.1	SpoU_sub_bind	Metallophos_2	PF08032.13	223	462	463	477	PF12850.8	478	942	14	1020	1847	150	1.96784	1.31667	2.21759	1.95739	0.260193	59.4227	0	0	TRUE	None	0	1	27	0.037037	0.30103	1.44716
T.murrelli_14_helminth	T05_11265.3	WD40	WD40	PF00400.33	679	774	775	798	PF00400.33	799	903	23	1317	2080	150	2.31869	2.30803	2.11053	2.30716	-0.196638	-36.5417	0	0	TRUE	None	0	207	216	0.958333	2.31806	2.33646
T.murrelli_14_helminth	T05_9440.1	Ribosomal_L18A	Cytochrom_C	PF01775.18	25	426	427	540	PF00034.22	541	831	113	840	3974	150	2.57312	1.97191	2.3286	2.5608	-0.232201	-36.3747	0	0	TRUE	None	0	0	443	0	0	2.64738
T.murrelli_14_helminth	T05_5474.2	SpoU_sub_bind	Metallophos_2	PF08032.13	178	417	418	432	PF12850.8	433	897	14	975	1755	150	1.99762	1.42488	2.27216	1.98708	0.285072	64.2086	0	0	TRUE	None	0	1	35	0.0285714	0.30103	1.5563
T.murrelli_14_helminth	T05_12324.1	Ribosomal_L18A	Cytochrom_C	PF01775.18	25	426	427	540	PF00034.22	541	831	113	840	4041	150	2.61817	1.96963	2.36558	2.60571	-0.240135	-36.5145	0	0	TRUE	None	0	0	434	0	0	2.63849
T.murrelli_14_helminth	T05_14604.2	Cupin_8	Cast	PF13621.7	517	1122	1123	1662	PF10174.10	1663	3762	539	3933	5653	150	1.82241	1.97914	2.12391	1.81241	0.311493	74.8496	0	0	TRUE	None	0	0	158	0	0	2.2014
T.murrelli_14_helminth	T05_10903.1	CutA1	Methyltransf_PK	PF03091.16	166	438	439	516	PF05891.13	517	1146	77	2100	4172	150	2.28526	1.44376	2.04329	2.27383	-0.23054	-43.8023	0	0	TRUE	None	0	5	60	0.0833333	0.778151	1.78533
T.murrelli_14_helminth	T05_11508.1	Suf	Actin	PF05843.15	1108	1638	1639	1986	PF00022.20	1987	3264	347	3270	2354	150	1.5773	1.6596	1.91207	1.56806	0.344015	83.1578	0	0	TRUE	None	0	0	91	0	0	1.96379
T.murrelli_14_helminth	T05_10047.2	DUF2045	His_Phos_1	PF09741.10	130	825	826	1611	PF00300.23	1612	2172	785	2277	2286	150	1.90533	1.85263	1.67756	1.89508	-0.217511	-50.9606	0	0	TRUE	None	0	18	143	0.125874	1.27875	2.15836
T.murrelli_14_helminth	T05_11863.1	Ala_racemase_N	RNase_PH	PF01168.21	94	711	712	816	PF01138.22	817	1221	104	1446	1883	150	2.36251	1.79578	2.08655	2.35084	-0.264291	-47.6942	0	0	TRUE	None	0	17	129	0.131783	1.25527	2.11394
T.murrelli_14_helminth	T05_15746.1	Ribosomal_S17_N	Ribosomal_S17	PF16205.6	19	228	229	231	PF00366.21	232	441	2	486	3424	150	2.72117	3.00532	2.98773	2.7084	0.279328	39.73	0	0	TRUE	None	0	1068	1087	0.982521	3.02898	3.03663
T.murrelli_14_helminth	T05_2702.1	TACC_C	Ribosomal_L20	PF05010.15	454	1008	1009	1173	PF00453.19	1174	1473	164	1542	2936	150	2.49922	1.77365	2.20688	2.48714	-0.280257	-46.125	0	0	TRUE	None	0	1	157	0.00636943	0.30103	2.19866
T.murrelli_14_helminth	T05_14227.1	WD40	WD40	PF00400.33	37	117	118	432	PF00400.33	433	540	314	999	966	150	1.82076	2.08685	2.18474	1.81077	0.373977	89.8994	0	0	TRUE	None	0	69	183	0.377049	1.8451	2.26482
T.murrelli_14_helminth	T05_14088.1	WD40	WD40	PF00400.33	241	339	340	888	PF00400.33	889	972	548	1107	241	150	1.34102	1.40357	1.08347	1.33251	-0.249043	-55.1583	0	0	TRUE	None	0	12	45	0.266667	1.11394	1.66276
T.murrelli_14_helminth	T05_10903.3	CutA1	Methyltransf_PK	PF03091.16	226	498	499	576	PF05891.13	577	1206	77	2160	4561	150	2.30692	1.46259	1.96926	2.29542	-0.326161	-61.0881	0	0	TRUE	None	0	4	47	0.0851064	0.69897	1.68124
T.murrelli_14_helminth	T05_5621.1	Alg14	Peptidase_C1	PF08660.12	115	618	619	867	PF00112.24	868	1581	248	1599	2030	150	2.01687	1.84991	2.41812	2.00627	0.411847	91.8882	0	0	TRUE	None	0	16	142	0.112676	1.23045	2.15534
T.murrelli_14_helminth	T05_3846.1	Cornichon	Motile_Sperm	PF03311.15	22	405	406	447	PF00635.27	448	723	41	801	1452	150	2.13745	1.99428	2.5637	2.12648	0.437221	91.2358	0	0	TRUE	None	0	11	144	0.0763889	1.07918	2.16137
T.murrelli_14_helminth	T05_3745.2	TIM21	SRR1	PF08294.12	256	609	610	771	PF07985.13	772	921	161	1305	1330	150	1.70656	1.88572	2.19	1.69692	0.493078	120.424	0	0	TRUE	None	0	15	130	0.115385	1.20412	2.11727
T.murrelli_14_helminth	T05_7205.1	ETF	TRAP_beta	PF01012.22	82	639	640	801	PF05753.15	802	1299	161	1335	4186	150	2.36569	2.19421	2.86701	2.35401	0.512995	92.3783	0	0	TRUE	None	0	1	415	0.00240964	0.30103	2.61909
T.murrelli_14_helminth	T05_931.3	Sarcoglycan_1	Mannosyl_trans	PF04790.14	151	780	781	1077	PF05007.14	1078	1884	296	1905	728	150	1.677	1.03604	1.20173	1.66745	-0.465723	-113.777	0	0	TRUE	None	0	0	15	0	0	1.20412
T.murrelli_14_helminth	T05_11450.1	CAP	ShK	PF00188.27	109	567	568	693	PF01549.25	694	816	125	831	134	150	1.32114	1.50997	0.869613	1.31269	-0.443072	-97.1111	0	0	TRUE	None	0	32	40	0.8	1.51851	1.61278
T.murrelli_14_helminth	T05_15402.1	GNT-I	Vps55	PF03071.16	43	1284	1285	1290	PF04133.15	1291	1656	5	1680	538	150	1.2852	1.23045	1.94406	1.27686	0.667203	143.373	0	0	TRUE	None	0	0	40	0	0	1.61278
T.murrelli_14_helminth	T05_14228.1	WRW	Thymidylate_kin	PF10206.10	193	492	493	531	PF02223.18	532	1062	38	1134	1718	150	2.59771	1.61088	1.98103	2.58532	-0.604288	-93.1336	0	0	TRUE	None	0	0	53	0	0	1.73239
T.murrelli_14_helminth	T05_5250.3	TMPIT	HORMA	PF07851.14	25	984	985	993	PF02301.19	994	1428	8	1527	1302	150	1.51843	0.778151	2.1994	1.50937	0.690024	164.429	0	0	TRUE	None	0	6	9	0.666667	0.845098	1
T.murrelli_14_helminth	T05_9663.1	Myb_DNA-bind_2	Ribosomal_L7Ae	PF08914.12	7	207	208	402	PF01248.27	403	681	194	714	2667	150	2.18662	2.2707	2.872	2.1755	0.696498	141.023	0	0	TRUE	None	0	0	359	0	0	2.5563
T.murrelli_14_helminth	T05_5999.1	Aminotran_1_2	zf-Tim10_DDP	PF00155.22	28	1149	1150	1203	PF02953.16	1204	1368	53	1425	578	150	1.82709	0.816609	1.05875	1.81708	-0.758329	-182.014	0	0	TRUE	None	0	5	9	0.555556	0.778151	1
T.murrelli_14_helminth	T05_6383.1	Ribosom_S12_S23	CDP-OH_P_transf	PF00164.26	154	390	391	426	PF01066.22	427	621	35	1032	474	150	2.00459	0.843371	1.13501	1.99403	-0.859022	-192.829	0	0	TRUE	None	0	7	18	0.388889	0.90309	1.27875
T.murrelli_14_helminth	T05_2547.1	C2	RasGAP	PF00168.31	226	534	535	1536	PF00616.20	1537	1848	1001	2835	5194	150	1.26569	1.69377	2.12967	1.25741	0.872266	185.357	0	0	TRUE	None	0	15	116	0.12931	1.20412	2.06819
T.murrelli_14_helminth	T05_4510.1	CLPTM1	Methyltransf_16	PF05602.13	103	1425	1426	2034	PF10294.10	2035	2472	608	2658	1656	150	2.08463	1.68637	1.45058	2.07383	-0.623247	-134.114	0	0	TRUE	None	0	2	116	0.0172414	0.477121	2.06819
T.murrelli_14_helminth	T05_10061.1	MafB19-deam	CSD	PF14437.7	10	372	373	648	PF00313.23	649	846	275	936	2060	150	1.5395	2.29251	2.8299	1.53037	1.29953	311.462	0	0	TRUE	None	0	17	610	0.0278689	1.25527	2.78604
T.murrelli_14_helminth	T05_9168.2	Ribosomal_L1	ThiF	PF00687.22	70	639	640	675	PF00899.22	676	2196	35	2244	7491	150	2.8377	1.10266	1.70128	2.82457	-1.1233	-148.52	0	0	TRUE	None	0	0	48	0	0	1.6902
T.murrelli_14_helminth	T05_9786.1	Astacin	TBCC	PF01400.25	46	603	604	993	PF07986.13	994	1338	389	1860	457	150	1.66315	1.24029	1.09977	1.65364	-0.553869	-135.257	0	0	TRUE	00:52:00	1	0	64	0	0	1.81291
T.murrelli_14_helminth	T05_13063.1	HTH_Tnp_Tc5	HMG_box	PF03221.17	349	525	526	579	PF00505.20	580	735	53	1950	3379	150	0.528001	0.763151	1.82603	0.521998	1.30404	171.721	0	0	TRUE	219-235:0.0	1	0	4	0	0	0.69897
T.murrelli_14_helminth	T05_3768.1	RRM_1	PAX	PF00076.23	58	267	268	351	PF00292.19	352	717	83	1023	486	150	2.1234	1.16774	0.715729	2.11247	-1.39674	-293.909	0	0	TRUE	292-359:0.0	1	0	76	0	0	1.88649
T.murrelli_14_helminth	T05_7361.2	Peptidase_M3	DcpS_C	PF01432.21	805	2034	2035	2328	PF11969.9	2329	2442	293	2607	1418	150	1.45052	1.42867	1.59718	1.44167	0.155502	36.2063	0	0	TRUE	2038-2062:0.0	1	0	79	0	0	1.90309
T.murrelli_14_helminth	T05_6204.2	Sulfotransfer_2	Motile_Sperm	PF03567.15	304	1125	1126	1278	PF00635.27	1279	1548	152	1935	1194	150	1.66421	1.4019	1.79793	1.6547	0.14323	34.9789	0	0	TRUE	1174-1195:0.0	1	0	44	0	0	1.65321
T.murrelli_14_helminth	T05_10998.1	CTP_transf_like	Smg4_UPF3	PF01467.27	280	669	670	1092	PF03467.16	1093	1557	422	2136	8505	150	2.52997	2.38277	2.41503	2.51779	-0.102753	-16.5662	0	0	TRUE	00:20:00	1	0	495	0	0	2.69548
T.murrelli_14_helminth	T05_15086.1	Ras	TM231	PF00071.23	37	561	562	798	PF10149.10	799	1734	236	1755	1528	150	2.12109	1.57391	2.0209	2.11017	-0.0892696	-18.8102	0	0	TRUE	648-767:0.0	1	0	94	0	0	1.97772
T.murrelli_14_helminth	T05_8146.2	Ribosomal_S10	PX	PF00338.23	211	495	496	804	PF00787.25	805	1161	308	1818	2055	150	1.88754	1.57461	2.06186	1.87734	0.184521	43.5047	0	0	TRUE	1509-1614:0.0	1	9	91	0.0989011	1	1.96379
T.murrelli_14_helminth	T05_8207.2	TPR_8	LIM	PF13181.7	1006	1095	1096	2151	PF00412.23	2152	2316	1055	2556	4233	150	2.12678	2.02665	2.02091	2.11584	-0.0949292	-19.9355	0	0	TRUE	1842-1884:0.0	1	0	204	0	0	2.31175
T.murrelli_14_helminth	T05_12235.1	Smg8_Smg9	Motile_Sperm	PF10220.10	118	2823	2824	2961	PF00635.27	2962	3165	137	3504	3672	150	1.73029	1.91893	1.95519	1.72058	0.234609	57.2184	0	0	TRUE	2838-2852:0.0	1	0	127	0	0	2.10721
T.murrelli_14_helminth	T05_2001.1	Inositol_P	DHHC	PF00459.26	154	939	940	1260	PF01529.21	1261	1641	320	1776	2074	150	1.83284	1.97441	2.0505	1.82281	0.227687	54.5701	0	0	TRUE	917-960:0.0	1	0	179	0	0	2.25527
T.murrelli_14_helminth	T05_6196.2	PAC4	TUDOR	PF16093.6	97	285	286	552	PF00567.25	553	963	266	1257	1536	150	2.05401	2.1818	2.26835	2.0433	0.225047	49.25	0	0	TRUE	00:04:00	1	0	291	0	0	2.46538
T.murrelli_14_helminth	T05_15466.1	Trypsin	Glutaredoxin	PF00089.27	139	849	850	1350	PF00462.25	1351	1545	500	1635	922	150	1.75317	1.91002	1.99345	1.74338	0.250066	60.8483	0	0	TRUE	00:46:00	1	0	218	0	0	2.34044
T.murrelli_14_helminth	T05_8918.4	PI3_PI4_kinase	CDC27	PF00454.28	1792	2400	2401	2748	PF09507.11	2749	3039	347	4383	3525	150	1.5646	1.27592	1.40493	1.5554	-0.150471	-36.2786	0	0	TRUE	3837-3877:0.0	1	0	62	0	0	1.79934
T.murrelli_14_helminth	T05_5418.1	RMI2	Patched	PF16100.6	49	423	424	888	PF02460.19	889	3135	464	3729	570	150	1.43393	1.16792	1.2587	1.42513	-0.166435	-38.4952	0	0	TRUE	413-578:0.0	1	0	30	0	0	1.49136
T.murrelli_14_helminth	T05_7512.1	Phosducin	WD40	PF02114.17	82	546	547	1719	PF00400.33	1720	1818	1172	2256	4261	150	2.62425	2.31871	2.23886	2.61177	-0.372917	-56.4789	0	0	TRUE	639-728:0.0	1	0	353	0	0	2.549
T.murrelli_14_helminth	T05_4220.2	TFIID_20kDa	MFS_5	PF03847.14	52	246	247	255	PF05631.15	256	918	8	1323	649	150	1.65534	1.12494	1.30549	1.64585	-0.340359	-83.085	0	0	TRUE	275-284:0.0	1	22	33	0.666667	1.36173	1.53148
T.murrelli_14_helminth	T05_9011.1	MtN3_slv	C2	PF03083.17	85	348	349	702	PF00168.31	703	1020	353	1089	242	150	0.930192	0.792233	1.46235	0.922948	0.539403	92.2568	0	0	TRUE	634-670:0.0	1	0	13	0	0	1.14613
T.murrelli_14_helminth	T05_3978.1	TIP120	SRP68	PF08623.11	2986	3435	3436	3501	PF16969.6	3502	5046	65	5166	6508	150	2.04412	2.48151	2.49516	2.03344	0.461717	101.577	0	0	TRUE	1341-1429:0.0	1	76	232	0.327586	1.88649	2.36736
T.murrelli_14_helminth	T05_1370.2	Peptidase_C48	SHQ1	PF02902.20	241	561	562	1203	PF04925.16	1204	1722	641	1944	1987	150	1.47843	1.85752	1.98391	1.46949	0.514417	121.019	0	0	TRUE	557-565:0.0	1	0	138	0	0	2.14301
T.murrelli_14_helminth	T05_12878.6	Na_H_Exchanger	DSPc	PF00999.22	352	708	709	1023	PF00782.21	1024	1407	314	1863	1013	150	0.885558	1.04712	1.50178	0.878451	0.623329	103.452	0	0	TRUE	681-815:0.0	1	0	2	0	0	0.477121
T.murrelli_14_helminth	T05_2448.1	MFS_1	SH3BGR	PF07690.17	190	1146	1147	1557	PF04908.16	1558	1806	410	2499	1091	150	1.04439	1.45601	1.75126	1.0368	0.714464	131.957	0	0	TRUE	1360-1500:0.0	1	0	25	0	0	1.41497
T.murrelli_14_helminth	T05_4552.1	Acetyltransf_1	Tam41_Mmp37	PF00583.26	172	483	484	690	PF09139.12	691	1518	206	1881	1286	150	2.00778	1.20804	1.42871	1.99721	-0.568496	-127.413	0	0	TRUE	592-683:0.0	1	0	54	0	0	1.74036
T.murrelli_14_helminth	T05_4552.2	Acetyltransf_1	Tam41_Mmp37	PF00583.26	172	483	484	870	PF09139.12	871	1815	386	2178	1509	150	2.09526	1.76715	1.42492	2.08442	-0.659502	-141.063	0	0	TRUE	706-839:0.0	1	0	157	0	0	2.19866
T.murrelli_14_helminth	T05_13860.2	Ank_2	E1_dh	PF12796.8	211	492	493	987	PF00676.21	988	1884	494	1986	1478	150	2.1579	1.18729	0.888755	2.14687	-1.25811	-259.303	0	0	TRUE	637-653:0.0	1	0	139	0	0	2.14613
T.murrelli_14_helminth	T05_13860.3	Ank_2	E1_dh	PF12796.8	211	492	493	936	PF00676.21	937	1833	443	1935	1498	150	2.20474	1.26062	0.975142	2.19356	-1.21841	-243.899	0	0	TRUE	637-687:0.0	1	0	146	0	0	2.16732
T.murrelli_14_helminth	T05_2958.2	Bystin	SNF	PF05291.12	445	1302	1303	1461	PF00209.19	1462	3093	158	3339	3169	150	2.12783	0.898629	1.50147	2.11688	-0.615417	-129.16	0	0	TRUE	1307-1367:0.0	1	0	5	0	0	0.778151
T.murrelli_14_helminth	T05_2958.1	Bystin	SNF	PF05291.12	445	1302	1303	1440	PF00209.19	1441	3072	137	3318	3089	150	2.18199	0.872958	1.38621	2.17088	-0.784669	-159.336	0	0	TRUE	1307-1346:0.0	1	0	9	0	0	1
T.murrelli_14_helminth	T05_12879.3	COX6C	Neur_chan_LBD	PF02937.16	7	213	214	339	PF02931.24	340	846	125	1551	688	150	1.80335	1.15922	0.747698	1.79341	-1.04571	-252.354	0	0	TRUE	253-282:0.0	1	0	76	0	0	1.88649
T.murrelli_14_helminth	T05_13253.1	DeoC	Methyltransf_25	PF01791.10	181	882	883	1176	PF13649.7	1177	1452	293	1623	3410	150	2.68343	2.33413	1.87582	2.67078	-0.79496	-115.845	0	0	TRUE	1025-1089:0.0	1	0	681	0	0	2.83378
T.murrelli_14_helminth	T05_6150.1	Dus	Proteasome	PF01207.18	67	942	943	1221	PF00227.27	1222	1797	278	1881	4276	150	1.95821	2.13217	2.7595	1.94779	0.811708	186.169	0	0	TRUE	1143-1207:0.0	1	0	236	0	0	2.37475
T.murrelli_14_helminth	T05_13322.1	EB	Pkinase	PF01683.19	1273	1458	1459	1713	PF00069.26	1714	2385	254	2985	920	150	1.86936	1.4471	0.917549	1.85921	-0.941665	-223.345	0	0	TRUE	2574-2655:0.0	1	0	81	0	0	1.91381
T.murrelli_14_helminth	T05_2574.2	EF_TS	XendoU	PF00889.20	250	342	343	780	PF09412.11	781	1536	437	1572	2668	150	1.31004	2.1933	2.13042	1.30162	0.828798	180.569	0	0	TRUE	20-136:0.0	1	0	193	0	0	2.2878
T.murrelli_14_helminth	T05_841.1	FGF	UCH	PF00167.19	253	576	577	912	PF00443.30	913	1971	335	1989	3845	150	0.85513	1.64594	2.39051	0.848117	1.54239	250.81	0	0	TRUE	745-828:0.0	1	0	70	0	0	1.85126
T.murrelli_14_helminth	T05_10872.1	Paf1	Aldedh	PF03985.14	103	1326	1327	1743	PF00171.23	1744	3123	416	3189	5923	150	2.15488	1.17679	1.29955	2.14385	-0.844304	-174.337	0	0	TRUE	1352-1487:0.0	1	0	84	0	0	1.92942
T.murrelli_14_helminth	T05_10872.3	Paf1	Aldedh	PF03985.14	103	1326	1327	1710	PF00171.23	1711	3090	383	3156	5855	150	2.16967	1.31827	1.33962	2.1586	-0.818975	-167.578	0	0	TRUE	1352-1454:0.0	1	0	87	0	0	1.94448
T.murrelli_14_helminth	T05_14245.1	TF_AP-2	GDP_Man_Dehyd	PF03299.15	958	1542	1543	1743	PF16363.6	1744	2100	200	2421	8313	150	2.82677	2.57526	1.13137	2.81367	-1.6823	-223.933	0	0	TRUE	00:46:00	1	0	1467	0	0	3.16673
T.murrelli_14_helminth	T05_1436.3	UAA	Ribosomal_L15e	PF08449.12	325	1242	1243	1551	PF00827.18	1552	2118	308	2163	4243	150	1.45855	1.49367	2.30586	1.44967	0.856184	199.965	0	0	TRUE	1501-1521:0.0	1	0	39	0	0	1.60206
T.murrelli_14_helminth	T05_7109.1	YjeF_N	Chromo	PF03853.16	76	576	577	1584	PF00385.25	1585	1728	1007	2172	2545	150	1.81814	1.9968	0	1.80815	-1.80815	-434.926	0	0	TRUE	693-1519:0.0	1	0	101	0	0	2.0086
T.murrelli_14_helminth	T05_14299.1	Metallophos	Mob1_phocein	PF00149.29	217	792	793	1113	PF03637.18	1114	1623	320	1662	6122	150	2.75887	2.52479	2.72054	2.74598	-0.0254336	-3.53198	0.000414856	0.00042662	TRUE	20-26:0.0	1	0	778	0	0	2.89154
T.murrelli_14_helminth	T05_12878.2	Na_H_Exchanger	DSPc	PF00999.22	469	1536	1537	1791	PF00782.21	1792	2175	254	2631	2093	150	1.34753	1.31304	1.45698	1.339	0.117984	26.2187	0	0	TRUE	193-228:0.0	1	1	53	0.0188679	0.30103	1.73239
T.murrelli_14_helminth	T05_6418.1	DUF1681	UQ_con	PF07933.15	16	489	490	765	PF00179.27	766	1104	275	1416	3486	150	2.18353	2.57605	2.25362	2.17242	0.0811971	16.4721	0	0	TRUE	1283-1287:0.0	1	0	693	0	0	2.84136
T.murrelli_14_helminth	T05_12878.3	Na_H_Exchanger	DSPc	PF00999.22	469	1536	1537	1791	PF00782.21	1792	2175	254	2631	2096	150	1.38515	1.02386	1.37261	1.3765	-0.00389334	-0.881302	0.378181	0.380257	FALSE	193-245:0.0	1	0	44	0	0	1.65321
T.murrelli_14_helminth	T05_6204.1	Sulfotransfer_2	Motile_Sperm	PF03567.15	304	1125	1126	1245	PF00635.27	1246	1515	119	1902	1212	150	1.73373	1.20094	1.68308	1.72401	-0.0409269	-9.97875	0	0	TRUE	1175-1177:0.0	1	0	36	0	0	1.5682
T.murrelli_14_helminth	T05_10369.1	CENP-B_N	CK_II_beta	PF04218.14	13	159	160	216	PF01214.19	217	771	56	861	2966	150	2.58025	2.76716	2.69549	2.56791	0.127574	19.8904	0	0	TRUE	20-186:0.0	1	0	215	0	0	2.33445
T.murrelli_14_helminth	T05_8057.1	GIY-YIG	FANCL_C	PF01541.25	70	309	310	561	PF11793.9	562	738	251	795	464	150	1.73888	2.06255	1.60924	1.72914	-0.1199	-29.2203	0	0	TRUE	20-32:0.0	1	69	160	0.43125	1.8451	2.20683
T.murrelli_14_helminth	T05_12000.1	DUF4516	2OG-FeII_Oxy_2	PF14990.7	10	120	121	387	PF13532.7	388	1071	266	1083	702	150	1.69211	2.08591	1.94335	1.68251	0.260837	63.7258	0	0	TRUE	20-116:0.0	1	17	168	0.10119	1.25527	2.22789
T.murrelli_14_helminth	T05_13012.1	V-SNARE_C	DC_STAMP	PF12352.9	382	519	520	2532	PF07782.14	2533	3102	2012	3444	1344	150	1.35511	1.36593	1.23411	1.34655	-0.112445	-25.0838	0	0	TRUE	00:50:00	1	0	143	0	0	2.15836
T.murrelli_14_helminth	T05_11095.2	FAD_binding_2	ETF_QO	PF00890.25	184	315	316	1512	PF05187.14	1513	1812	1196	1920	813	150	1.28784	1.50527	1.60257	1.27949	0.323079	69.5284	0	0	TRUE	1819-1898:0.0	1	9	110	0.0818182	1	2.04532
T.murrelli_14_helminth	T05_6701.6	Cpn60_TCP1	AARP2CN	PF00118.25	133	1608	1609	2304	PF08142.13	2305	2538	695	2916	9146	150	2.11759	1.4771	1.89824	2.10669	-0.208448	-44.0127	0	0	TRUE	00:38:00	1	0	80	0	0	1.90849
T.murrelli_14_helminth	T05_6418.2	DUF1681	UQ_con	PF07933.15	16	489	490	717	PF00179.27	718	1056	227	1368	2569	150	1.97925	1.68433	2.27328	1.96877	0.304506	69.1828	0	0	TRUE	1235-1239:0.0	1	0	81	0	0	1.91381
T.murrelli_14_helminth	T05_11265.1	WD40	WD40	PF00400.33	739	834	835	858	PF00400.33	859	963	23	1377	2105	150	2.26976	2.18445	1.95576	2.25838	-0.30262	-58.087	0	0	TRUE	20-45:0.0	1	177	192	0.921875	2.25042	2.28556
T.murrelli_14_helminth	T05_14088.2	WD40	WD40	PF00400.33	241	339	340	897	PF00400.33	898	981	557	1116	202	150	0.916587	1.19888	0.691671	0.909384	-0.217713	-36.8964	0	0	TRUE	608-635:0.0	1	0	42	0	0	1.63347
T.murrelli_14_helminth	T05_16194.4	Exo_endo_phos	RhoGAP	PF03372.24	367	1218	1219	1728	PF00620.28	1729	2142	509	2259	2177	150	1.60501	1.50092	1.305	1.59568	-0.290681	-70.5975	0	0	TRUE	20-122:0.0	1	0	60	0	0	1.78533
T.murrelli_14_helminth	T05_16194.5	Exo_endo_phos	RhoGAP	PF03372.24	367	1218	1219	1812	PF00620.28	1813	2226	593	2343	2549	150	1.52898	1.62417	1.22717	1.51989	-0.292724	-69.9626	0	0	TRUE	20-122:0.0	1	29	63	0.460317	1.47712	1.80618
T.murrelli_14_helminth	T05_3610.1	L51_S25_CI-B8	L51_S25_CI-B8	PF05047.17	85	234	235	426	PF05047.17	427	576	191	735	766	150	2.47377	1.58652	2.0995	2.46176	-0.362264	-60.6516	0	0	TRUE	271-273:0.0	1	0	88	0	0	1.94939
T.murrelli_14_helminth	T05_6269.1	DER1	PrmA	PF04511.16	37	606	607	1179	PF06325.14	1180	1401	572	4383	3898	150	2.23892	1.87132	1.8737	2.22764	-0.353935	-69.3151	0	0	TRUE	00:57:00	1	15	158	0.0949367	1.20412	2.2014
T.murrelli_14_helminth	T05_16194.1	Exo_endo_phos	RhoGAP	PF03372.24	388	1239	1240	1833	PF00620.28	1834	2247	593	2364	2599	150	1.53212	1.69894	1.14792	1.52302	-0.375098	-89.7267	0	0	TRUE	20-174:0.0	1	32	73	0.438356	1.51851	1.86923
T.murrelli_14_helminth	T05_7289.1	Ocnus	Rsm22	PF05005.16	7	318	319	846	PF09243.11	847	1710	527	1803	3202	150	1.95782	2.42157	2.45111	1.9474	0.503708	115.547	0	0	TRUE	00:16:00	1	17	523	0.0325048	1.25527	2.71933
T.murrelli_14_helminth	T05_16194.2	Exo_endo_phos	RhoGAP	PF03372.24	337	1188	1189	1782	PF00620.28	1783	2196	593	2313	2297	150	1.6059	1.70715	1.2009	1.59657	-0.395678	-96.1108	0	0	TRUE	20-122:0.0	1	32	67	0.477612	1.51851	1.83251
T.murrelli_14_helminth	T05_16079.1	Img2	LSM	PF05046.15	319	600	601	1800	PF01423.23	1801	1995	1199	2010	1634	150	2.00569	1.61936	2.54962	1.99513	0.554492	124.402	0	0	TRUE	00:32:00	1	0	430	0	0	2.63448
T.murrelli_14_helminth	T05_12985.2	Isochorismatase	Pkinase	PF00857.21	40	495	496	660	PF00069.26	661	1398	164	1527	1673	150	2.20427	1.45517	1.66927	2.19309	-0.52382	-104.888	0	0	TRUE	00:26:00	1	16	65	0.246154	1.23045	1.81954
T.murrelli_14_helminth	T05_9495.1	zf-HIT	Ribosomal_L21p	PF04438.17	4	96	97	531	PF00829.22	532	831	434	837	723	150	2.08743	2.15167	1.54564	2.07661	-0.530977	-114.078	0	0	TRUE	807-815:0.0	1	0	285	0	0	2.45637
T.murrelli_14_helminth	T05_16281.1	WD40	WD40	PF00400.33	688	786	787	1002	PF00400.33	1003	1110	215	1167	406	150	1.72889	1.65106	0.927522	1.71918	-0.791654	-193.097	0	0	TRUE	20-36:0.0	1	32	64	0.5	1.51851	1.81291
T.murrelli_14_helminth	T05_9462.1	Band_7	Suf	PF01145.26	124	657	658	1977	PF05843.15	1978	2616	1319	3165	7366	150	2.59836	2.12586	1.87578	2.58597	-0.710194	-109.409	0	0	TRUE	00:50:00	1	0	830	0	0	2.9196
T.murrelli_14_helminth	T05_1011.1	CNOT11	Nsp1_C	PF10155.10	982	1329	1330	3084	PF05064.14	3085	3363	1754	3681	10428	150	1.63714	2.21007	2.50243	1.62771	0.874715	213.246	0	0	TRUE	00:20:00	1	4	448	0.00892857	0.69897	2.65225
T.murrelli_14_helminth	T05_11843.4	DGCR6	HSBP1	PF07324.12	40	438	439	633	PF06825.13	634	741	194	783	1717	150	2.00642	1.84877	1.15494	1.99585	-0.840909	-188.594	0	0	TRUE	670-761:0.0	1	16	152	0.105263	1.23045	2.18469
T.murrelli_14_helminth	T05_6032.4	MA3	EF-hand_6	PF02847.18	1660	1974	1975	2208	PF13405.7	2209	2298	233	2781	4994	150	1.5331	1.92701	2.49754	1.52399	0.973552	232.943	0	0	TRUE	2630-2759:0.0	1	0	333	0	0	2.52375
T.murrelli_14_helminth	T05_6032.1	MA3	EF-hand_6	PF02847.18	1609	1923	1924	2157	PF13405.7	2158	2247	233	2730	4731	150	1.67499	1.96116	2.51524	1.66545	0.849792	207.599	0	0	TRUE	2579-2708:0.0	1	0	336	0	0	2.52763
T.murrelli_14_helminth	T05_2678.1	Med30	DUF2358	PF11315.9	397	771	772	1155	PF10184.10	1156	1548	383	1656	4916	150	3.07705	2.02497	2.12198	3.06318	-0.941197	-108.13	0	0	TRUE	00:58:00	1	0	180	0	0	2.25768
T.murrelli_14_helminth	T05_1120.1	Ribophorin_II	Tyr_Deacylase	PF05817.15	10	1911	1912	1944	PF02580.17	1945	2223	32	2223	3828	150	2.1671	1.29172	1.14334	2.15604	-1.0127	-207.547	0	0	TRUE	00:58:00	1	0	80	0	0	1.90849
T.murrelli_14_helminth	T05_9168.1	Ribosomal_L1	ThiF	PF00687.22	70	639	640	675	PF00899.22	676	2028	35	2076	7286	150	2.85054	1.02803	1.45608	2.83737	-1.3813	-181.202	0	0	TRUE	1671-1677:0.0	1	0	50	0	0	1.70757
T.murrelli_14_helminth	T05_16543.1	Ribosomal_L4	eIF-1a	PF00573.23	220	429	430	663	PF01176.20	664	849	233	1044	5074	150	1.50663	3.00993	3.23768	1.49761	1.74007	413.186	0	0	TRUE	20-91:0.0	1	12	1221	0.00982801	1.11394	3.08707
T.murrelli_14_helminth	T05_7925.2	RINGv	PK_Tyr_Ser-Thr	PF12906.8	55	219	220	939	PF07714.18	940	1806	719	2010	3319	150	2.48228	2.33995	1.4303	2.47025	-1.03994	-173.116	0	0	TRUE	00:01:00	1	0	475	0	0	2.67761
T.murrelli_14_helminth	T05_740.5	SLBP_RNA_bind	Telomere_reg-2	PF15247.7	772	969	970	2778	PF10193.10	2779	3111	1808	3759	7064	150	2.19832	1.41622	1.48972	2.18717	-0.697447	-140.18	0	0	TRUE	1176-1186:0.0	1	0	136	0	0	2.13672
T.murrelli_14_helminth	T05_13381.2	Trm112p	CortBP2	PF03966.17	4	342	343	531	PF09727.10	532	1104	188	2793	1643	150	2.09457	1.14989	1.18638	2.08373	-0.897351	-192.013	0	0	TRUE	376-385:0.0	1	0	47	0	0	1.68124
T.murrelli_14_helminth	T05_6116.1	zf-U1	SH2	PF06220.13	46	159	160	1152	PF00017.25	1153	1380	992	1485	1709	150	2.21857	1.95087	1.56557	2.20735	-0.641778	-127.343	0	0	TRUE	00:48:00.100000	1	0	246	0	0	2.3927
T.murrelli_14_helminth	T05_10534.1	RUN	DUF1619	PF02759.20	100	558	559	1425	PF07773.12	1426	2250	866	2868	2637	150	1.26898	2.26445	0.518275	1.26069	-0.742419	-158.065	0	0	TRUE	1311-1335:0.0;1978-2014:0.0	2	0	651	0	0	2.81425
T.murrelli_14_helminth	T05_5493.1	Glyco_hydro_47	Chitin_synth_2	PF01532.21	148	1494	1495	4458	PF03142.16	4459	5211	2963	7038	4550	150	1.31413	1.24142	1.43528	1.3057	0.129576	28.2933	0	0	TRUE	1513-1524:0.0;1765-1788:0.0	2	0	38	0	0	1.59106
T.murrelli_14_helminth	T05_7634.1	HELP	ANAPC4_WD40	PF03451.15	217	408	409	1251	PF12894.8	1252	1410	842	1947	424	150	1.34753	1.45973	1.03312	1.339	-0.30588	-67.9732	0	0	TRUE	20-26:0.0;1408-1527:0.0	2	4	53	0.0754717	0.69897	1.73239
T.murrelli_14_helminth	T05_12433.2	Nuc_sug_transp	Ran_BP1	PF04142.16	325	1212	1213	1887	PF00638.19	1888	2094	674	2397	2025	150	1.45034	1.98709	1.98681	1.44149	0.545322	126.961	0	0	TRUE	216-232:0.0;1252-1312:0.0	2	0	159	0	0	2.20412
T.murrelli_14_helminth	T05_14006.4	Peptidase_M1	Tetraspanin	PF01433.21	652	1227	1228	2625	PF00335.21	2626	3264	1397	3300	2638	150	0.869191	1.70651	1.49893	0.862134	0.636791	104.53	0	0	TRUE	20:0.0;1360-1385:0.0	2	0	31	0	0	1.50515
T.murrelli_14_helminth	T05_1742.3	DUF4603	FLYWCH	PF15376.7	49	474	475	1932	PF04500.17	1933	2106	1457	3051	14533	150	2.52408	2.592	0.631607	2.51191	-1.8803	-304.347	0	0	TRUE	1921-2219:0.0;2373-2404:0.0	2	0	659	0	0	2.81954
T.murrelli_14_helminth	T05_841.2	FGF	UCH	PF00167.19	358	693	694	1029	PF00443.30	1030	2088	335	2106	3745	150	0.736112	2.08355	2.30075	0.729466	1.57129	236.118	0	0	TRUE	545-603:0.0;862-945:0.0	2	0	92	0	0	1.96848
T.murrelli_14_helminth	T05_10872.2	Paf1	Aldedh	PF03985.14	103	1326	1327	1743	PF00171.23	1744	3135	416	3201	5840	150	2.14647	1.29737	1.35247	2.13547	-0.783	-162.506	0	0	TRUE	1352-1487:0.0;1950-1966:0.0	2	0	100	0	0	2.00432
T.murrelli_14_helminth	T05_5694.1	SepSecS	Fibrinogen_C	PF05889.14	193	1398	1399	1596	PF00147.19	1597	2163	197	2187	531	150	1.38812	0.721203	0.577844	1.37946	-0.801619	-181.709	0	0	TRUE	20-125:0.0;1393-1453:0.0	2	0	4	0	0	0.69897
T.murrelli_14_helminth	T05_3703.1	Complex1_49kDa	SMC_hinge	PF00346.20	622	1428	1429	2958	PF06470.14	2959	3297	1529	4656	4249	150	2.04304	2.07622	2.07739	2.03236	0.045031	9.91246	0	0	TRUE	1424-1499:0.0;4622-4634:0.0	2	0	225	0	0	2.35411
T.murrelli_14_helminth	T05_16276.1	WD40	WD40	PF00400.33	388	492	493	501	PF00400.33	502	618	8	1425	837	150	1.87858	1.94667	1.93264	1.8684	0.0642339	15.19	0	0	TRUE	1154-1213:0.0;1379-1403:0.0	2	85	92	0.923913	1.9345	1.96848
T.murrelli_14_helminth	T05_8399.1	CBM_20	DSPc	PF00686.20	40	249	250	579	PF00782.21	580	849	329	1083	677	150	1.93575	2.03043	1.95396	1.9254	0.0285577	6.61229	4.03e-11	4.24e-11	TRUE	875-891:0.0;1061:0.0	2	77	149	0.516779	1.89209	2.17609
T.murrelli_14_helminth	T05_8207.1	TPR_8	LIM	PF13181.7	1006	1095	1096	2199	PF00412.23	2200	2364	1103	2604	3837	150	1.98747	1.88339	2.00163	1.97696	0.0246692	5.58333	2.44e-08	2.55e-08	TRUE	1533-1556:0.0;1890-1932:0.0	2	0	158	0	0	2.2014
T.murrelli_14_helminth	T05_7156.3	Ribosomal_S14	Foie-gras_1	PF00253.22	28	165	166	996	PF11817.9	997	1734	830	2208	629	150	1.11078	0.795315	1.24172	1.10298	0.138742	26.7751	0	0	TRUE	164-236:0.0;2148-2186:0.0	2	0	10	0	0	1.04139
T.murrelli_14_helminth	T05_14200.2	WH2	polyprenyl_synt	PF02205.21	1852	1905	1906	2412	PF00348.18	2413	3036	506	3171	1742	150	1.05648	0.937951	1.227	1.04885	0.178149	33.1693	0	0	TRUE	20-83:0.0;2013-2026:0.0	2	0	35	0	0	1.5563
T.murrelli_14_helminth	T05_4650.4	Tetraspanin	Forkhead	PF00335.21	286	918	919	2013	PF00250.19	2014	2262	1094	4233	3123	150	1.63611	1.45839	1.63123	1.62669	0.00454631	1.10824	0.267794	0.26991	FALSE	20-48:0.0;982-1008:0.0	2	0	67	0	0	1.83251
T.murrelli_14_helminth	T05_4650.3	Tetraspanin	Forkhead	PF00335.21	286	918	919	2043	PF00250.19	2044	2292	1124	4263	3138	150	1.70347	1.56685	1.60553	1.69384	-0.0883089	-21.5699	0	0	TRUE	20-48:0.0;982-1008:0.0	2	0	105	0	0	2.02531
T.murrelli_14_helminth	T05_7068.1	WD40	WD40	PF00400.33	322	417	418	453	PF00400.33	454	558	35	1092	395	150	1.73946	1.77755	1.59381	1.72971	-0.135901	-33.118	0	0	TRUE	205-209:0.0;1042-1070:0.0	2	68	73	0.931507	1.83885	1.86923
T.murrelli_14_helminth	T05_2560.1	FUN14	adh_short	PF04930.16	61	336	337	525	PF00106.26	526	1119	188	1338	2494	150	2.57754	2.22055	2.36918	2.56521	-0.196031	-30.6187	0	0	TRUE	334:0.0606;338-365:0.0	2	0	322	0	0	2.5092
T.murrelli_14_helminth	T05_8770.1	Peptidase_C48	CLP1_P	PF02902.20	325	858	859	1665	PF16575.6	1666	2223	806	2733	5391	150	2.09111	2.2374	2.33433	2.08029	0.254049	54.4678	0	0	TRUE	20-31:0.0;942-1035:0.0	2	0	293	0	0	2.46835
T.murrelli_14_helminth	T05_16060.1	WD40	WD40	PF00400.33	2770	2877	2878	3231	PF00400.33	3232	3333	353	3735	9396	150	2.05439	2.2465	1.85585	2.04368	-0.187827	-41.0962	0	0	TRUE	20-330:0.0;2295-2387:0.0	2	17	340	0.05	1.25527	2.53275
T.murrelli_14_helminth	T05_10855.2	MIR	zf-RING_2	PF02815.20	175	453	454	1173	PF13639.7	1174	1305	719	1815	1701	150	1.98316	1.50778	1.7849	1.97267	-0.187769	-42.5833	0	0	TRUE	20-43:0.0;655-673:0.0	2	0	118	0	0	2.07555
T.murrelli_14_helminth	T05_5585.4	C2	RasGAP	PF00168.31	1639	1935	1936	2175	PF00616.20	2176	2382	239	4818	7382	150	1.64746	1.77284	1.45348	1.638	-0.184516	-45.0198	0	0	TRUE	20-84:0.0;2554-2557:0.0	2	45	72	0.625	1.66276	1.86332
T.murrelli_14_helminth	T05_2443.3	Uso1_p115_head	Uso1_p115_C	PF04869.15	1213	2064	2065	2589	PF04871.14	2590	3033	524	3126	1145	150	1.38862	1.56434	1.19945	1.37997	-0.180516	-40.9286	0	0	TRUE	20-138:0.0;3052-3104:0.0	2	16	43	0.372093	1.23045	1.64345
T.murrelli_14_helminth	T05_3347.1	Hist_deacetyl	UCR_6-4kD	PF00850.20	133	972	973	1077	PF08997.11	1078	1176	104	1230	262	150	1.22244	1.81106	1.59286	1.21429	0.37857	78.4077	0	0	TRUE	1006-1013:0.0;1194-1208:0.0	2	0	119	0	0	2.07918
T.murrelli_14_helminth	T05_16126.3	Ank_4	CSN8_PSD8_EIF3K	PF13637.7	361	519	520	2892	PF10075.10	2893	3303	2372	3342	2657	150	1.53754	1.55047	1.92533	1.52842	0.396912	95.0811	0	0	TRUE	313-316:0.0;2688-2705:0.0	2	0	118	0	0	2.07555
T.murrelli_14_helminth	T05_13012.2	V-SNARE_C	DC_STAMP	PF12352.9	382	519	520	2511	PF07782.14	2512	3081	1991	3423	1160	150	1.47974	1.01287	1.22798	1.4708	-0.242818	-57.1501	0	0	TRUE	1202-1219:0.0;1349:0.0	2	0	32	0	0	1.51851
T.murrelli_14_helminth	T05_10852.1	EMP70	TRAM_LAG1_CLN8	PF02990.17	364	1602	1603	1893	PF03798.17	1894	2271	290	2517	1550	150	1.5983	1.61195	1.32353	1.589	-0.265465	-64.4077	0	0	TRUE	20-158:0.0;1545-1596:0.0	2	16	56	0.285714	1.23045	1.75587
T.murrelli_14_helminth	T05_9361.2	NUDIX	Ribosomal_L27A	PF00293.29	247	606	607	660	PF00828.20	661	1011	53	1023	2937	150	2.06119	2.60652	2.45481	2.05046	0.404351	88.1466	0	0	TRUE	20-97:0.0;584-596:0.0	2	10	124	0.0806452	1.04139	2.09691
T.murrelli_14_helminth	T05_8897.1	GTP_EFTU	S4	PF00009.28	106	666	667	2013	PF01479.26	2014	2151	1346	2310	616	150	1.16421	1.45501	1.63075	1.15625	0.474504	94.7829	0	0	TRUE	20-70:0.0;1678-1698:0.0	2	0	92	0	0	1.96848
T.murrelli_14_helminth	T05_16126.2	Ank_4	CSN8_PSD8_EIF3K	PF13637.7	361	519	520	2835	PF10075.10	2836	3246	2315	3285	2493	150	1.48084	1.54129	1.94626	1.47189	0.474362	111.69	0	0	TRUE	313-316:0.0;2688-2691:0.0	2	0	64	0	0	1.81291
T.murrelli_14_helminth	T05_11095.1	FAD_binding_2	ETF_QO	PF00890.25	157	288	289	1515	PF05187.14	1516	1815	1226	2352	1651	150	1.38997	1.28484	1.86776	1.38131	0.486455	110.363	0	0	TRUE	1415-1446:0.0;1822-1913:0.0	2	0	34	0	0	1.54407
T.murrelli_14_helminth	T05_4220.1	TFIID_20kDa	MFS_5	PF03847.14	52	246	247	255	PF05631.15	256	918	8	1230	533	150	1.71497	1.05436	1.34123	1.70531	-0.364077	-88.8846	0	0	TRUE	275:0.0;1029-1037:0.0	2	22	27	0.814815	1.36173	1.44716
T.murrelli_14_helminth	T05_14200.1	WH2	polyprenyl_synt	PF02205.21	1699	1752	1753	2088	PF00348.18	2089	2859	335	2994	1692	150	1.58858	1.05046	1.21325	1.57931	-0.366059	-88.6707	0	0	TRUE	1860-1873:0.0;2099:0.0	2	0	41	0	0	1.62325
T.murrelli_14_helminth	T05_3494.2	COQ7	PK_Tyr_Ser-Thr	PF03232.14	55	537	538	657	PF07714.18	658	1011	119	1089	770	150	1.87781	1.06539	1.46707	1.86764	-0.400572	-94.7508	0	0	TRUE	539-657:0.0;1044-1067:0.0	2	0	2	0	0	0.477121
T.murrelli_14_helminth	T05_13928.3	Ndufs5	DSS1_SEM1	PF10200.10	1108	1278	1279	1389	PF05160.14	1390	1539	110	1593	2820	150	2.45494	2.7488	1.97604	2.44299	-0.466948	-79.1763	0	0	TRUE	20-84:0.0;1035:0.0	2	0	525	0	0	2.72099
T.murrelli_14_helminth	T05_3494.1	COQ7	PK_Tyr_Ser-Thr	PF03232.14	55	489	490	621	PF07714.18	622	975	131	1053	686	150	1.88321	1.22401	1.43295	1.87302	-0.440074	-103.908	0	0	TRUE	485-621:0.0;1008-1031:0.0	2	0	0	0	0	0
T.murrelli_14_helminth	T05_9462.2	Band_7	Suf	PF01145.26	124	657	658	1911	PF05843.15	1912	2550	1253	3099	7021	150	2.56767	2.0682	1.96849	2.55537	-0.586881	-92.2694	0	0	TRUE	890:0.0426;1121-1374:0.0	2	0	682	0	0	2.83442
T.murrelli_14_helminth	T05_10872.4	Paf1	Aldedh	PF03985.14	103	1311	1312	1728	PF00171.23	1729	3108	416	3174	4685	150	2.01709	1.33526	1.42931	2.00649	-0.577182	-128.762	0	0	TRUE	769:0.0;1337-1472:0.0	2	0	83	0	0	1.92428
T.murrelli_14_helminth	T05_16126.1	Ank_4	CSN8_PSD8_EIF3K	PF13637.7	361	519	520	2892	PF10075.10	2893	3303	2372	3375	2883	150	1.47839	1.60174	2.18318	1.46946	0.713726	167.905	0	0	TRUE	313-316:0.0;2688-2705:0.0	2	0	131	0	0	2.12057
T.murrelli_14_helminth	T05_15947.1	HIT	Frataxin_Cyay	PF01230.24	223	507	508	720	PF01491.17	721	1035	212	1074	2745	150	2.75987	1.79772	1.52317	2.74698	-1.22381	-169.844	0	0	TRUE	20-98:0.0;525:0.0163	2	0	514	0	0	2.71181
T.murrelli_14_helminth	T05_12985.1	Isochorismatase	Pkinase	PF00857.21	40	192	193	336	PF00069.26	337	1074	143	1203	1005	150	0.944998	1.59392	1.75948	0.937708	0.821776	141.963	0	0	TRUE	181:0.0;1022:0.0	2	19	65	0.292308	1.30103	1.81954
T.murrelli_14_helminth	T05_11528.2	Aldedh	Peptidase_C1	PF00171.23	154	1539	1540	1860	PF00112.24	1861	2586	320	2607	1956	150	1.92576	0.661698	0.988237	1.91544	-0.927207	-215.55	0	0	TRUE	453:0.0;1538:0.0	2	0	8	0	0	0.954243
T.murrelli_14_helminth	T05_14358.1	ASC	GDP_Man_Dehyd	PF00858.25	22	999	1000	1323	PF16363.6	1324	2319	323	2382	914	150	1.14361	1.58316	1.92758	1.13571	0.791872	156.108	0	0	TRUE	1217:0.0;1835-1850:0.0	2	0	63	0	0	1.80618
T.murrelli_14_helminth	T05_15390.1	CBM_14	EB	PF01607.25	142	285	286	2064	PF01683.19	2065	2361	1778	2919	230	150	0.530057	0.946359	1.34876	0.524047	0.82471	108.738	0	0	TRUE	20-23:0.0;2165-2230:0.0	2	1	17	0.0588235	0.30103	1.25527
T.murrelli_14_helminth	T05_14896.1	Clat_adaptor_s	CytochromB561_N	PF01217.21	55	468	469	1590	PF09786.10	1591	2496	1121	2529	5707	150	1.84144	2.4492	2.58385	1.83138	0.752469	179.936	0	0	TRUE	20-35:0.0;505-506:0.0	2	0	737	0	0	2.86806
T.murrelli_14_helminth	T05_14952.1	Cyclin_N	Trypsin	PF00134.24	154	534	535	2169	PF00089.27	2170	2766	1634	2994	5850	150	1.77669	2.35517	2.75346	1.76683	0.986635	239.277	0	0	TRUE	20-114:0.0;2028-2113:0.0	2	0	789	0	0	2.89763
T.murrelli_14_helminth	T05_11843.2	DGCR6	HSBP1	PF07324.12	40	438	439	705	PF06825.13	706	813	266	855	2136	150	2.16519	1.76171	0.884607	2.15414	-1.26953	-260.489	0	0	TRUE	506:0.0;742-833:0.0	2	0	129	0	0	2.11394
T.murrelli_14_helminth	T05_8547.1	Homeodomain	Nuc_sug_transp	PF00046.30	178	348	349	606	PF04142.16	607	978	257	1161	102	150	1.41906	1.16748	0.833264	1.4103	-0.577039	-132.631	0	0	TRUE	516-542:0.0;1138-1139:0.0	2	0	40	0	0	1.61278
T.murrelli_14_helminth	T05_3102.1	Innexin	Enkurin	PF00876.19	202	861	862	2376	PF13864.7	2377	2649	1514	2712	1776	150	1.99351	1.86335	1.09862	1.98298	-0.884358	-199.583	0	0	TRUE	20-34:0.0;1628-1735:0.0	2	0	308	0	0	2.48996
T.murrelli_14_helminth	T05_1120.2	Ribophorin_II	Tyr_Deacylase	PF05817.15	10	1944	1945	1977	PF02580.17	1978	2256	32	2256	3554	150	2.10901	1.13276	1.10804	2.09813	-0.990093	-210.103	0	0	TRUE	869-895:0.0;1951:0.0	2	0	76	0	0	1.88649
T.murrelli_14_helminth	T05_14332.2	Serinc	Ost5	PF03348.16	85	1362	1363	1551	PF05251.13	1552	1764	188	1785	4004	150	2.32668	1.6591	0.423669	2.31512	-1.89146	-349.627	0	0	TRUE	1365-1482:0.0;1763:0.0	2	0	48	0	0	1.6902
T.murrelli_14_helminth	T05_14332.1	Serinc	Ost5	PF03348.16	85	1287	1288	1365	PF05251.13	1366	1566	77	1587	3798	150	2.34325	1.59899	1.57469	2.33165	-0.756954	-138.377	0	0	TRUE	1275-1296:0.0;1565:0.0	2	0	56	0	0	1.75587
T.murrelli_14_helminth	T05_1464.1	SprT-like	Carb_anhydrase	PF10263.10	232	564	565	732	PF00194.22	733	1494	167	1599	416	150	1.79315	1.56932	0.812738	1.78324	-0.970502	-234.681	0	0	TRUE	736-901:0.0;1571-1577:0.0	2	2	85	0.0235294	0.477121	1.9345
T.murrelli_14_helminth	T05_10881.2	TAFII55_N	Innexin	PF04658.14	46	501	502	882	PF00876.19	883	1947	380	2184	5820	150	2.69206	1.94452	0.818368	2.67938	-1.86101	-269.69	0	0	TRUE	771-776:0.0;2084-2162:0.0	2	0	235	0	0	2.37291
T.murrelli_14_helminth	T05_9006.1	TFIIA	Fe-S_biosyn	PF03153.14	37	393	394	939	PF01521.21	940	1239	545	1284	4195	150	2.58855	2.37982	1.30183	2.57619	-1.27436	-197.6	0	0	TRUE	781-841:0.0;1239-1262:0.0	2	0	609	0	0	2.78533
T.murrelli_14_helminth	T05_1436.2	UAA	Ribosomal_L15e	PF08449.12	325	1212	1213	1470	PF00827.18	1471	2037	257	2082	4198	150	1.29752	1.23084	2.35447	1.28914	1.06533	230.51	0	0	TRUE	1212-1213:0.0;1420-1440:0.0	2	0	57	0	0	1.76343
T.murrelli_14_helminth	T05_5913.1	zf-C3HC4_3	CNRIP1	PF13920.7	76	222	223	3012	PF15043.7	3013	3414	2789	3432	10004	150	1.96788	2.25863	0.771438	1.95743	-1.18599	-270.852	0	0	TRUE	20-51:0.0;2837-2950:0.0	2	0	425	0	0	2.62941
T.murrelli_14_helminth	T05_7157.1	CBM_20	GDPD	PF00686.20	208	402	403	1140	PF03009.18	1141	1968	737	2376	321	150	0.885187	1.05931	1.03857	0.878081	0.160489	26.6293	0	0	TRUE	161-171:0.0;2012-2354:0.0	2	4	25	0.16	0.69897	1.41497
T.murrelli_14_helminth	T05_10312.3	WD40	WD40	PF00400.33	613	702	703	861	PF00400.33	862	972	158	1149	854	150	1.78311	2.00261	1.94122	1.77323	0.167993	40.6974	0	0	TRUE	20-35:0.0;1124-1127:0.0	2	61	117	0.521368	1.79239	2.07188
T.murrelli_14_helminth	T05_14113.5	WD40	WD40	PF00400.33	151	255	256	309	PF00400.33	310	405	53	954	442	150	1.66945	1.79832	1.61334	1.65992	-0.0465881	-11.3796	0	0	TRUE	20-30:0.0;731-932:0.0	2	52	67	0.776119	1.72428	1.83251
T.murrelli_14_helminth	T05_11095.3	FAD_binding_2	ETF_QO	PF00890.25	184	315	316	1542	PF05187.14	1543	1842	1226	1950	645	150	1.28817	1.24643	1.21076	1.27982	-0.0690607	-14.8651	0	0	TRUE	1442-1473:0.0;1849-1928:0.0	2	0	35	0	0	1.5563
T.murrelli_14_helminth	T05_8742.1	SPA	tRNA_m1G_MT	PF08616.11	682	1014	1015	2262	PF01746.22	2263	2727	1247	2814	2894	150	2.17345	2.11285	1.9894	2.16237	-0.172965	-35.3094	0	0	TRUE	749-766:0.0;1675-1676:0.0	2	0	340	0	0	2.53275
T.murrelli_14_helminth	T05_10852.3	EMP70	TRAM_LAG1_CLN8	PF02990.17	295	1770	1771	2157	PF03798.17	2158	2751	386	2841	1892	150	1.55959	1.7275	1.37327	1.5504	-0.177133	-42.6598	0	0	TRUE	20-221:0.0;1861:0.0	2	0	51	0	0	1.716
T.murrelli_14_helminth	T05_7157.2	CBM_20	GDPD	PF00686.20	208	360	361	1098	PF03009.18	1099	1926	737	2334	303	150	0.784724	1.11003	1.18382	0.777929	0.405891	62.9769	0	0	TRUE	161-179:0.0;1970-2312:0.0	2	1	24	0.0416667	0.30103	1.39794
T.murrelli_14_helminth	T05_12655.1	MitMem_reg	Peptidase_M3	PF13012.7	466	789	790	1599	PF01432.21	1600	2892	809	2922	1530	150	2.04546	1.77585	1.79433	2.03477	-0.240437	-52.8586	0	0	TRUE	222:0.0;846-922:0.0889	2	0	85	0	0	1.9345
T.murrelli_14_helminth	T05_7068.2	WD40	WD40	PF00400.33	193	288	289	324	PF00400.33	325	429	35	963	355	150	1.81145	1.76942	1.46552	1.80148	-0.33596	-80.9336	0	0	TRUE	20-80:0.0;913-941:0.0	2	71	79	0.898734	1.85733	1.90309
T.murrelli_14_helminth	T05_10852.2	EMP70	TRAM_LAG1_CLN8	PF02990.17	295	1770	1771	2157	PF03798.17	2158	2535	386	2781	1805	150	1.59934	1.61998	1.26148	1.59003	-0.328544	-79.725	0	0	TRUE	20-221:0.0;1861:0.0	2	0	61	0	0	1.79239
T.murrelli_14_helminth	T05_9954.1	GRAM	EnY2	PF02893.21	124	381	382	765	PF10163.10	766	996	383	1062	1771	150	1.93822	2.2869	2.42146	1.92786	0.493596	114.172	0	0	TRUE	363:0.0;1008-1040:0.0	2	0	440	0	0	2.64444
T.murrelli_14_helminth	T05_1011.2	CNOT11	Nsp1_C	PF10155.10	982	1329	1330	3135	PF05064.14	3136	3399	1805	3720	10057	150	1.74485	2.15572	2.26106	1.7351	0.525969	128.104	0	0	TRUE	20:0.0;3085-3093:0.0	2	0	326	0	0	2.51455
T.murrelli_14_helminth	T05_13603.2	Rft-1	Proteasome	PF04506.14	46	1593	1594	1734	PF00227.27	1735	2277	140	2349	2876	150	1.4652	2.45232	2.09681	1.45631	0.6405	149.964	0	0	TRUE	963-971:0.0;1637:0.0615	2	0	266	0	0	2.42651
T.murrelli_14_helminth	T05_12632.3	RhoGAP	DNA_primase_S	PF00620.28	1075	1518	1519	2088	PF01896.20	2089	2766	569	3006	8769	150	2.65862	2.34615	2.00989	2.64604	-0.63615	-94.206	0	0	TRUE	300:0.0;1770-1776:0.0566	2	0	723	0	0	2.85974
T.murrelli_14_helminth	T05_15381.2	Sec1	UPF0239	PF00995.24	226	1905	1906	1938	PF06783.12	1939	2088	32	2154	954	150	1.40925	1.30756	0.683647	1.40053	-0.716878	-164.069	0	0	TRUE	20-114:0.0;1106:0.0	2	0	19	0	0	1.30103
T.murrelli_14_helminth	T05_10881.1	TAFII55_N	Innexin	PF04658.14	46	501	502	1089	PF00876.19	1090	2154	587	2391	6936	150	2.6224	2.29928	0.734052	2.60994	-1.87588	-284.45	0	0	TRUE	979:0.0;2291-2369:0.0	2	0	477	0	0	2.67943
T.murrelli_14_helminth	T05_13381.1	Trm112p	CortBP2	PF03966.17	4	342	343	531	PF09727.10	532	1104	188	2976	1648	150	2.02853	1.1796	1.29036	2.0179	-0.727533	-161.363	0	0	TRUE	376-385:0.0;2770-2954:0.0	2	0	34	0	0	1.54407
T.murrelli_14_helminth	T05_7752.1	ubiquitin	MRP-S28	PF00240.24	133	336	337	1893	PF10213.10	1894	2214	1556	2499	1880	150	1.49872	1.98467	2.39582	1.48972	0.906108	214.623	0	0	TRUE	20-103:0.0;932-943:0.0	2	0	319	0	0	2.50515
T.murrelli_14_helminth	T05_15394.1	WD40	WD40	PF00400.33	40	153	154	522	PF00400.33	523	636	368	642	591	150	0.655745	2.05423	1.75333	0.649347	1.10398	157.487	0	0	TRUE	20:0.0;236:0.0	2	0	266	0	0	2.42651
T.murrelli_14_helminth	T05_2429.2	WD40	WD40	PF00400.33	532	627	628	807	PF00400.33	808	873	179	2283	147	150	0.707038	0.788483	0.605338	0.700482	-0.0951439	-14.0289	0	0	TRUE	241-354:0.0;766-769:0.0;1657-1666:0.0	3	0	8	0	0	0.954243
T.murrelli_14_helminth	T05_4980.1	Ldl_recept_a	Ldl_recept_a	PF00057.19	1594	1707	1708	1710	PF00057.19	1711	1830	2	2082	122	150	0.617956	0.845098	0.778151	0.611675	0.166476	23.1847	0	0	TRUE	20-53:0.0;1218-1252:0.0;2003-2060:0.0	3	3	3	1	0.60206	0.60206
T.murrelli_14_helminth	T05_5786.2	Anillin	TMEM237	PF08174.12	436	831	832	1542	PF15383.7	1543	2199	710	2283	648	150	1.72611	1.33166	0.52466	1.71641	-1.19175	-290.748	0	0	TRUE	1214-1306:0.0;1518-1542:0.0;1779-1802:0.0	3	0	59	0	0	1.77815
T.murrelli_14_helminth	T05_10534.2	RUN	DUF1619	PF02759.20	214	483	484	1350	PF07773.12	1351	2175	866	2793	2687	150	1.47782	2.26298	0.602586	1.46888	-0.866297	-203.756	0	0	TRUE	20-36:0.0;1236-1260:0.0;1903-1939:0.0	3	0	676	0	0	2.83059
T.murrelli_14_helminth	T05_12632.2	RhoGAP	DNA_primase_S	PF00620.28	1183	1476	1477	2076	PF01896.20	2077	2754	599	2994	6916	150	2.44006	1.99997	2.05439	2.42815	-0.373761	-64.0149	0	0	TRUE	300:0.0;1165-1172:0.0;1675-1732:0.0	3	0	366	0	0	2.56467
T.murrelli_14_helminth	T05_7032.1	UNC-93	Tom22	PF05978.17	94	549	550	1539	PF04281.14	1540	1725	989	2367	3087	150	1.85782	2.08087	2.44294	1.84771	0.595229	141.676	0	0	TRUE	1418:0.0;1849:0.0;2062-2149:0.0	3	0	309	0	0	2.49136
T.murrelli_14_helminth	T05_12546.2	Rad1	LBP_BPI_CETP_C	PF02144.17	73	783	784	1617	PF02886.18	1618	2253	833	2319	445	150	1.63538	0.165905	0	1.62596	-1.62596	-396.328	0	0	TRUE	799-995:0.0;1183-1683:0.0;1885-2297:0.0	3	0	17	0	0	1.25527
T.murrelli_14_helminth	T05_12546.1	Rad1	LBP_BPI_CETP_C	PF02144.17	73	783	784	1659	PF02886.18	1660	2295	875	2361	464	150	1.65195	0.20579	0	1.64248	-1.64248	-400.865	0	0	TRUE	843-1037:0.0;1225-1725:0.0;1927-2339:0.0	3	0	27	0	0	1.44716
T.murrelli_14_helminth	T05_5209.1	Serpin	P34-Arc	PF00079.21	22	1128	1129	1386	PF04045.15	1387	2067	257	2121	1087	150	1.6565	1.92508	0.725321	1.64702	-0.921696	-225.01	0	0	TRUE	20-143:0.0;485-779:0.0;1009-1177:0.0	3	0	92	0	0	1.96848
T.murrelli_14_helminth	T05_5209.2	Serpin	P34-Arc	PF00079.21	22	1128	1129	1401	PF04045.15	1402	2082	272	2136	1082	150	1.79901	0.0836653	0	1.78908	-1.78908	-432.129	0	0	TRUE	20-143:0.0;485-779:0.0;1009-1194:0.0	3	0	108	0	0	2.03743
T.murrelli_14_helminth	T05_8207.3	TPR_8	LIM	PF13181.7	964	1041	1042	2091	PF00412.23	2092	2256	1049	2496	3230	150	1.25682	1.88303	2.07683	1.24856	0.828264	175.1	0	0	TRUE	903-962:0.0;1231:0.0;1782-1824:0.0	3	0	156	0	0	2.1959
T.murrelli_14_helminth	T05_4253.1	WD40	Renin_r	PF00400.33	2815	2898	2899	4338	PF07850.15	4339	4581	1439	4587	7693	150	2.37984	2.04358	1.24053	2.36813	-1.1276	-201.129	0	0	TRUE	20-86:0.0;1550-1551:0.0;2451-2457:0.0	3	0	276	0	0	2.44248
T.murrelli_14_helminth	T05_5913.3	zf-C3HC4_3	CNRIP1	PF13920.7	76	222	223	2898	PF15043.7	2899	3300	2675	3318	8419	150	1.79628	2.1938	0.0833029	1.78636	-1.70306	-411.574	0	0	TRUE	20-51:0.0;535-700:0.0;2723-2836:0.0	3	0	420	0	0	2.62428
T.murrelli_14_helminth	T05_3045.2	DMAP1	Ank_5	PF05499.13	373	876	877	1908	PF13857.7	1909	2028	1031	2982	1985	150	1.66982	1.45115	1.7596	1.66029	0.099314	24.2586	0	0	TRUE	20-196:0.0;732-738:0.0;1006-1047:0.0	3	0	89	0	0	1.95424
T.murrelli_14_helminth	T05_14200.3	WH2	polyprenyl_synt	PF02205.21	1852	1905	1906	2241	PF00348.18	2242	3012	335	3147	1790	150	0.99596	0.654932	1.06175	0.988512	0.0732374	13.0941	0	0	TRUE	20-83:0.0;2013-2026:0.0;2252:0.0	3	0	44	0	0	1.65321
T.murrelli_14_helminth	T05_3936.1	Rhomboid	Sad1_UNC	PF01694.23	562	768	769	1404	PF07738.14	1405	1764	635	3669	5165	150	2.17472	1.99514	2.28875	2.16363	0.125113	25.5208	0	0	TRUE	764-984:0.0;1298:0.0541;3535-3647:0.0	3	0	179	0	0	2.25527
T.murrelli_14_helminth	T05_8770.2	Peptidase_C48	CLP1_P	PF02902.20	325	858	859	1665	PF16575.6	1666	2211	806	2667	4242	150	2.07438	2.28255	1.8979	2.06361	-0.165708	-35.8629	0	0	TRUE	20-31:0.0;942-1035:0.0;2443-2448:0.0	3	0	364	0	0	2.56229
T.murrelli_14_helminth	T05_10121.1	Kinesin	MIP	PF00225.24	1294	2175	2176	5097	PF00230.21	5098	5820	2921	5913	3186	150	1.43644	1.67243	1.74046	1.42763	0.312828	72.4291	0	0	TRUE	1739-1810:0.0;4050-4052:0.0;4304-4310:0.0	3	0	109	0	0	2.04139
T.murrelli_14_helminth	T05_480.1	LSM	Dynactin_p22	PF01423.23	49	240	241	396	PF07426.12	397	786	155	1101	664	150	2.17293	1.73491	1.89065	2.16185	-0.271197	-55.3807	0	0	TRUE	20-26:0.0;362-394:0.0;825-1079:0.0	3	0	151	0	0	2.18184
T.murrelli_14_helminth	T05_7415.2	SPT2	C12orf66_like	PF08243.12	1732	1986	1987	2100	PF09404.11	2101	3249	113	3264	8535	150	2.17	1.47098	1.87162	2.15893	-0.287305	-58.7764	0	0	TRUE	20-29:0.0;590-603:0.0;2356:0.0	3	17	39	0.435897	1.25527	1.60206
T.murrelli_14_helminth	T05_2527.7	tRNA-synt_1e	zf-C2H2_jaz	PF01406.20	25	759	760	1665	PF12171.9	1666	1746	905	1860	1482	150	1.37752	1.56537	1.78953	1.36889	0.420635	94.8713	0	0	TRUE	1099-1130:0.0;1575-1578:0.0;1831-1838:0.0	3	0	109	0	0	2.04139
T.murrelli_14_helminth	T05_14006.3	Peptidase_M1	Tetraspanin	PF01433.21	652	1227	1228	2625	PF00335.21	2626	3276	1397	3312	1951	150	0.888425	1.10124	1.58013	0.881309	0.698825	116.206	0	0	TRUE	20:0.0;1360-1385:0.0;2889-2900:0.0	3	0	27	0	0	1.44716
T.murrelli_14_helminth	T05_12879.1	COX6C	Neur_chan_LBD	PF02937.16	58	264	265	390	PF02931.24	391	897	125	1602	1053	150	2.14844	0.451079	0.827492	2.13744	-1.30995	-271.545	0	0	TRUE	20-44:0.0;46:0.0286;304-333:0.0	3	0	146	0	0	2.16732
T.murrelli_14_helminth	T05_12879.2	COX6C	Neur_chan_LBD	PF02937.16	58	264	265	405	PF02931.24	406	912	140	1617	1053	150	2.25491	0.761938	0.876714	2.24358	-1.36686	-264.924	0	0	TRUE	20-44:0.0;46:0.0253;304-348:0.0	3	0	178	0	0	2.25285
T.murrelli_14_helminth	T05_3078.1	Methyltransf_8	DNase_II	PF05148.16	514	1116	1117	1173	PF03265.16	1174	2046	56	2055	1088	150	2.0551	1.00455	0.451507	2.04438	-1.59288	-348.386	0	0	TRUE	1121-1487:0.0;1630-1675:0.0;1851-2033:0.0	3	0	14	0	0	1.17609
T.murrelli_14_helminth	T05_5913.2	zf-C3HC4_3	CNRIP1	PF13920.7	76	222	223	2919	PF15043.7	2920	3321	2696	3339	8486	150	1.88507	2.16674	0.525786	1.87488	-1.34909	-318.343	0	0	TRUE	20-51:0.0;2399:0.0;2737-2857:0.0	3	0	376	0	0	2.57634
T.murrelli_14_helminth	T05_6748.3	DUF1679	BORCS7	PF07914.12	256	1215	1216	1377	PF16088.6	1378	1578	161	1710	685	150	1.55871	1.11927	2.09769	1.54952	0.548163	131.99	0	0	TRUE	20:0.0;1603:0.0571;1647-1688:0.0	3	0	37	0	0	1.57978
T.murrelli_14_helminth	T05_15381.3	Sec1	UPF0239	PF00995.24	226	1932	1933	1965	PF06783.12	1966	2115	32	2181	795	150	1.22267	1.33458	0.718225	1.21452	-0.4963	-102.806	0	0	TRUE	20-114:0.0;1106:0.0;1939:0.0	3	0	22	0	0	1.36173
T.murrelli_14_helminth	T05_2547.3	C2	RasGAP	PF00168.31	226	534	535	1521	PF00616.20	1522	1785	986	2679	3141	150	0.760217	1.46547	1.5895	0.753497	0.836004	127.63	0	0	TRUE	547-563:0.0;1514-1515:0.0;2143-2152:0.0	3	0	53	0	0	1.73239
T.murrelli_14_helminth	T05_6032.2	MA3	EF-hand_6	PF02847.18	1660	1974	1975	2208	PF13405.7	2209	2298	233	2781	4722	150	1.62463	2.10294	2.45386	1.61524	0.838624	204.191	0	0	TRUE	1099-1109:0.0;1336-1339:0.0;2630-2759:0.0	3	0	306	0	0	2.48714
T.murrelli_14_helminth	T05_15381.1	Sec1	UPF0239	PF00995.24	226	1806	1807	1839	PF06783.12	1840	1989	32	2055	834	150	1.40345	0	0	1.39475	-1.39475	-318.387	0	0	TRUE	20-229:0.0;1005-1007:0.0;1813:0.0	3	0	26	0	0	1.43136
T.murrelli_14_helminth	T05_15388.2	PK_Tyr_Ser-Thr	Acylphosphatase	PF07714.18	5983	6783	6784	7698	PF00708.19	7699	7956	914	7971	2140	150	1.51795	1.27312	0	1.5089	-1.5089	-359.512	0	0	TRUE	210-231:0.0;449-482:0.0;1040-1045:0.0;7500-7569:0.0	4	0	102	0	0	2.01284
T.murrelli_14_helminth	T05_15388.1	PK_Tyr_Ser-Thr	Acylphosphatase	PF07714.18	5983	6813	6814	7728	PF00708.19	7729	7986	914	8001	2218	150	1.58203	1.04956	0	1.57278	-1.57278	-380.525	0	0	TRUE	210-231:0.0;449-482:0.0;1040-1045:0.0;7530-7599:0.0	4	0	97	0	0	1.99123
T.murrelli_14_helminth	T05_16349.1	WAP	TIL	PF00095.22	220	348	349	534	PF01826.18	535	714	185	1851	218	150	1.14613	0.666498	1.00313	1.13822	-0.135091	-26.6747	0	0	TRUE	487-513:0.0;712-734:0.0;905-988:0.0;1531-1532:0.0	4	0	8	0	0	0.954243
T.murrelli_14_helminth	T05_2429.1	WD40	WD40	PF00400.33	532	627	628	807	PF00400.33	808	873	179	2307	139	150	0.899684	0.797421	0.736759	0.892533	-0.155775	-26.1005	0	0	TRUE	241-354:0.0;766-769:0.0;1657-1666:0.0;2189-2285:0.0	4	0	3	0	0	0.60206
T.murrelli_14_helminth	T05_484.5	PSS	CN_hydrolase	PF03034.16	259	1035	1036	5463	PF00795.23	5464	6219	4427	6297	3388	150	1.05936	1.22703	0.695972	1.05172	-0.355743	-66.3621	0	0	TRUE	1034-1119:0.0;1253-1317:0.0;1857-1867:0.0;3438:0.0	4	0	50	0	0	1.70757
T.murrelli_14_helminth	T05_5786.1	Anillin	TMEM237	PF08174.12	310	705	706	1467	PF15383.7	1468	2124	761	2208	459	150	1.57631	1.20551	0.304323	1.56707	-1.26274	-305.181	0	0	TRUE	309:0.0;1087-1265:0.0;1443-1467:0.0;1704-1727:0.0	4	0	64	0	0	1.81291
T.murrelli_14_helminth	T05_184.2	Aminotran_1_2	MATH	PF00155.22	85	1047	1048	1311	PF00917.27	1312	1536	263	3900	4679	150	1.37448	1.26198	1.57555	1.36586	0.209683	47.2236	0	0	TRUE	477-483:0.0;2178-2180:0.0;2478-2480:0.0;3653-3878:0.0	4	2	45	0.0444444	0.477121	1.66276
T.murrelli_14_helminth	T05_7415.1	SPT2	C12orf66_like	PF08243.12	1732	1971	1972	2106	PF09404.11	2107	3255	134	3270	8379	150	2.16407	1.64746	1.88876	2.15301	-0.264257	-54.2592	0	0	TRUE	20-29:0.0;590-603:0.0;1963-1969:0.0;2362:0.0	4	10	50	0.2	1.04139	1.70757
T.murrelli_14_helminth	T05_7731.2	Ribosomal_S9	EF-hand_6	PF00380.20	2362	2721	2722	2910	PF13405.7	2911	3000	188	3330	2280	150	1.83876	1.71803	1.45755	1.82871	-0.371167	-88.8203	0	0	TRUE	20-112:0.0;600-607:0.0;1555:0.0;2780:0.0	4	0	61	0	0	1.79239
T.murrelli_14_helminth	T05_7731.4	Ribosomal_S9	EF-hand_6	PF00380.20	2407	2559	2560	2748	PF13405.7	2749	2838	188	3168	1680	150	1.67952	1.67821	1.20049	1.66997	-0.46948	-114.699	0	0	TRUE	20-112:0.0;600-607:0.0;1555:0.0;2555-2618:0.0	4	0	54	0	0	1.74036
T.murrelli_14_helminth	T05_6032.3	MA3	EF-hand_6	PF02847.18	1660	1776	1777	2190	PF13405.7	2191	2280	413	2787	3074	150	1.13376	1.9701	2.03897	1.12588	0.913089	178.864	0	0	TRUE	1760-1778:0.0;2009-2093:0.0;2441-2463:0.0;2636-2765:0.0	4	0	202	0	0	2.3075
T.murrelli_14_helminth	T05_15774.1	Moulting_cycle	Filamin	PF04870.17	1123	1695	1696	3351	PF00630.20	3352	3603	1655	4515	1649	150	0.935133	1.7875	1.76152	0.927872	0.83365	143.059	0	0	TRUE	20-266:0.0;751:0.0;2252-2336:0.0;4481-4493:0.0	4	0	131	0	0	2.12057
T.murrelli_14_helminth	T05_7731.3	Ribosomal_S9	EF-hand_6	PF00380.20	2362	2682	2683	2871	PF13405.7	2872	2961	188	3291	2102	150	1.47117	0.0223913	0	1.46226	-1.46226	-343.115	0	0	TRUE	20-112:0.0;600-607:0.0;1555:0.0;2680-2741:0.0	4	0	47	0	0	1.68124
T.murrelli_14_helminth	T05_14006.5	Peptidase_M1	Tetraspanin	PF01433.21	652	1227	1228	2625	PF00335.21	2626	3273	1397	3321	1764	150	0.917367	1.19452	1.5205	0.910162	0.610338	103.49	0	0	TRUE	20:0.0;1360-1385:0.0;2889-2900:0.0;3282-3299:0.0	4	0	33	0	0	1.53148
T.murrelli_14_helminth	T05_451.1	NTP_transf_7	NTP_transf_7	PF07984.13	1096	1626	1627	1761	PF07984.13	1762	1875	134	1890	6462	150	2.18739	0	0	2.17626	-2.17626	-440.426	0	0	TRUE	20-313:0.0;463-817:0.0;1046:0.0364;1867-1868:0.0	4	1617	2292	0.705497	3.20898	3.3604
T.murrelli_14_helminth	T05_1705.1	Retrotrans_gag	LSM	PF03732.18	286	528	529	756	PF01423.23	757	951	227	1023	391	150	1.55932	2.23223	0	1.55013	-1.55013	-373.303	0	0	TRUE	162-302:0.0;616-708:0.0;711:0.0417;963-1001:0.0	4	0	179	0	0	2.25527
[truncated: 5,769 more rows]

## Sheet: Table S5
Table S5.Species-specific two-domain helminth proteins
[truncated: 861 more rows]

## Sheet: Table S6
Table S6. Evolutionarily conserved two-domain architectures
[truncated: 402 more rows]

[truncated: 3 more sheets: Table S7, Table S8, Table S9]
